# Supplementary material for: Synthesis and crystal structure of a mixed-metal 3D coordination polymer poly[[bis­(μ5-anthra­quinone-1,8-di­sulfonato-κ5O:O′:O′′:O′′′:O′′′′)di-μ2-aqua-κ4O:O-tetra­aqua­copper(II)disodium] dihydrate]
Source: Acta Crystallogr E Crystallogr Commun. 2026 May 15;82(Pt 6):678–82. doi: 10.1107/S2056989026003956 (PMC13238972; doi:10.1107/S2056989026003956)
Supplement: Supplementary file 1 [file e-82-00678-sup1.cif]

##############################################################################
#                                                                            #
# This CIF contains the data in a paper accepted for publication in          #
# Acta Crystallographica Section E. It conforms to the requirements of       #
# Notes for Authors for Acta Crystallographica Section E, and has been       #
# peer reviewed under the auspices of the IUCr Commission on Journals.       #
#                                                                            #
# Full details of the Crystallographic Information File format               #
# are given in the paper "The Crystallographic Information File (CIF):       #
# a New Standard Archive File for Crystallography" by S. R. Hall, F. H.      #
# Allen and I. D. Brown [Acta Cryst. (1991), A47, 655-685].                  #
#                                                                            #
# The current version of the core CIF dictionary is obtainable from          #
# ftp://ftp.iucr.org/pub/cif_core.dic.                                       #
#                                                                            #
# Software is freely available for graphical display of the structure(s)     #
# in this CIF. For information consult the CIF software page                 #
# http://www.iucr.org/resources/cif/software.                                #
#                                                                            #
# This file may be used for bona fide research purposes within the           #
# scientific community so long as proper attribution is given to the journal # 
# article from which it was obtained.                                        #
#                                                                            #
##############################################################################
data_I
_audit_creation_method
;
Olex2 1.3
(compiled 2019.09.11 svn.r3662 for OlexSys, GUI svn.r5938)
;
_journal_date_recd_electronic     2026-03-03
_journal_date_accepted     2026-04-14
_journal_name_full     'Acta Crystallographica, Section E'
_journal_year     2026
_journal_volume     82
_journal_issue      1
_journal_page_first     0
_journal_page_last     0
_journal_paper_category     GM
_journal_paper_doi     10.1107/S2056989026003956
_journal_coeditor_code     OI2034
_publ_contact_author_name     'Gan Xu'
_publ_contact_author_address
;
School of Chemistry and Materials Science, Nanjing Normal University, Nanjing 210023, China
;
_publ_contact_author_email     'cooperxg@foxmail.com'
_publ_contact_author_fax     ?
_publ_contact_author_phone     ?
_publ_section_title
;\
Synthesis and crystal structure of a mix-metal 3-D coordination polymer
poly[[di-\m~2~-aqua-\k^4^<i>O</i>:<i>O</i>-tetraaquabis(\m~5~-anthraquinone-\
1,8-disulfonato-\k^5^<i>O</i>:<i>O</i>':<i>O</i>'':<i>O</i>''':<i>O</i>'''')\
copper(II)disodium] dihydrate]
;
loop_
    _publ_author_name
    _publ_author_footnote
    _publ_author_address
    'Chen, Xuan-Yi' .
;
School of Chemistry and Materials Science, Nanjing Normal University,
Nanjing 210023, People's Republic of China
;
    'Wei, Jia' .
;
School of Chemistry and Materials Science, Nanjing Normal University,
Nanjing 210023, People's Republic of China
;
    'He, Juan' .
;
School of Chemistry and Materials Science, Nanjing Normal University,
Nanjing 210023, People's Republic of China
;
    'Gao, Hui-Lei' .
;
School of Chemistry and Materials Science, Nanjing Normal University,
Nanjing 210023, People's Republic of China
;
    'Chen, Xu-Dong' .
;
School of Chemistry and Materials Science, Nanjing Normal University,
Nanjing 210023, People's Republic of China
;
    'Xu, Gan' .
;
School of Chemistry and Materials Science, Nanjing Normal University,
Nanjing 210023, People's Republic of China
;
_publ_section_synopsis
;
A Na^I^--Cu^II^ mixed-metal three-dimensional coordination polymer based on
anthraquinone-1,8-disulfonate has been synthesized and characterized by
single-crystal X-ray diffraction, infrared spectroscopy and thermogravimetric
analysis. The complex exhibits a three-dimensional pillar-layered coordination
framework with rich hydrogen-bonding motifs in the solid state.
;
_chemical_name_systematic
;\
Poly[[di-\m~2~-aqua-\k^4^<i>O</i>:<i>O</i>-tetraaquabis(\m~5~-anthraquinone-\
1,8-disulfonato-\k^5^<i>O</i>:<i>O</i>':<i>O</i>'':<i>O</i>''':<i>O</i>'''')\
copper(II)disodium] dihydrate]
;
_chemical_name_common     ?
_chemical_formula_moiety     'C28 H24 Cu Na2 O22 S4, 2(H2 O)'
_chemical_formula_sum     'C28 H28 Cu Na2 O24 S4'
_chemical_formula_iupac     '[Na2 Cu (C8 H12 O8 S2)2 (H2 O)6], 2(H2 O)'
_chemical_formula_weight     986.26
_chemical_melting_point     ?
_space_group_crystal_system     monoclinic
_space_group_name_H-M_alt     'P 1 21/c 1'
_space_group_name_Hall     '-P 2ybc'
loop_
    _space_group_symop_operation_xyz
    'x, y, z'
    '-x, y+1/2, -z+1/2'
    '-x, -y, -z'
    'x, -y-1/2, z-1/2'
_cell_length_a     10.7839(15)
_cell_length_b     7.1582(10)
_cell_length_c     22.230(3)
_cell_angle_alpha     90
_cell_angle_beta     94.661(2)
_cell_angle_gamma     90
_cell_volume     1710.3(4)
_cell_formula_units_Z     2
_cell_measurement_reflns_used     7185
_cell_measurement_theta_min     2.531
_cell_measurement_theta_max     27.602
_cell_measurement_temperature     293(2)
_exptl_crystal_description     prism
_exptl_crystal_colour     'brownish green'
_exptl_crystal_size_max     0.4
_exptl_crystal_size_mid     0.3
_exptl_crystal_size_min     0.2
_exptl_crystal_density_diffrn     1.915
_exptl_crystal_density_meas     ?
_exptl_crystal_density_method     ?
_exptl_crystal_F_000     1006
_exptl_absorpt_coefficient_mu     1.013
_exptl_absorpt_correction_type     multi-scan
_exptl_absorpt_process_details
;
(SADABS; Krause <i>et al.</i>,  2015)
;
_exptl_absorpt_correction_T_min     0.6151
_exptl_absorpt_correction_T_max     0.7456
_diffrn_ambient_temperature     293(2)
_diffrn_source     ?
_diffrn_radiation_type     MoK\a
_diffrn_radiation_wavelength     0.71073
_diffrn_measurement_device_type     'Bruker APEXII CCD'
_diffrn_measurement_method     '\f and \w scans'
_diffrn_detector_area_resol_mean     ?
_diffrn_reflns_number     12719
_diffrn_reflns_av_R_equivalents     0.0194
_diffrn_reflns_av_unetI/netI     0.0190
_diffrn_reflns_theta_min     1.838
_diffrn_reflns_theta_max     26.496
_diffrn_reflns_theta_full     25.242
_diffrn_measured_fraction_theta_max     0.993
_diffrn_measured_fraction_theta_full     0.993
_diffrn_reflns_limit_h_min     -13
_diffrn_reflns_limit_h_max     13
_diffrn_reflns_limit_k_min     -8
_diffrn_reflns_limit_k_max     8
_diffrn_reflns_limit_l_min     -27
_diffrn_reflns_limit_l_max     27
_refine_special_details     ?
_reflns_number_total     3511
_reflns_number_gt     3137
_reflns_threshold_expression     'I > 2\s(I)'
_refine_ls_structure_factor_coef     Fsqd
_refine_ls_matrix_type     full
_refine_ls_R_factor_all     0.0290
_refine_ls_R_factor_gt     0.0246
_refine_ls_wR_factor_gt     0.0632
_refine_ls_wR_factor_ref     0.0655
_refine_ls_goodness_of_fit_ref     1.069
_refine_ls_restrained_S_all     1.069
_refine_ls_number_reflns     3511
_refine_ls_number_parameters     268
_refine_ls_number_restraints     0
_refine_ls_hydrogen_treatment     constr
_refine_ls_weighting_scheme     calc
_refine_ls_weighting_details
              'w=1/[\s^2^(Fo^2^)+(0.0251P)^2^+1.5553P] where P=(Fo^2^+2Fc^2^)/3'
_atom_sites_solution_hydrogens     mixed
_atom_sites_solution_primary     ?
_atom_sites_solution_secondary     ?
_refine_ls_shift/su_max     0.001
_refine_ls_shift/su_mean     0.000
_refine_diff_density_max     0.356
_refine_diff_density_min     -0.324
_refine_ls_extinction_method     none
_refine_ls_extinction_coef     .
loop_
    _atom_type_symbol
    _atom_type_description
    _atom_type_scat_dispersion_real
    _atom_type_scat_dispersion_imag
    _atom_type_scat_source
    'C' 'C' 0.0033 0.0016
                         'International Tables Vol C Tables 4.2.6.8 and 6.1.1.4'
    'H' 'H' 0.0000 0.0000
                         'International Tables Vol C Tables 4.2.6.8 and 6.1.1.4'
    'Cu' 'Cu' 0.3201 1.2651
                         'International Tables Vol C Tables 4.2.6.8 and 6.1.1.4'
    'Na' 'Na' 0.0362 0.0249
                         'International Tables Vol C Tables 4.2.6.8 and 6.1.1.4'
    'O' 'O' 0.0106 0.0060
                         'International Tables Vol C Tables 4.2.6.8 and 6.1.1.4'
    'S' 'S' 0.1246 0.1234
                         'International Tables Vol C Tables 4.2.6.8 and 6.1.1.4'
_computing_data_collection     ?
_computing_cell_refinement
;
SAINT v8.34A (Bruker, 2014)
;
_computing_data_reduction
;
SAINT v8.34A (Bruker, 2014)
;
_computing_structure_solution
;
<i>SHELXT2014/5</i> (Sheldrick, 2015a)
;
_computing_structure_refinement
;
<i>SHELXL2018/3</i> (Sheldrick, 2015b)
;
_computing_molecular_graphics
;
Olex2 1.3 (Dolomanov <i>et al.</i>,  2009)
;
_computing_publication_material
;
Olex2 1.3 (Dolomanov <i>et al.</i>,  2009)
;
loop_
    _atom_site_type_symbol
    _atom_site_label
    _atom_site_fract_x
    _atom_site_fract_y
    _atom_site_fract_z
    _atom_site_U_iso_or_equiv
    _atom_site_adp_type
    _atom_site_calc_flag
    _atom_site_occupancy
    _atom_site_disorder_assembly
    _atom_site_disorder_group
    Cu Cu1 1.500000 0.000000 0.500000 0.01836(9) Uani d 1 . .
    Na Na1 1.17167(7) 0.27300(12) 0.55206(4) 0.02836(18) Uani d 1 . .
    S S1 1.12707(4) 0.49651(6) 0.41893(2) 0.01815(11) Uani d 1 . .
    S S2 1.61805(4) 0.36474(6) 0.40306(2) 0.01789(10) Uani d 1 . .
    O O1 1.34403(12) 0.25015(18) 0.37928(6) 0.0212(3) Uani d 1 . .
    O O2 1.28269(14) 0.3207(2) 0.15062(6) 0.0318(3) Uani d 1 . .
    O O3 1.25186(12) 0.5553(2) 0.43879(6) 0.0272(3) Uani d 1 . .
    O O4 1.09581(14) 0.31577(19) 0.44381(6) 0.0282(3) Uani d 1 . .
    O O5 0.96636(13) 0.3612(2) 0.57200(6) 0.0274(3) Uani d 1 . .
    O O6 1.53097(12) 0.49328(19) 0.42803(6) 0.0259(3) Uani d 1 . .
    O O7 1.60938(13) 0.17394(19) 0.42504(6) 0.0262(3) Uani d 1 . .
    O O8 1.74520(12) 0.4340(2) 0.40842(6) 0.0283(3) Uani d 1 . .
    C C1 1.11995(16) 0.4698(2) 0.33793(8) 0.0182(4) Uani d 1 . .
    C C2 1.00742(18) 0.5216(3) 0.30740(9) 0.0254(4) Uani d 1 . .
    H H2 0.941808 0.558345 0.329377 0.030 Uiso calc 1 . .
    C C3 0.99110(19) 0.5194(3) 0.24496(10) 0.0284(4) Uani d 1 . .
    H H3 0.914624 0.552458 0.225523 0.034 Uiso calc 1 . .
    C C4 1.08776(18) 0.4685(3) 0.21157(9) 0.0250(4) Uani d 1 . .
    H H4 1.077422 0.469503 0.169630 0.030 Uiso calc 1 . .
    C C5 1.20137(17) 0.4153(3) 0.24117(8) 0.0194(4) Uani d 1 . .
    C C6 1.21934(16) 0.4138(2) 0.30450(8) 0.0165(3) Uani d 1 . .
    C C7 1.57528(16) 0.3555(2) 0.32329(8) 0.0163(3) Uani d 1 . .
    C C8 1.67307(17) 0.3567(3) 0.28607(8) 0.0219(4) Uani d 1 . .
    H H8 1.754512 0.358796 0.303396 0.026 Uiso calc 1 . .
    C C9 1.65155(18) 0.3549(3) 0.22356(9) 0.0262(4) Uani d 1 . .
    H H9 1.718182 0.354014 0.199502 0.031 Uiso calc 1 . .
    C C10 1.53143(18) 0.3544(3) 0.19733(8) 0.0248(4) Uani d 1 . .
    H H10 1.516653 0.352687 0.155533 0.030 Uiso calc 1 . .
    C C11 1.43214(17) 0.3566(2) 0.23367(8) 0.0183(4) Uani d 1 . .
    C C12 1.45180(16) 0.3551(2) 0.29703(8) 0.0157(3) Uani d 1 . .
    C C13 1.33986(16) 0.3370(2) 0.33240(8) 0.0152(3) Uani d 1 . .
    C C14 1.30373(17) 0.3591(3) 0.20396(8) 0.0203(4) Uani d 1 . .
    O O1W 1.61332(12) 0.12057(18) 0.56030(6) 0.0219(3) Uani d 1 . .
    H H1WA 1.635769 0.230912 0.553858 0.033 Uiso d 1 . .
    H H1WB 1.681069 0.067212 0.571258 0.033 Uiso d 1 . .
    O O2W 1.38383(12) 0.21707(18) 0.50523(6) 0.0208(3) Uani d 1 . .
    H H2WA 1.374857 0.261596 0.470484 0.031 Uiso d 1 . .
    H H2WB 1.415457 0.307086 0.527904 0.031 Uiso d 1 . .
    O O3W 1.12642(16) -0.0474(2) 0.54618(9) 0.0457(4) Uani d 1 . .
    H H3WA 1.200286 -0.106327 0.555140 0.069 Uiso d 1 . .
    H H3WB 1.072886 -0.130517 0.543740 0.069 Uiso d 1 . .
    O O4W 0.84187(14) 1.0273(2) 0.60719(7) 0.0322(3) Uani d 1 . .
    H H4WA 0.882629 1.109742 0.590029 0.048 Uiso d 1 . .
    H H4WB 0.860629 0.918542 0.592529 0.048 Uiso d 1 . .
loop_
    _atom_site_aniso_label
    _atom_site_aniso_U_11
    _atom_site_aniso_U_22
    _atom_site_aniso_U_33
    _atom_site_aniso_U_12
    _atom_site_aniso_U_13
    _atom_site_aniso_U_23
    Cu1 0.01744(16) 0.01871(16) 0.01847(16) 0.00042(12) -0.00143(12)
                                                                    -0.00487(12)
    Na1 0.0252(4) 0.0331(4) 0.0267(4) -0.0017(3) 0.0020(3) -0.0016(3)
    S1 0.0185(2) 0.0177(2) 0.0187(2) 0.00024(16) 0.00391(17) -0.00137(17)
    S2 0.0164(2) 0.0208(2) 0.0162(2) 0.00011(17) -0.00034(16) -0.00061(17)
    O1 0.0216(6) 0.0250(7) 0.0172(6) -0.0008(5) 0.0025(5) 0.0054(5)
    O2 0.0350(8) 0.0427(9) 0.0167(7) 0.0025(7) -0.0033(6) -0.0059(6)
    O3 0.0225(7) 0.0290(7) 0.0296(7) -0.0029(6) -0.0012(6) -0.0076(6)
    O4 0.0369(8) 0.0225(7) 0.0264(7) -0.0025(6) 0.0103(6) 0.0031(6)
    O5 0.0258(7) 0.0265(7) 0.0307(8) 0.0060(6) 0.0071(6) -0.0037(6)
    O6 0.0237(7) 0.0285(7) 0.0253(7) 0.0018(6) 0.0006(6) -0.0097(6)
    O7 0.0292(7) 0.0249(7) 0.0243(7) 0.0022(6) 0.0014(6) 0.0070(6)
    O8 0.0181(7) 0.0380(8) 0.0280(7) -0.0052(6) -0.0029(5) -0.0022(6)
    C1 0.0185(9) 0.0174(9) 0.0185(9) -0.0013(7) 0.0003(7) 0.0002(7)
    C2 0.0190(9) 0.0282(10) 0.0288(10) 0.0036(8) 0.0011(8) -0.0024(8)
    C3 0.0201(9) 0.0337(11) 0.0297(11) 0.0064(8) -0.0079(8) 0.0005(9)
    C4 0.0265(10) 0.0277(10) 0.0196(9) 0.0002(8) -0.0057(8) 0.0012(8)
    C5 0.0204(9) 0.0183(9) 0.0190(9) -0.0018(7) -0.0016(7) 0.0000(7)
    C6 0.0172(8) 0.0148(8) 0.0173(8) -0.0022(7) 0.0005(7) 0.0009(7)
    C7 0.0182(8) 0.0146(8) 0.0160(8) -0.0004(7) 0.0015(7) -0.0002(7)
    C8 0.0179(9) 0.0236(9) 0.0247(10) -0.0015(7) 0.0049(7) -0.0007(8)
    C9 0.0241(10) 0.0312(11) 0.0249(10) 0.0000(8) 0.0116(8) -0.0004(8)
    C10 0.0303(10) 0.0290(10) 0.0159(9) -0.0009(8) 0.0072(8) 0.0006(8)
    C11 0.0224(9) 0.0170(9) 0.0157(8) 0.0001(7) 0.0023(7) 0.0004(7)
    C12 0.0186(8) 0.0129(8) 0.0157(8) -0.0003(6) 0.0033(7) 0.0006(6)
    C13 0.0172(8) 0.0133(8) 0.0150(8) -0.0029(6) 0.0010(6) -0.0028(6)
    C14 0.0266(10) 0.0195(9) 0.0144(8) -0.0011(7) -0.0002(7) 0.0017(7)
    O1W 0.0233(7) 0.0196(7) 0.0222(7) -0.0035(5) -0.0031(5) -0.0008(5)
    O2W 0.0246(7) 0.0201(6) 0.0173(6) 0.0013(5) -0.0010(5) -0.0009(5)
    O3W 0.0344(9) 0.0316(9) 0.0691(12) 0.0011(7) -0.0075(8) 0.0013(8)
    O4W 0.0309(8) 0.0251(8) 0.0410(9) -0.0022(6) 0.0060(7) -0.0016(6)
_geom_special_details
;
 All esds (except the esd in the dihedral angle between two l.s. planes)
 are estimated using the full covariance matrix.  The cell esds are taken
 into account individually in the estimation of esds in distances, angles
 and torsion angles; correlations between esds in cell parameters are only
 used when they are defined by crystal symmetry.  An approximate (isotropic)
 treatment of cell esds is used for estimating esds involving l.s. planes.
;
loop_
    _geom_bond_atom_site_label_1
    _geom_bond_atom_site_label_2
    _geom_bond_site_symmetry_2
    _geom_bond_distance
    _geom_bond_publ_flag
    Cu1 O1W . 1.9413(12) ?
    Cu1 O1W 3_856 1.9414(12) ?
    Cu1 O2W . 2.0053(13) ?
    Cu1 O2W 3_856 2.0053(13) ?
    Na1 S1 . 3.3643(10) ?
    Na1 O2 4_566 2.5016(16) ?
    Na1 O4 . 2.4968(16) ?
    Na1 O5 . 2.3783(15) ?
    Na1 O8 3_866 2.4176(17) ?
    Na1 O2W . 2.6202(15) ?
    Na1 O3W . 2.3463(19) ?
    S1 O3 . 1.4443(14) ?
    S1 O4 . 1.4573(14) ?
    S1 O5 3_766 1.4582(14) ?
    S1 C1 . 1.8061(19) ?
    S2 O6 . 1.4563(14) ?
    S2 O7 . 1.4561(14) ?
    S2 O8 . 1.4540(14) ?
    S2 C7 . 1.7970(18) ?
    O1 C13 . 1.211(2) ?
    O2 C14 . 1.220(2) ?
    C1 C2 . 1.392(3) ?
    C1 C6 . 1.411(2) ?
    C2 H2 . 0.9300 ?
    C2 C3 . 1.385(3) ?
    C3 H3 . 0.9300 ?
    C3 C4 . 1.377(3) ?
    C4 H4 . 0.9300 ?
    C4 C5 . 1.396(3) ?
    C5 C6 . 1.406(2) ?
    C5 C14 . 1.487(3) ?
    C6 C13 . 1.498(2) ?
    C7 C8 . 1.392(2) ?
    C7 C12 . 1.410(2) ?
    C8 H8 . 0.9300 ?
    C8 C9 . 1.390(3) ?
    C9 H9 . 0.9300 ?
    C9 C10 . 1.377(3) ?
    C10 H10 . 0.9300 ?
    C10 C11 . 1.393(3) ?
    C11 C12 . 1.407(2) ?
    C11 C14 . 1.485(3) ?
    C12 C13 . 1.499(2) ?
    O1W H1WA . 0.8418 ?
    O1W H1WB . 0.8427 ?
    O2W H2WA . 0.8340 ?
    O2W H2WB . 0.8704 ?
    O3W H3WA . 0.9090 ?
    O3W H3WB . 0.8277 ?
    O4W H4WA . 0.8451 ?
    O4W H4WB . 0.8740 ?
loop_
    _geom_angle_atom_site_label_1
    _geom_angle_atom_site_label_2
    _geom_angle_atom_site_label_3
    _geom_angle_site_symmetry_1
    _geom_angle_site_symmetry_3
    _geom_angle
    _geom_angle_publ_flag
    O1W Cu1 O1W . 3_856 180.0 ?
    O1W Cu1 O2W . 3_856 91.34(5) ?
    O1W Cu1 O2W 3_856 3_856 88.66(5) ?
    O1W Cu1 O2W . . 88.66(5) ?
    O1W Cu1 O2W 3_856 . 91.34(5) ?
    O2W Cu1 O2W . 3_856 180.0 ?
    O2 Na1 S1 4_566 . 157.23(5) ?
    O2 Na1 O2W 4_566 . 86.32(5) ?
    O4 Na1 S1 . . 23.31(3) ?
    O4 Na1 O2 . 4_566 166.67(6) ?
    O4 Na1 O2W . . 82.19(5) ?
    O5 Na1 S1 . . 88.23(4) ?
    O5 Na1 O2 . 4_566 107.13(6) ?
    O5 Na1 O4 . . 84.84(5) ?
    O5 Na1 O8 . 3_866 91.46(6) ?
    O5 Na1 O2W . . 166.11(6) ?
    O8 Na1 S1 3_866 . 85.95(4) ?
    O8 Na1 O2 3_866 4_566 77.14(5) ?
    O8 Na1 O4 3_866 . 109.06(6) ?
    O8 Na1 O2W 3_866 . 88.11(5) ?
    O2W Na1 S1 . . 77.89(3) ?
    O3W Na1 S1 . . 113.68(5) ?
    O3W Na1 O2 . 4_566 82.48(6) ?
    O3W Na1 O4 . . 90.90(6) ?
    O3W Na1 O5 . . 94.43(6) ?
    O3W Na1 O8 . 3_866 159.63(7) ?
    O3W Na1 O2W . . 90.74(6) ?
    O3 S1 Na1 . . 78.85(6) ?
    O3 S1 O4 . . 112.41(9) ?
    O3 S1 O5 . 3_766 113.04(8) ?
    O3 S1 C1 . . 107.37(8) ?
    O4 S1 Na1 . . 42.69(6) ?
    O4 S1 O5 . 3_766 112.58(8) ?
    O4 S1 C1 . . 106.97(8) ?
    O5 S1 Na1 3_766 . 105.17(6) ?
    O5 S1 C1 3_766 . 103.76(8) ?
    C1 S1 Na1 . . 144.90(6) ?
    O6 S2 C7 . . 106.12(8) ?
    O7 S2 O6 . . 113.82(8) ?
    O7 S2 C7 . . 106.15(8) ?
    O8 S2 O6 . . 112.72(9) ?
    O8 S2 O7 . . 112.23(9) ?
    O8 S2 C7 . . 104.96(8) ?
    C14 O2 Na1 . 4_565 161.68(14) ?
    S1 O4 Na1 . . 114.00(8) ?
    S1 O5 Na1 3_766 . 151.07(9) ?
    S2 O8 Na1 . 3_866 130.17(9) ?
    C2 C1 S1 . . 115.02(14) ?
    C2 C1 C6 . . 119.23(17) ?
    C6 C1 S1 . . 125.63(14) ?
    C1 C2 H2 . . 119.3 ?
    C3 C2 C1 . . 121.38(18) ?
    C3 C2 H2 . . 119.3 ?
    C2 C3 H3 . . 119.9 ?
    C4 C3 C2 . . 120.20(18) ?
    C4 C3 H3 . . 119.9 ?
    C3 C4 H4 . . 120.3 ?
    C3 C4 C5 . . 119.48(18) ?
    C5 C4 H4 . . 120.3 ?
    C4 C5 C6 . . 121.23(17) ?
    C4 C5 C14 . . 118.32(17) ?
    C6 C5 C14 . . 120.45(16) ?
    C1 C6 C13 . . 123.82(16) ?
    C5 C6 C1 . . 118.46(16) ?
    C5 C6 C13 . . 117.50(15) ?
    C8 C7 S2 . . 116.11(14) ?
    C8 C7 C12 . . 119.31(16) ?
    C12 C7 S2 . . 124.52(13) ?
    C7 C8 H8 . . 119.3 ?
    C9 C8 C7 . . 121.39(17) ?
    C9 C8 H8 . . 119.3 ?
    C8 C9 H9 . . 120.1 ?
    C10 C9 C8 . . 119.89(17) ?
    C10 C9 H9 . . 120.1 ?
    C9 C10 H10 . . 120.1 ?
    C9 C10 C11 . . 119.71(18) ?
    C11 C10 H10 . . 120.1 ?
    C10 C11 C12 . . 121.33(17) ?
    C10 C11 C14 . . 118.38(16) ?
    C12 C11 C14 . . 120.29(16) ?
    C7 C12 C13 . . 123.84(15) ?
    C11 C12 C7 . . 118.35(15) ?
    C11 C12 C13 . . 117.61(15) ?
    O1 C13 C6 . . 120.98(15) ?
    O1 C13 C12 . . 121.37(16) ?
    C6 C13 C12 . . 117.36(15) ?
    O2 C14 C5 . . 120.88(17) ?
    O2 C14 C11 . . 121.49(17) ?
    C11 C14 C5 . . 117.60(15) ?
    Cu1 O1W H1WA . . 118.3 ?
    Cu1 O1W H1WB . . 118.7 ?
    H1WA O1W H1WB . . 102.7 ?
    Cu1 O2W Na1 . . 135.34(6) ?
    Cu1 O2W H2WA . . 105.6 ?
    Cu1 O2W H2WB . . 113.0 ?
    Na1 O2W H2WA . . 105.7 ?
    Na1 O2W H2WB . . 88.3 ?
    H2WA O2W H2WB . . 105.3 ?
    Na1 O3W H3WA . . 105.5 ?
    Na1 O3W H3WB . . 147.9 ?
    H3WA O3W H3WB . . 106.0 ?
    H4WA O4W H4WB . . 108.0 ?
loop_
    _geom_torsion_atom_site_label_1
    _geom_torsion_atom_site_label_2
    _geom_torsion_atom_site_label_3
    _geom_torsion_atom_site_label_4
    _geom_torsion_site_symmetry_1
    _geom_torsion_site_symmetry_2
    _geom_torsion_site_symmetry_3
    _geom_torsion_site_symmetry_4
    _geom_torsion
    _geom_torsion_publ_flag
    Na1 S1 C1 C2 . . . . 120.74(14) ?
    Na1 S1 C1 C6 . . . . -63.5(2) ?
    Na1 O2 C14 C5 4_565 . . . -21.0(6) ?
    Na1 O2 C14 C11 4_565 . . . 160.7(3) ?
    S1 C1 C2 C3 . . . . 176.00(16) ?
    S1 C1 C6 C5 . . . . -174.63(13) ?
    S1 C1 C6 C13 . . . . 10.8(3) ?
    S2 C7 C8 C9 . . . . -178.31(15) ?
    S2 C7 C12 C11 . . . . 176.94(13) ?
    S2 C7 C12 C13 . . . . -8.4(3) ?
    O3 S1 O4 Na1 . . . . 40.93(10) ?
    O3 S1 C1 C2 . . . . -143.94(15) ?
    O3 S1 C1 C6 . . . . 31.86(18) ?
    O4 S1 C1 C2 . . . . 95.20(15) ?
    O4 S1 C1 C6 . . . . -89.01(17) ?
    O5 S1 O4 Na1 3_766 . . . -88.11(10) ?
    O5 S1 C1 C2 3_766 . . . -24.02(16) ?
    O5 S1 C1 C6 3_766 . . . 151.77(16) ?
    O6 S2 O8 Na1 . . . 3_866 -2.60(14) ?
    O6 S2 C7 C8 . . . . 138.21(14) ?
    O6 S2 C7 C12 . . . . -39.03(17) ?
    O7 S2 O8 Na1 . . . 3_866 -132.70(10) ?
    O7 S2 C7 C8 . . . . -100.37(15) ?
    O7 S2 C7 C12 . . . . 82.39(16) ?
    O8 S2 C7 C8 . . . . 18.65(17) ?
    O8 S2 C7 C12 . . . . -158.59(15) ?
    C1 S1 O4 Na1 . . . . 158.55(8) ?
    C1 C2 C3 C4 . . . . -1.1(3) ?
    C1 C6 C13 O1 . . . . 29.9(3) ?
    C1 C6 C13 C12 . . . . -156.08(16) ?
    C2 C1 C6 C5 . . . . 1.0(3) ?
    C2 C1 C6 C13 . . . . -173.57(17) ?
    C2 C3 C4 C5 . . . . 1.4(3) ?
    C3 C4 C5 C6 . . . . -0.4(3) ?
    C3 C4 C5 C14 . . . . 179.39(18) ?
    C4 C5 C6 C1 . . . . -0.8(3) ?
    C4 C5 C6 C13 . . . . 174.14(17) ?
    C4 C5 C14 O2 . . . . -15.8(3) ?
    C4 C5 C14 C11 . . . . 162.54(17) ?
    C5 C6 C13 O1 . . . . -144.69(17) ?
    C5 C6 C13 C12 . . . . 29.3(2) ?
    C6 C1 C2 C3 . . . . -0.1(3) ?
    C6 C5 C14 O2 . . . . 163.99(18) ?
    C6 C5 C14 C11 . . . . -17.7(3) ?
    C7 S2 O8 Na1 . . . 3_866 112.45(11) ?
    C7 C8 C9 C10 . . . . 0.9(3) ?
    C7 C12 C13 O1 . . . . -30.2(3) ?
    C7 C12 C13 C6 . . . . 155.84(16) ?
    C8 C7 C12 C11 . . . . -0.2(3) ?
    C8 C7 C12 C13 . . . . 174.46(16) ?
    C8 C9 C10 C11 . . . . 0.3(3) ?
    C9 C10 C11 C12 . . . . -1.4(3) ?
    C9 C10 C11 C14 . . . . 179.05(18) ?
    C10 C11 C12 C7 . . . . 1.4(3) ?
    C10 C11 C12 C13 . . . . -173.61(17) ?
    C10 C11 C14 O2 . . . . 15.4(3) ?
    C10 C11 C14 C5 . . . . -162.97(17) ?
    C11 C12 C13 O1 . . . . 144.51(17) ?
    C11 C12 C13 C6 . . . . -29.5(2) ?
    C12 C7 C8 C9 . . . . -0.9(3) ?
    C12 C11 C14 O2 . . . . -164.15(18) ?
    C12 C11 C14 C5 . . . . 17.5(3) ?
    C14 C5 C6 C1 . . . . 179.44(16) ?
    C14 C5 C6 C13 . . . . -5.6(2) ?
    C14 C11 C12 C7 . . . . -179.11(16) ?
    C14 C11 C12 C13 . . . . 5.9(2) ?
loop_
    _geom_hbond_atom_site_label_D
    _geom_hbond_atom_site_label_H
    _geom_hbond_atom_site_label_A
    _geom_hbond_site_symmetry_A
    _geom_hbond_distance_DH
    _geom_hbond_distance_HA
    _geom_hbond_distance_DA
    _geom_hbond_angle_DHA
    _geom_hbond_publ_flag
    O1W H1WA O3 3_866 0.84 1.95 2.737(2) 155 yes
    O1W H1WB O4W 1_645 0.84 1.87 2.681(2) 161 yes
    O2W H2WA O1 . 0.83 2.03 2.808(2) 155 yes
    O2W H2WB O6 3_866 0.87 1.80 2.669(2) 175 yes
    O3W H3WA O7 3_856 0.91 2.12 3.008(2) 165 yes
    O3W H3WB O4 3_756 0.83 2.29 3.093(2) 165 yes
    O4W H4WA O5 1_565 0.85 2.07 2.880(2) 161 yes
    O4W H4WB O4 3_766 0.87 1.94 2.809(2) 177 yes
_shelx_space_group_comment
;
The symmetry employed for this shelxl refinement is uniquely defined
by the following loop, which should always be used as a source of
symmetry information in preference to the above space-group names.
They are only intended as comments.
;
_shelx_estimated_absorpt_T_min     0.688
_shelx_estimated_absorpt_T_max     0.823
_shelx_hkl_file
;
   1   0   0 2373.81   50.19
   1   0   0 2370.44   50.37
  -1   0   0 2316.10   50.44
   2   0   0  384.11    8.58
  -2   0   0  392.85    8.70
   2   0   0  384.10    8.66
   3   0   0  156.75    4.01
   3   0   0  152.63    4.32
  -3   0   0  160.20    4.35
  -4   0   0 1900.84   41.27
   4   0   0 1904.91   41.04
   4   0   0 1981.10   41.28
  -5   0   0   28.91    2.30
   5   0   0   25.56    2.35
   5   0   0   30.60    1.79
   6   0   0  387.98    9.33
   6   0   0  391.85    9.83
  -6   0   0  378.80    9.81
  -7   0   0   13.25    2.12
   7   0   0   14.71    1.61
   7   0   0   13.52    2.14
   8   0   0 2556.68   55.74
   8   0   0 2601.55   55.85
  -8   0   0 2598.78   56.21
   9   0   0  102.21    4.27
  -9   0   0  120.03    5.65
   9   0   0  110.06    5.58
  10   0   0  110.95    5.54
 -10   0   0  112.87    5.52
  11   0   0   15.50    3.09
 -11   0   0   17.51    3.19
  12   0   0    4.36    2.79
 -12   0   0    6.24    2.89
  13   0   0    2.73    2.95
 -13   0   0    1.28    3.03
  14   0   0    4.33    3.49
 -14   0   0    5.67    3.40
   0   1   0   -1.51    0.50
   0   1   0   -2.81    0.38
   0   1   0   -2.19    0.42
   1   1   0  504.39   10.63
  -1   1   0  491.99   10.81
  -1   1   0  488.65   10.78
   1   1   0  490.99   10.95
  -1   1   0  504.93   10.63
   1   1   0  499.73   10.88
   2  -1   0 1184.33   25.21
  -2   1   0 1173.29   25.37
   2   1   0 1190.89   25.08
   2   1   0 1200.79   25.62
   3  -1   0  365.70    7.89
  -3  -1   0  349.15    8.46
  -3   1   0  356.56    8.41
   3   1   0  352.51    8.43
   3   1   0  365.89    8.24
   4  -1   0    3.61    0.78
   4   1   0    2.17    1.06
   4   1   0    4.08    1.08
  -4   1   0    2.80    1.22
   5  -1   0  117.60    3.30
   5  -1   0  117.56    4.21
  -5  -1   0  119.16    4.12
  -5   1   0  122.44    4.11
   5   1   0  121.95    3.88
   6  -1   0  433.44    9.94
   6  -1   0  434.92   10.94
  -6  -1   0  434.50   10.90
  -6   1   0  428.50   10.79
   6   1   0  427.43   10.55
   6   1   0  424.42   10.57
   7  -1   0  449.74   11.73
  -7  -1   0  442.81   11.60
   7  -1   0  456.46   10.61
   7   1   0  457.02   11.37
   7   1   0  446.65   11.22
  -7   1   0  457.84   11.63
  -8  -1   0  114.64    5.12
   8  -1   0  109.54    5.30
  -8   1   0  114.84    5.27
   8   1   0  111.98    4.86
   8   1   0  118.42    4.58
  -9  -1   0  232.83    7.92
   9  -1   0  236.72    8.15
   9   1   0  235.99    7.22
   9   1   0  235.39    7.76
  -9   1   0  238.37    7.94
 -10  -1   0    1.20    2.21
  10  -1   0    0.68    2.39
 -10   1   0   -0.17    2.29
  10   1   0    3.27    2.23
  10   1   0   -0.17    1.65
 -11  -1   0   94.89    5.53
  11  -1   0   93.79    6.00
  11   1   0   90.53    5.48
 -11   1   0  100.28    5.78
 -12  -1   0  111.00    6.38
  12  -1   0   96.69    6.26
  12   1   0  103.50    5.82
 -12   1   0  106.35    6.24
  13  -1   0    8.22    3.44
 -13  -1   0    8.52    3.24
 -13   1   0   11.71    3.29
  13   1   0    4.15    3.05
   0   2   0 3037.04   65.27
   0   2   0 3077.02   65.62
   0   2   0 3138.50   65.98
   1   2   0 2357.83   50.09
   1   2   0 2392.54   49.39
  -1   2   0 2389.54   50.64
  -1   2   0 2340.22   49.92
   1   2   0 2328.36   49.74
  -1   2   0 2312.80   49.31
   2   2   0 1206.15   25.21
  -2   2   0 1211.80   25.26
   2   2   0 1149.23   25.71
  -2   2   0 1189.57   25.61
  -2   2   0 1188.34   25.53
   3  -2   0 4609.31   98.03
   3  -2   0 4691.42   99.34
   3   2   0 4674.15   98.64
  -3   2   0 4507.39   97.87
   4  -2   0 1660.90   36.63
   4  -2   0 1758.32   35.96
  -4  -2   0 1683.06   36.80
   4   2   0 1690.20   37.03
   4   2   0 1707.19   36.16
   5  -2   0 1723.32   35.36
  -5  -2   0 1630.59   36.36
   5   2   0 1684.55   36.57
  -5   2   0 1629.41   36.20
  -6  -2   0  102.26    4.12
   6  -2   0   77.23    3.68
   6  -2   0   97.00    2.73
   6   2   0   95.21    3.68
  -6   2   0   94.78    4.11
   6   2   0   95.67    3.88
  -7  -2   0   66.25    3.90
   7   2   0   63.12    3.50
  -7   2   0   66.59    4.09
   7   2   0   67.51    3.58
  -8  -2   0 1602.97   36.55
   8  -2   0 1637.57   36.59
   8   2   0 1640.59   36.48
   8   2   0 1644.68   35.88
  -8   2   0 1614.16   36.43
  -9  -2   0   90.47    5.04
   9  -2   0   86.05    5.28
   9   2   0   90.96    4.61
  -9   2   0   84.65    4.86
   9   2   0   89.70    4.40
  10  -2   0   87.61    5.47
 -10  -2   0   87.03    5.29
  10   2   0   88.58    4.83
 -10   2   0   85.47    5.28
  10   2   0   92.58    4.61
 -11  -2   0  302.09   10.05
  11  -2   0  308.32   10.40
  11   2   0  295.48    9.46
 -11   2   0  299.51   10.02
  11   2   0  305.73    9.57
 -12  -2   0    2.92    2.65
  12  -2   0   -3.71    2.85
 -12   2   0   -3.17    2.71
  13  -2   0   56.29    5.49
 -13  -2   0   55.45    5.06
 -13   2   0   64.74    5.75
   0   3   0   -2.36    0.81
   0   3   0   -2.54    0.76
   0   3   0   -2.74    0.65
  -1   3   0 2718.63   57.46
   1   3   0 2722.96   56.70
  -1   3   0 2672.06   56.88
  -2   3   0  594.02   13.04
   2   3   0  600.10   13.11
   2   3   0  578.04   13.67
   2   3   0  588.73   13.76
   3  -3   0  187.84    5.47
   3   3   0  185.94    5.51
   3   3   0  187.24    5.51
   3   3   0  193.20    4.94
  -3   3   0  180.65    5.26
   4  -3   0    1.20    1.45
   4  -3   0   -1.42    0.70
  -4   3   0    0.96    1.19
   4   3   0    0.29    0.37
   4   3   0   -1.87    1.19
   4   3   0    1.44    0.96
   5  -3   0  288.05    8.12
   5   3   0  274.33    7.22
   5   3   0  287.74    8.00
  -5   3   0  291.60    7.88
   6  -3   0  127.47    5.34
   6   3   0  136.71    4.52
   6   3   0  128.33    5.03
  -6   3   0  132.03    4.91
  -7  -3   0   61.68    4.03
   7   3   0   68.10    3.50
   7   3   0   69.71    4.00
  -7   3   0   67.55    4.14
   8  -3   0  175.99    6.93
  -8  -3   0  169.55    6.64
  -8   3   0  168.98    6.54
   8   3   0  169.08    6.33
   8   3   0  176.64    5.89
  -9  -3   0  275.73    9.09
   9  -3   0  270.66    9.23
   9   3   0  282.27    8.51
   9   3   0  282.41    8.84
  -9   3   0  280.15    8.97
 -10  -3   0  180.84    7.53
  10  -3   0  182.73    7.77
 -10   3   0  173.99    7.18
  10   3   0  187.73    7.11
  11  -3   0   15.91    3.61
 -11  -3   0   12.66    3.05
  11   3   0   17.78    2.95
 -11   3   0    9.88    2.96
 -12  -3   0    3.86    2.87
  12  -3   0    3.11    3.22
  12   3   0    2.27    2.30
 -13  -3   0  103.76    6.82
   0   4   0  157.51    5.00
   0   4   0  155.73    4.70
  -1   4   0 1103.02   24.06
   1   4   0 1096.53   24.53
   1   4   0 1095.49   24.51
  -1   4   0 1092.67   24.43
  -2   4   0  211.21    6.00
  -2   4   0  211.86    5.91
   2   4   0  208.90    6.12
   2   4   0  208.52    6.07
   2   4   0  171.59    5.27
  -2   4   0  214.41    5.37
   3   4   0 2787.68   60.59
   3   4   0 2852.99   61.05
  -3   4   0 2801.03   59.87
  -3   4   0 2847.40   60.36
   4  -4   0   45.70    3.44
  -4   4   0   52.81    3.10
   4   4   0   50.85    3.33
   4   4   0   50.61    3.26
   5  -4   0 1211.19   27.58
   5   4   0 1226.98   26.68
  -5   4   0 1214.71   27.36
   6  -4   0 1053.65   24.43
  -6   4   0 1044.60   24.10
   6   4   0 1036.09   23.31
  -7  -4   0   24.74    2.89
   7  -4   0   30.25    3.56
  -7   4   0   26.16    2.85
   7   4   0   25.71    2.97
  -8  -4   0  510.47   13.95
   8  -4   0  510.79   14.16
   8   4   0  513.26   14.00
  -8   4   0  524.96   13.66
  -9  -4   0    0.45    2.36
   9  -4   0   -0.41    2.53
   9   4   0   -1.93    2.08
  -9   4   0   -2.98    2.01
 -10  -4   0   17.88    3.24
  10  -4   0   15.26    3.32
  10   4   0   23.09    3.26
 -10   4   0   13.07    2.96
  11  -4   0   50.39    5.11
 -11  -4   0   57.25    4.93
  11   4   0   53.02    4.57
 -12  -4   0  135.56    7.56
  12  -4   0  127.67    7.68
  12   4   0  136.54    6.83
   0   5   0   -0.36    1.30
   0   5   0   -1.05    1.24
   0   5   0    0.10    1.51
  -1   5   0  164.87    5.36
  -1   5   0  162.14    5.16
   1   5   0  165.08    5.54
   1   5   0  171.33    5.72
  -1   5   0  168.89    5.67
   1   5   0  174.44    5.12
  -2   5   0  311.92    7.93
  -2   5   0  309.67    8.63
   2   5   0  316.82    8.73
  -2   5   0  310.63    8.50
   2   5   0  304.51    8.76
   2   5   0  311.71    7.95
  -3   5   0  752.18   18.01
   3   5   0  744.79   18.29
   3   5   0  774.14   18.37
   3   5   0  775.70   17.25
   4  -5   0   10.55    2.34
  -4   5   0   15.23    2.23
   4   5   0   13.31    2.31
   4   5   0   12.45    2.44
   5  -5   0  357.13   10.28
   5   5   0  358.60   10.33
  -5   5   0  351.30    9.88
   5   5   0  352.76   10.31
   6  -5   0  813.07   20.20
  -6   5   0  843.00   19.84
   6   5   0  814.77   20.33
   7  -5   0   17.31    3.14
  -7  -5   0   19.79    2.92
   7   5   0   17.29    2.88
  -7   5   0   17.06    2.61
   8  -5   0    0.40    2.58
  -8  -5   0   -1.60    2.09
   8   5   0    1.11    2.22
  -8   5   0    2.72    2.15
  -9  -5   0    3.72    2.54
   9  -5   0    1.34    3.00
   9   5   0    4.24    2.36
 -10  -5   0   32.61    3.97
  10  -5   0   21.29    3.90
  10   5   0   37.57    4.02
  11  -5   0  136.17    7.83
 -11  -5   0  150.13    7.68
  11   5   0  141.62    7.33
   0   6   0 1873.67   41.68
   0   6   0 1894.99   41.90
   0   6   0 1900.37   40.97
  -1   6   0  205.48    6.61
  -1   6   0  208.62    6.94
   1   6   0  200.60    6.98
  -1   6   0  204.75    6.26
   1   6   0  202.21    6.58
   2   6   0 1058.16   24.75
   2   6   0 1049.86   24.82
  -2   6   0 1079.63   24.28
  -2   6   0 1051.57   24.57
   3   6   0   78.15    4.50
   3   6   0   75.22    4.43
  -3   6   0   78.13    4.25
   4  -6   0   31.45    3.16
   4   6   0   29.40    3.01
   4   6   0   32.36    3.21
  -4   6   0   32.69    2.99
   5  -6   0  513.51   13.93
   5   6   0  525.13   14.16
  -5   6   0  511.91   13.56
   5   6   0  515.00   14.10
   6  -6   0  107.18    5.71
   6   6   0  101.52    5.56
   6   6   0  104.79    5.80
  -6   6   0  101.33    5.11
  -7  -6   0   41.30    4.01
   7  -6   0   37.03    3.89
  -7   6   0   41.74    3.69
   7   6   0   32.48    3.61
   8  -6   0  254.57    9.46
  -8  -6   0  265.39    9.51
   8   6   0  244.90    9.12
   9  -6   0    1.86    3.14
  -9  -6   0    3.73    2.65
   9   6   0    1.36    2.44
  10  -6   0   59.52    5.68
 -10  -6   0   54.74    5.21
  10   6   0   54.08    5.03
   0   7   0    3.33    2.00
   1   7   0    7.88    2.30
  -1   7   0   13.39    2.50
   1   7   0    8.49    2.09
   2   7   0    2.50    1.92
   2   7   0    2.75    2.09
  -2   7   0    0.86    1.93
   3  -7   0   90.48    4.91
   3   7   0   85.29    4.79
   3   7   0   84.94    5.07
  -3   7   0   91.74    4.86
   4  -7   0   93.58    5.41
   4   7   0  101.33    5.66
   4   7   0   97.35    5.22
  -4   7   0   95.59    5.12
   5  -7   0    3.81    2.57
   5   7   0    0.80    2.08
  -5   7   0    1.94    2.13
   5   7   0    0.70    2.31
   6  -7   0   11.45    3.13
   6   7   0    6.38    2.59
   6   7   0    5.20    2.77
   7  -7   0   47.58    4.57
  -7  -7   0   59.10    5.10
   7   7   0   58.38    4.96
   8  -7   0    8.09    3.33
  -8  -7   0    9.55    3.06
   8   7   0    8.56    2.92
   9  -7   0    4.27    3.41
   0   8   0  789.40   20.09
  -1   8   0  187.13    7.42
   1   8   0  194.72    7.53
  -2   8   0  276.62    9.36
   2   8   0  274.26    9.56
   2   8   0  283.83    9.28
  -3   8   0   30.05    3.47
   3   8   0   33.76    3.59
   3   8   0   31.25    3.79
   4   8   0   60.13    4.91
   4   8   0   50.88    4.51
   5   8   0    9.09    3.03
   5   8   0   10.39    2.82
   6   8   0  184.94    8.12
   6   8   0  176.34    8.31
   7  -8   0    6.20    3.44
   0   9   0    3.17    2.59
   1   9   0   40.46    4.32
  -1   9   0   41.83    4.27
   2   9   0   22.04    3.66
   3   9   0   12.03    3.28
  14   0  -1   -2.81    3.29
 -14   0   1   -2.19    3.02
  13   0  -1    1.14    2.89
 -13   0   1   -1.86    2.94
 -12   0   1   -0.83    2.57
  12   0  -1    0.38    2.49
  11   0  -1   -0.91    2.41
 -11   0   1   -1.26    2.33
  10   0  -1   -0.57    2.26
 -10   0   1    2.38    2.31
   9   0  -1   -0.36    2.24
  -9   0   1    0.54    2.27
   8   0  -1   -1.54    1.32
  -8   0   1    1.52    2.01
   8   0  -1   -1.75    2.01
   7   0  -1   -0.02    1.66
  -7   0   1    1.32    1.76
   7   0  -1   -0.42    1.04
   6   0  -1    0.21    0.89
  -6   0   1   -0.50    1.36
   6   0  -1   -0.68    1.34
   5   0  -1   -1.13    1.20
  -5   0   1   -0.59    1.18
   5   0  -1   -1.37    0.78
   4   0  -1   -4.07    0.77
   4   0  -1   -6.26    0.88
  -4   0   1   -4.48    0.71
   3   0  -1    0.93    0.74
   3   0  -1    0.06    1.03
  -3   0   1   -0.26    1.11
   2   0  -1    1.24    0.68
  -2   0   1    0.34    0.65
   2   0  -1    0.62    0.47
   1   0  -1   -2.70    0.16
   1   0  -1   -1.58    0.24
  -1   0   1   -2.66    0.10
   0   0   1   -2.46    0.05
  -1   0  -1   -2.69    0.44
   1   0   1   -5.18    0.32
   1   0   1   -3.66    0.40
   2   0   1   -0.20    0.63
   2   0   1   -0.66    0.70
  -2   0  -1   -0.53    0.64
  -3   0  -1    0.18    0.97
   3   0   1   -0.62    1.05
   3   0   1    0.95    0.86
   4   0   1   -1.66    0.99
  -4   0  -1   -1.02    1.01
   4   0   1   -0.02    0.86
  -5   0  -1   -2.18    1.10
   5   0   1   -1.87    1.20
   5   0   1   -2.02    0.91
  -6   0  -1    0.23    1.30
   6   0   1    1.84    1.38
   6   0   1    0.14    1.01
   7   0   1    0.01    1.67
   7   0   1    0.24    1.17
  -7   0  -1   -0.72    1.58
   8   0   1   -1.17    2.02
   8   0   1   -1.86    1.36
  -8   0  -1   -0.99    1.84
  -9   0  -1   -0.54    2.26
   9   0   1    0.99    1.57
   9   0   1    1.16    2.30
 -10   0  -1   -2.66    2.01
  10   0   1   -3.73    2.14
  11   0   1    0.31    2.41
 -11   0  -1   -0.56    2.42
  12   0   1   -1.50    2.63
 -12   0  -1   -1.03    2.62
  13   0   1   -7.64    2.63
 -13   0  -1    2.30    3.00
 -13  -1   1  142.28    7.46
  13  -1  -1  120.99    7.03
 -13   1   1  115.68    6.78
  13   1  -1  129.90    6.99
 -12  -1   1  355.14   11.44
  12  -1  -1  347.50   11.48
  12   1  -1  365.85   11.33
 -12   1   1  345.47   11.36
  11  -1  -1    0.86    2.65
 -11  -1   1    5.91    2.65
 -11   1   1    1.16    2.65
  11   1  -1   -2.29    2.26
 -10  -1   1  949.32   23.20
  10  -1  -1  951.38   23.20
  10   1  -1  980.86   22.93
  10   1  -1  945.64   22.45
 -10   1   1  956.13   23.17
   9  -1  -1  710.76   17.79
  -9  -1   1  694.80   17.68
  -9   1   1  713.81   17.71
   9   1  -1  703.16   17.05
   9   1  -1  718.75   17.50
  -8  -1   1  102.17    4.97
   8  -1  -1  110.92    5.27
  -8   1   1  104.60    5.02
   8   1  -1  104.68    4.20
   8   1  -1  116.52    5.02
   7  -1  -1  603.04   14.75
   7  -1  -1  599.71   13.53
  -7  -1   1  595.25   14.73
   7   1  -1  593.92   14.21
   7   1  -1  591.13   14.38
  -7   1   1  593.15   14.66
   6  -1  -1  231.61    6.86
  -6  -1   1  231.23    6.80
   6  -1  -1  237.74    5.79
   6   1  -1  231.36    6.40
  -6   1   1  229.47    6.78
   6   1  -1  242.14    6.63
  -5  -1   1   36.22    2.47
   5  -1  -1   33.91    1.52
   5  -1  -1   34.78    2.57
   5   1  -1   34.70    2.18
   5   1  -1   35.65    2.39
  -5   1   1   33.83    2.50
   4  -1  -1   57.76    1.73
  -4   1   1   44.83    2.31
   4   1  -1   59.70    2.43
   4   1  -1   56.35    2.45
   3  -1  -1  330.33    7.06
   3   1  -1  319.74    7.70
   3   1  -1  313.70    7.56
  -3   1   1  331.57    7.84
   2  -1  -1 4481.10   93.72
  -2   1   1 4256.14   94.04
   2   1  -1 4354.85   93.20
   2   1  -1 4442.09   95.26
   1  -1  -1   91.97    2.44
   1   1  -1   87.51    2.46
  -1   1   1   91.60    2.10
  -1   1   1   93.34    2.52
   1   1  -1   91.69    2.43
   0   1  -1  715.88   15.14
   0   1  -1  711.92   15.16
   0   1   1  710.89   15.27
   0   1   1  706.18   14.95
   0   1  -1  731.06   15.33
   0   1   1  704.83   15.27
  -1   1  -1 3151.32   67.32
   1   1   1 3206.84   68.05
   1   1   1 3084.93   65.83
  -1   1  -1 3173.48   67.08
  -1   1  -1 3070.28   66.94
   2  -1   1  562.33   11.98
  -2   1  -1  573.73   12.11
   2   1   1  495.44   12.26
   2   1   1  554.67   12.24
   2   1   1  572.50   11.87
   3  -1   1  464.13   10.01
  -3  -1  -1  445.37   10.41
  -3   1  -1  455.00   10.27
   3   1   1  443.78   10.42
   3   1   1  450.52   10.07
   4  -1   1   54.00    2.03
   4   1   1   54.48    2.46
   4   1   1   50.45    2.30
  -4   1  -1   51.46    2.49
  -5  -1  -1  310.78    7.95
   5  -1   1  312.68    8.07
   5  -1   1  329.46    7.35
   5   1   1  310.72    7.85
  -5   1  -1  270.01    7.73
   6  -1   1 1598.19   35.16
   6  -1   1 1670.31   34.70
  -6  -1  -1 1581.49   35.22
   6   1   1 1601.49   35.23
  -6   1  -1 1602.08   35.15
   6   1   1 1591.54   34.79
   7  -1   1  112.39    5.01
   7  -1   1  119.49    3.86
  -7  -1  -1  119.52    4.71
   7   1   1  117.35    4.63
   7   1   1  121.01    4.36
  -7   1  -1  118.67    4.74
  -8  -1  -1    5.28    2.21
   8  -1   1    3.12    2.30
  -8   1  -1    0.23    2.12
   8   1   1    4.51    1.67
   8   1   1    4.20    1.97
  -9  -1  -1  219.88    7.59
   9  -1   1  221.99    7.97
  -9   1  -1  229.87    7.74
   9   1   1  215.87    7.30
   9   1   1  224.16    7.08
 -10  -1  -1    6.21    2.46
  10  -1   1    2.41    2.53
  10   1   1    3.28    2.34
  10   1   1    5.94    1.95
 -10   1  -1    6.43    2.47
 -11  -1  -1  147.12    6.69
  11  -1   1  166.27    7.18
 -11   1  -1  151.52    6.86
  11   1   1  158.38    6.61
 -12  -1  -1   87.56    5.71
  12  -1   1   92.15    6.32
 -12   1  -1   89.95    5.85
  12   1   1   93.14    5.55
  13  -1   1   29.77    4.38
 -13  -1  -1   28.17    4.10
 -13   1  -1   28.93    4.05
  13   1   1   32.64    4.28
 -13  -2   1    5.61    3.30
  13  -2  -1    0.74    3.52
 -13   2   1    3.37    3.18
 -12  -2   1   24.86    3.83
  12  -2  -1   20.46    3.84
 -12   2   1   23.67    3.74
  12   2  -1   22.62    3.41
 -11  -2   1    1.68    2.48
  11  -2  -1    3.31    2.84
  11   2  -1   -0.77    2.15
  11   2  -1    1.57    2.07
 -11   2   1   -0.58    2.65
  10  -2  -1   15.25    3.16
 -10  -2   1   12.71    2.86
 -10   2   1   16.37    3.05
  10   2  -1   16.93    2.56
  10   2  -1   15.66    2.71
  -9  -2   1    0.87    2.31
   9  -2  -1   -0.66    2.33
   9   2  -1   -1.23    1.77
   9   2  -1    0.08    1.72
  -9   2   1    0.58    2.23
   8  -2  -1  237.51    8.05
  -8  -2   1  248.67    8.06
  -8   2   1  244.02    7.95
   8   2  -1  252.16    7.61
   8   2  -1  249.37    7.64
   7  -2  -1    0.32    0.57
  -7  -2   1   -0.93    1.81
  -7   2   1    2.43    1.97
   7   2  -1   -0.76    1.39
   7   2  -1    1.79    1.57
  -6  -2   1  261.96    7.72
   6   2  -1  273.22    7.29
  -6   2   1  272.63    7.73
   6   2  -1  271.24    7.55
   5  -2  -1  580.25   13.95
  -5  -2   1  578.49   13.87
  -5   2   1  585.77   13.83
   5   2  -1  586.00   13.45
   5   2  -1  586.08   13.87
   4  -2  -1  605.91   14.13
   4   2  -1  606.27   14.16
   4   2  -1  612.97   13.72
   3  -2  -1  703.07   15.85
   3   2  -1  717.51   15.53
  -3   2   1  694.78   15.87
   2  -2  -1   11.63    1.28
   2   2  -1   17.45    1.36
   2   2  -1   14.52    1.33
  -2   2   1   12.96    0.83
  -2   2   1   15.91    1.41
  -1   2   1 3517.93   74.27
   1   2  -1 3546.70   75.68
   1   2  -1 3501.52   74.81
  -1   2   1 3725.15   75.28
   1   2  -1 3412.58   74.38
  -1   2   1 3314.44   73.98
   0   2  -1 9985.98  206.35
   0   2   1 9415.82  205.30
   0   2   1 9999.00  206.29
   0   2  -1 9546.29  204.87
   0   2  -1 9480.79  203.50
   0   2   1 9489.16  202.27
  -1   2  -1 2604.27   56.49
   1   2   1 2650.23   56.44
  -1   2  -1 2764.99   57.60
   1   2   1 2663.77   56.81
   1   2   1 2710.66   56.36
  -1   2  -1 2655.19   56.99
   2   2   1 1692.04   38.33
  -2   2  -1 1814.60   37.87
   2   2   1 1834.12   37.36
  -2   2  -1 1793.83   37.84
   4  -2   1    0.05    1.11
   4  -2   1    1.26    0.80
  -4   2  -1    0.01    1.02
   4   2   1   -0.42    0.84
   4   2   1   -0.62    1.04
  -5  -2  -1  292.64    8.03
   5  -2   1  318.75    7.07
  -5   2  -1  302.05    7.91
   5   2   1  295.26    8.03
   6  -2   1   49.04    2.04
  -6  -2  -1   50.84    3.19
   6  -2   1   43.72    3.35
  -6   2  -1   50.65    3.16
   6   2   1   49.42    2.77
   6   2   1   47.53    2.96
   7  -2   1   90.09    4.51
  -7  -2  -1   87.33    4.42
   7   2   1   89.68    4.19
  -7   2  -1   85.72    4.36
   7   2   1   89.06    3.88
  -8  -2  -1   24.05    2.99
   8  -2   1   32.47    3.53
   8   2   1   23.53    2.70
  -8   2  -1   28.34    3.08
   8   2   1   26.16    2.63
   9  -2   1  169.01    6.98
  -9  -2  -1  178.70    6.91
  -9   2  -1  174.85    6.72
   9   2   1  178.31    6.46
   9   2   1  179.96    6.33
 -10  -2  -1    9.98    2.64
  10  -2   1    9.71    2.94
 -10   2  -1   12.75    2.80
  10   2   1   14.65    2.43
  10   2   1    9.95    2.41
  11  -2   1   22.62    3.64
 -11  -2  -1   28.22    3.65
 -11   2  -1   27.77    3.52
  11   2   1   29.69    3.27
  12  -2   1   29.72    4.09
 -12  -2  -1   22.67    3.53
 -12   2  -1   17.75    3.47
 -13  -2  -1   10.40    3.31
  13  -2   1    1.25    3.32
 -13  -3   1   17.94    4.15
  12  -3  -1  137.40    7.48
 -12  -3   1  133.97    7.00
  12   3  -1  133.30    6.29
 -12   3   1  122.21    6.91
 -11  -3   1    7.27    3.03
  11  -3  -1    3.90    3.03
 -11   3   1    5.17    2.74
  11   3  -1    7.21    2.49
  10  -3  -1  101.89    6.06
 -10  -3   1  102.77    5.79
 -10   3   1  107.67    5.82
  10   3  -1  106.39    5.32
   9  -3  -1  122.16    6.06
  -9  -3   1  135.07    6.06
  -9   3   1  113.69    5.80
   9   3  -1  135.51    5.31
   9   3  -1  122.88    5.47
  -8  -3   1   73.14    4.64
   8  -3  -1   64.76    4.80
   8   3  -1   64.85    3.76
  -8   3   1   71.49    4.50
   8   3  -1   68.48    4.31
   7   3  -1 1549.24   33.97
  -7   3   1 1540.91   34.67
   7   3  -1 1557.12   34.92
   6  -3  -1  649.99   15.71
  -6   3   1  634.59   15.44
   6   3  -1  626.34   15.55
   6   3  -1  635.61   14.90
   5  -3  -1  546.58   13.49
  -5   3   1  560.21   13.41
   5   3  -1  552.36   12.84
   5   3  -1  533.94   13.45
   3  -3  -1    2.18    1.29
  -3   3   1    4.35    1.29
   3   3  -1    2.47    1.24
  -3   3   1    2.94    0.66
   3   3  -1    4.57    1.06
   3   3  -1    0.83    1.19
   2   3  -1 1064.13   24.06
  -2   3   1 1097.86   23.30
   2   3  -1 1082.80   23.89
   2   3  -1 1088.81   23.37
   0   3   1  101.22    3.05
   0   3   1  103.92    3.20
   0   3  -1  102.32    3.23
   0   3  -1  105.37    3.28
  -1   3  -1   11.99    1.39
  -1   3  -1   13.49    1.38
   1   3   1   13.78    1.29
   1   3   1   14.59    1.53
   2   3   1  247.03    6.63
   2   3   1  252.34    6.63
   2   3   1  247.17    5.90
  -2   3  -1  248.57    6.49
  -2   3  -1  244.90    5.98
   3  -3   1  946.07   20.12
  -3   3  -1  920.19   20.73
   3   3   1  925.98   20.04
   3   3   1  918.28   21.02
   3   3   1  929.96   20.92
   4  -3   1  122.32    3.34
   4  -3   1  116.54    4.40
  -4   3  -1  119.22    4.05
   4   3   1  119.87    3.61
   5  -3   1  194.45    6.30
   5   3   1  201.42    6.17
  -5   3  -1  187.48    5.86
  -6  -3  -1  298.35    8.70
   6   3   1  306.34    8.67
   6   3   1  300.53    7.81
  -6   3  -1  298.18    8.35
  -7  -3  -1   48.17    3.79
  -7   3  -1   53.12    3.74
   7   3   1   59.31    3.83
   7   3   1   51.55    3.13
  -8  -3  -1    4.43    2.35
   8  -3   1    7.52    2.77
   8   3   1    4.43    1.81
   8   3   1    4.38    2.07
  -8   3  -1    8.18    2.36
  -9  -3  -1  469.82   12.95
   9  -3   1  456.45   13.11
  -9   3  -1  466.71   12.62
   9   3   1  453.24   12.65
 -10  -3  -1   33.62    3.68
  10  -3   1   29.87    3.89
 -10   3  -1   29.55    3.43
  10   3   1   37.95    3.60
  11  -3   1   67.92    5.69
 -11  -3  -1   65.48    5.14
  11   3   1   58.71    4.50
  12  -3   1  321.82   11.46
 -12  -3  -1  311.30   10.93
  12   3   1  320.64   10.59
 -13  -3  -1    8.92    3.51
 -12  -4   1   36.18    4.53
  12  -4  -1   36.36    4.80
  12   4  -1   34.44    4.04
 -11  -4   1   20.69    3.63
  11  -4  -1   20.93    3.92
 -11   4   1   18.42    3.48
  11   4  -1   25.33    3.41
  10  -4  -1   40.56    4.29
 -10  -4   1   44.29    4.34
 -10   4   1   46.33    4.16
  10   4  -1   46.85    4.10
  -9  -4   1   10.44    2.78
   9  -4  -1    8.44    3.01
  -9   4   1    6.28    2.42
   9   4  -1   10.77    2.57
   8  -4  -1   29.92    3.49
  -8  -4   1   35.05    3.44
   8   4  -1   38.83    3.58
  -8   4   1   33.14    3.27
  -7  -4   1   35.92    3.33
   7  -4  -1   33.12    3.60
   7   4  -1   35.48    3.28
   7   4  -1   37.04    2.95
  -7   4   1   37.33    3.29
   6  -4  -1   21.34    2.92
  -6  -4   1    7.83    2.17
  -6   4   1   19.61    2.53
   6   4  -1   19.47    2.03
   5  -4  -1   14.15    2.44
   5   4  -1   18.89    1.91
  -5   4   1   12.52    2.05
   4  -4  -1    3.09    1.72
   4   4  -1    3.18    1.57
   4   4  -1    3.17    1.25
   4   4  -1    2.35    1.65
  -4   4   1    3.47    1.60
   3  -4  -1  105.51    4.05
   3   4  -1  107.59    4.20
   3   4  -1  100.05    4.12
  -3   4   1  116.13    4.19
   3   4  -1   82.07    3.21
  -3   4   1  104.97    3.04
  -2   4   1   87.02    3.68
  -2   4   1   87.54    2.90
  -2   4   1   91.53    3.58
   2   4  -1   85.57    3.62
   2   4  -1   94.77    3.71
   1   4  -1   76.72    3.35
  -1   4   1   82.99    3.51
   1   4  -1   87.07    3.43
  -1   4   1   79.34    3.02
   0   4  -1   96.56    3.54
   0   4   1  102.91    3.51
   0   4   1   99.53    3.86
   0   4  -1   99.64    3.76
   0   4  -1   97.49    3.45
  -1   4  -1  400.45    9.88
   1   4   1  407.24   10.12
   1   4   1  387.30    9.89
   1   4   1  401.95    9.34
  -1   4  -1  394.50    9.76
  -2   4  -1   53.30    2.39
   2   4   1   57.15    2.93
   2   4   1   55.49    3.06
  -2   4  -1   55.64    2.74
   2   4   1   62.90    2.36
  -2   4  -1   57.43    3.09
   3   4   1  756.31   16.59
   3   4   1  734.76   17.69
  -3   4  -1  764.78   17.28
  -3   4  -1  749.60   17.40
  -3   4  -1  753.24   16.69
   3   4   1  746.05   17.65
   4  -4   1   13.71    2.14
   4   4   1   11.64    1.35
   4   4   1   12.16    2.07
   4   4   1   12.46    1.92
  -4   4  -1   14.31    1.87
   6  -4   1    7.47    2.60
  -6   4  -1    9.43    2.05
  -7  -4  -1   60.33    4.32
   7  -4   1   61.70    4.78
  -7   4  -1   62.22    3.97
   7   4   1   64.58    4.21
   8  -4   1   22.81    3.37
  -8  -4  -1   19.02    2.82
   8   4   1   20.30    2.98
  -8   4  -1   20.60    2.70
  -9  -4  -1   20.74    3.16
   9  -4   1   23.43    3.53
   9   4   1   20.69    3.04
  -9   4  -1   20.72    2.96
  10  -4   1    6.36    3.03
 -10  -4  -1    6.97    2.74
  10   4   1    3.51    2.46
 -11  -4  -1  131.91    7.20
  11  -4   1  138.35    7.34
  11   4   1  135.00    6.63
 -12  -4  -1    2.07    3.02
  12  -4   1   -0.53    3.39
  12   4   1    1.16    2.65
 -11  -5   1    5.86    3.12
  11  -5  -1    1.98    3.43
  11   5  -1    5.86    2.81
  10  -5  -1   70.58    5.95
 -10  -5   1   75.73    5.61
  10   5  -1   73.95    5.26
  -9  -5   1  188.97    7.92
   9  -5  -1  184.62    8.10
  -9   5   1  189.60    7.50
   9   5  -1  193.28    7.69
  -8  -5   1   96.61    5.46
   8  -5  -1   93.13    5.77
  -8   5   1   93.42    5.16
   8   5  -1   95.91    5.38
  -7  -5   1  993.21   23.81
   7  -5  -1  950.51   23.65
  -7   5   1  985.64   23.36
   7   5  -1  989.17   23.85
  -6  -5   1    9.14    2.39
   6  -5  -1    9.60    2.69
   6   5  -1    9.99    2.33
  -6   5   1    9.42    2.23
   5  -5  -1   22.34    3.04
  -5   5   1   26.26    2.75
   5   5  -1   21.05    2.83
   5   5  -1   22.31    2.85
   4  -5  -1 1089.89   24.87
   4   5  -1 1068.05   25.27
   4   5  -1 1074.72   25.16
   4   5  -1 1068.32   24.04
  -4   5   1 1117.31   24.96
   3  -5  -1  436.77   11.35
  -3   5   1  438.80   11.52
   3   5  -1  452.01   10.82
   3   5  -1  441.05   11.70
   3   5  -1  436.22   11.60
  -2   5   1   26.91    2.51
   2   5  -1   26.83    2.28
   2   5  -1   26.14    2.50
  -2   5   1   26.78    1.84
   2   5  -1   32.56    2.75
  -2   5   1   29.70    2.50
  -1   5   1  471.40   11.94
   1   5  -1  464.96   11.88
   1   5  -1  477.97   11.39
  -1   5   1  467.81   11.43
   1   5  -1  474.67   11.84
  -1   5   1  461.67   11.38
   0   5  -1   21.47    2.29
   0   5  -1   21.69    2.11
   0   5   1   20.01    1.92
   0   5  -1   17.94    1.99
   0   5   1   18.22    1.96
   0   5   1   18.93    2.27
   1   5   1 1308.92   29.38
   1   5   1 1335.79   28.45
  -1   5  -1 1294.41   29.23
  -1   5  -1 1330.35   28.94
  -1   5  -1 1279.38   28.98
   1   5   1 1313.72   29.48
  -2   5  -1  120.96    4.07
  -2   5  -1  131.41    4.86
   2   5   1  125.96    4.86
   2   5   1  125.25    4.94
  -2   5  -1  126.48    4.68
   2   5   1  100.28    3.61
   3   5   1   46.71    3.42
  -3   5  -1   47.08    3.19
   3   5   1   48.46    3.50
  -3   5  -1   47.75    3.46
   4  -5   1  120.32    5.32
  -4   5  -1  120.46    4.77
   4   5   1  111.05    5.14
   4   5   1  117.61    5.15
   5  -5   1  146.20    6.19
  -5   5  -1  150.06    5.53
   5   5   1  142.50    5.99
   5   5   1  150.43    5.96
   6  -5   1  115.79    5.71
   6   5   1  116.40    5.41
   6   5   1  120.41    5.54
  -6   5  -1  114.53    4.99
  -7  -5  -1    9.73    2.44
   7  -5   1   11.85    2.90
  -7   5  -1   10.46    2.28
   7   5   1    9.71    2.51
  -8  -5  -1   41.92    4.00
   8  -5   1   40.96    4.20
   8   5   1   36.96    3.75
  -9  -5  -1  510.63   14.53
   9  -5   1  490.24   14.67
   9   5   1  516.07   14.57
 -10  -5  -1   72.97    5.59
  10  -5   1   68.49    5.89
  10   5   1   63.83    5.35
  11  -5   1   36.62    4.71
 -11  -5  -1   44.47    4.80
  11   5   1   42.85    4.61
 -10  -6   1    0.47    2.78
  10  -6  -1    2.67    3.45
  10   6  -1    1.12    2.72
   9  -6  -1    2.28    2.93
  -9  -6   1    4.83    2.71
   9   6  -1    3.85    2.56
  -8  -6   1   30.09    3.74
   8  -6  -1   35.38    4.18
   8   6  -1   25.69    3.46
  -8   6   1   25.10    3.60
  -7  -6   1    0.69    2.30
   7  -6  -1   -0.61    2.72
   7   6  -1   -1.39    2.04
  -7   6   1    0.75    2.05
   6  -6  -1    7.43    2.66
  -6   6   1    6.05    2.26
   6   6  -1    7.19    2.44
   5  -6  -1  554.22   14.63
  -5   6   1  539.44   14.31
   5   6  -1  551.86   14.80
   5   6  -1  555.46   14.81
   4  -6  -1    0.50    2.07
  -4   6   1   -1.71    1.73
   4   6  -1    0.95    1.91
   4   6  -1    3.20    2.04
   3  -6  -1    8.51    2.27
  -3   6   1    6.92    2.16
   3   6  -1    9.01    2.31
   3   6  -1    8.24    2.20
  -2   6   1   64.02    3.88
   2   6  -1   61.65    4.17
  -2   6   1   64.70    4.14
   2   6  -1   64.06    3.86
  -1   6   1  693.76   16.21
   1   6  -1  674.78   16.08
  -1   6   1  679.62   16.21
  -1   6   1  677.55   16.82
   1   6  -1  681.85   16.67
   1   6  -1  680.36   16.79
   0   6   1  320.19    9.39
   0   6   1  299.86    8.68
   0   6  -1  321.42    8.74
   0   6  -1  316.71    8.84
   0   6  -1  314.66    9.08
  -1   6  -1   85.20    3.90
  -1   6  -1   84.91    4.26
   1   6   1   85.01    4.52
   1   6   1   86.81    4.20
  -1   6  -1   86.09    4.36
   2   6   1  231.66    7.63
  -2   6  -1  239.31    7.56
  -2   6  -1  243.10    7.57
   2   6   1  244.70    7.89
   3   6   1  470.73   12.90
  -3   6  -1  481.31   12.63
  -3   6  -1  476.85   12.51
   3   6   1  483.37   12.86
   4  -6   1   20.35    2.80
   4   6   1   21.03    2.85
  -4   6  -1   20.04    2.53
   4   6   1   19.88    2.64
   5  -6   1    4.50    2.48
   5   6   1    5.17    2.32
  -5   6  -1    5.33    1.93
   5   6   1    3.85    2.15
   6  -6   1   11.34    2.96
   6   6   1   12.71    2.61
   6   6   1   12.82    2.88
  -6   6  -1   12.22    2.44
   7  -6   1   10.62    3.01
  -7  -6  -1   12.40    2.76
   7   6   1    9.91    2.70
   8  -6   1   23.56    3.71
  -8  -6  -1   30.78    3.77
   8   6   1   21.27    3.16
   9  -6   1   -1.16    2.96
  -9  -6  -1    6.05    2.84
   9   6   1    2.13    2.51
 -10  -6  -1    2.77    2.91
  10  -6   1    4.77    3.49
  10   6   1   10.61    3.13
   9  -7  -1   46.87    5.07
   8  -7  -1    4.27    3.21
  -8  -7   1    8.15    3.00
   8   7  -1    5.08    2.78
  -7  -7   1   48.92    4.56
   7  -7  -1   60.61    5.48
   7   7  -1   59.44    4.95
   6  -7  -1   31.69    3.80
  -6   7   1   26.24    3.28
   6   7  -1   37.30    3.92
   5  -7  -1   55.27    4.78
   5   7  -1   56.37    4.66
   5   7  -1   41.72    3.99
  -5   7   1   58.05    4.32
   4  -7  -1  727.05   18.64
   4   7  -1  749.30   19.18
   4   7  -1  740.30   19.04
  -4   7   1  771.11   18.93
   3   7  -1  120.61    5.70
   3   7  -1  117.47    5.64
  -3   7   1  115.08    5.57
   2   7  -1   69.73    4.21
  -2   7   1   64.71    4.22
   2   7  -1   65.06    4.52
  -1   7   1   93.68    5.02
   1   7  -1   94.57    4.71
   1   7  -1   86.97    4.91
   0   7   1   30.24    3.18
   0   7  -1   30.41    2.88
   0   7  -1   35.08    3.24
   1   7   1   20.56    2.88
  -1   7  -1   22.20    2.78
   1   7   1   26.19    2.75
  -2   7  -1  129.68    5.57
   2   7   1  120.44    5.39
  -2   7  -1  122.80    5.50
   2   7   1  129.94    6.00
  -3   7  -1  172.17    6.54
   3   7   1  170.19    6.94
   3   7   1  172.62    6.68
   4  -7   1  430.72   12.33
   4   7   1  429.17   12.43
  -4   7  -1  424.49   11.96
   4   7   1  427.88   12.53
   5  -7   1   68.24    4.95
   5   7   1   77.78    5.20
   5   7   1   72.75    4.88
   6  -7   1  367.09   11.79
   6   7   1  370.89   11.73
   6   7   1  380.35   11.99
  -7  -7  -1  118.29    6.37
   7  -7   1  114.89    6.78
   7   7   1  111.18    6.26
  -8  -7  -1   71.71    5.79
   8  -7   1   66.31    5.64
   8   7   1   65.23    5.39
   9  -7   1   69.04    6.54
   6   8  -1   20.19    3.46
   5   8  -1  124.41    6.93
   5   8  -1  125.18    6.62
  -4   8   1   91.93    5.50
   4   8  -1   95.47    5.54
   4   8  -1   97.17    5.78
   3   8  -1    8.01    2.67
  -3   8   1    7.01    2.49
   3   8  -1    3.34    2.38
  -2   8   1   12.49    2.79
   2   8  -1   11.63    2.51
   2   8  -1   11.96    2.71
   1   8  -1   85.91    5.29
  -1   8   1   86.02    5.13
   0   8   1  144.86    6.61
   0   8  -1  143.46    6.36
  -1   8  -1   71.35    4.81
   1   8   1   68.18    4.85
  -2   8  -1    2.31    2.11
   2   8   1    2.84    2.16
   2   8   1    3.21    2.46
   3   8   1   15.79    2.86
   3   8   1   11.65    2.88
   4   8   1  110.54    5.84
   4   8   1  105.79    6.12
   5   8   1   11.21    2.92
   5   8   1   14.74    3.34
   6  -8   1   22.90    3.86
   6   8   1   16.81    3.69
   6   8   1   13.90    3.26
   7  -8   1   32.63    4.43
   3   9  -1    1.67    2.85
   2   9  -1   88.45    5.80
  -2   9   1   93.99    5.73
   1   9  -1  164.45    7.53
  -1   9   1  168.15    7.58
   0   9  -1   -1.81    2.27
   0   9   1   -1.74    2.48
   1   9   1  105.04    6.43
   2   9   1    3.23    2.66
   3   9   1   21.92    3.65
 -14   0   2    5.82    3.50
  14   0  -2    8.35    3.69
 -13   0   2   -1.48    2.69
  13   0  -2    1.32    2.87
  12   0  -2   46.11    4.48
 -12   0   2   49.76    4.56
 -11   0   2   66.29    5.26
  11   0  -2   55.15    4.53
 -10   0   2  427.79   12.29
  10   0  -2  429.13   12.18
  -9   0   2 3567.69   76.91
   9   0  -2 3557.03   76.36
   8   0  -2 3911.62   82.96
   8   0  -2 3939.09   82.81
  -8   0   2 3819.62   83.30
   7   0  -2  579.79   14.15
  -7   0   2  579.59   14.28
   7   0  -2  571.25   13.42
   6   0  -2  288.18    7.81
  -6   0   2  285.30    7.87
   6   0  -2  280.76    7.12
   5   0  -2  143.05    4.59
   5   0  -2  142.57    4.00
  -5   0   2  144.01    4.63
  -3   0   2 4313.28   96.78
   3   0  -2 4679.95   96.39
   3   0  -2 4471.54   96.95
   2   0  -2 1917.93   40.87
  -1   0   2  308.55    6.83
   1   0  -2  310.17    6.77
   0   0  -2 1843.03   36.40
   0   0   2 1750.34   36.19
   0   0   2 1520.96   37.08
   1   0   2   51.55    1.53
   1   0   2   51.79    1.77
  -1   0  -2   51.83    1.60
  -2   0  -2 5161.96  110.29
   2   0   2 5192.96  110.02
   2   0   2 5155.73  111.72
   3   0   2 1223.83   26.20
  -3   0  -2 1225.23   26.01
   3   0   2 1191.97   25.89
   4   0   2  202.82    5.25
  -4   0  -2  199.02    5.32
   4   0   2  198.05    5.38
  -5   0  -2  791.18   18.81
   5   0   2  855.07   18.85
   5   0   2  867.71   18.80
   6   0   2   43.50    2.83
  -6   0  -2   45.34    2.84
   6   0   2   43.56    2.49
  -7   0  -2   31.88    2.65
   7   0   2   32.32    2.73
   7   0   2   30.75    2.43
  -8   0  -2  772.11   18.41
   8   0   2  767.02   18.34
   8   0   2  759.46   17.86
  -9   0  -2  626.92   15.89
   9   0   2  629.23   15.82
   9   0   2  619.92   15.16
 -10   0  -2 1189.21   27.69
  10   0   2 1171.15   27.55
 -11   0  -2  306.69   10.12
  11   0   2  327.53   10.39
 -12   0  -2   29.47    3.80
  12   0   2   26.34    3.71
  13   0   2   62.62    5.25
 -13   0  -2   59.13    5.19
  13  -1  -2   70.62    5.80
 -13  -1   2   64.81    5.86
 -13   1   2   61.99    5.68
  13   1  -2   68.86    5.45
  12  -1  -2    0.59    2.68
 -12  -1   2   -0.03    2.62
 -12   1   2   -1.84    2.57
  12   1  -2   -1.07    2.45
 -11  -1   2   66.44    5.01
  11  -1  -2   61.34    5.06
  11   1  -2   61.60    4.73
 -11   1   2   62.58    4.95
  10  -1  -2   27.34    3.52
 -10  -1   2   14.82    2.88
  10   1  -2   15.73    2.80
  10   1  -2   19.81    2.46
 -10   1   2   18.37    3.07
   9  -1  -2   51.58    4.59
  -9  -1   2   51.98    4.41
  -9   1   2   46.11    3.91
   9   1  -2   48.89    4.26
   9   1  -2   53.44    3.50
  -8  -1   2   90.84    4.66
   8  -1  -2   85.12    4.76
   8   1  -2   78.95    3.77
   8   1  -2   78.39    4.53
  -8   1   2   84.60    4.85
   7  -1  -2   73.63    4.19
   7  -1  -2   75.73    2.71
  -7  -1   2   74.97    4.04
   7   1  -2   77.08    3.37
  -7   1   2   74.40    4.06
   7   1  -2   78.65    3.85
   6  -1  -2  172.29    5.58
   6  -1  -2  170.84    4.40
  -6  -1   2  174.79    5.57
   6   1  -2  165.69    5.33
  -6   1   2  164.76    5.51
   6   1  -2  170.07    5.06
   5  -1  -2  198.00    4.74
  -5  -1   2  204.96    5.82
   5  -1  -2  189.58    5.70
   5   1  -2  192.81    5.41
   5   1  -2  194.55    5.56
  -5   1   2  195.23    5.77
   3  -1  -2  631.07   13.10
   3  -1  -2  607.80   13.80
  -3   1   2  620.04   13.89
   3   1  -2  598.87   13.62
   3   1  -2  616.05   13.80
  -2  -1   2  257.02    6.23
   2  -1  -2  249.05    6.26
   2   1  -2  254.65    6.22
   2   1  -2  253.02    6.11
  -2   1   2  255.35    6.32
   1  -1  -2 1660.24   34.72
  -1   1   2 1616.17   35.05
  -1   1   2 1671.40   35.43
   1   1  -2 1688.47   35.38
   1   1  -2 1662.82   34.80
   0  -1  -2  621.61   13.08
   0   1   2  632.01   13.50
   0   1  -2  616.98   13.54
   0   1  -2  621.23   13.41
   0   1  -2  630.29   13.27
   1  -1   2  586.60   12.80
   1   1   2  606.33   12.99
   1   1   2  582.78   12.83
  -1   1  -2  581.88   12.53
   2  -1   2   49.64    2.06
  -2   1  -2   54.01    1.96
   2   1   2   48.08    2.10
   2   1   2   50.29    1.74
   3  -1   2  216.15    5.26
   3  -1   2  205.81    5.51
   3   1   2  219.00    5.18
   3   1   2  203.94    5.55
  -3   1  -2  217.99    5.34
   4  -1   2 1319.10   28.52
   4   1   2 1346.34   29.01
   4   1   2 1310.12   28.32
  -4   1  -2 1324.86   28.61
  -5  -1  -2  756.89   17.32
   5  -1   2  777.80   16.91
   5  -1   2  747.38   17.34
   5   1   2  757.39   17.38
  -6  -1  -2   62.80    3.28
   6  -1   2   61.99    3.58
   6  -1   2   58.95    2.61
  -6   1  -2   65.56    3.26
   6   1   2   69.22    3.25
   6   1   2   64.79    3.05
   7  -1   2  599.87   13.70
   7  -1   2  585.20   14.54
  -7  -1  -2  579.80   14.41
   7   1   2  592.15   14.13
   7   1   2  590.92   14.23
  -7   1  -2  577.88   14.27
   8  -1   2  258.18    8.34
   8  -1   2  267.46    7.62
  -8  -1  -2  265.57    8.23
   8   1   2  272.38    8.06
   8   1   2  274.22    7.89
  -8   1  -2  275.28    8.24
   9  -1   2  127.43    5.93
  -9  -1  -2  130.98    5.79
   9   1   2  123.76    5.33
  -9   1  -2  129.18    5.71
   9   1   2  122.10    5.10
 -10  -1  -2   21.72    3.03
  10  -1   2   18.64    3.15
 -10   1  -2   25.77    3.13
  10   1   2   19.24    2.83
  10   1   2   22.42    2.60
  11  -1   2   24.73    3.55
 -11  -1  -2   29.51    3.50
  11   1   2   30.31    3.45
 -11   1  -2   31.44    3.61
 -12  -1  -2    9.48    3.09
  12  -1   2    5.94    3.12
  12   1   2    4.08    2.73
 -12   1  -2    8.26    2.89
  13  -1   2   25.26    4.26
 -13  -1  -2   24.39    3.95
  13  -2  -2   51.02    5.21
 -13  -2   2   51.39    4.97
 -13   2   2   56.79    5.16
 -12  -2   2   24.23    3.72
  12  -2  -2   24.63    4.13
 -12   2   2   23.13    3.80
  12   2  -2   21.60    3.39
  11  -2  -2  659.55   17.69
 -11  -2   2  631.87   17.39
  11   2  -2  669.34   17.09
  11   2  -2  660.50   16.81
 -11   2   2  651.12   17.55
 -10  -2   2   97.99    5.48
  10  -2  -2   98.06    5.73
 -10   2   2  102.86    5.78
  10   2  -2  101.84    4.92
  10   2  -2  102.71    5.23
  -9  -2   2   42.13    3.81
   9  -2  -2   41.51    3.97
   9   2  -2   42.79    3.56
  -9   2   2   40.24    3.69
   9   2  -2   39.44    3.33
  -8  -2   2   20.14    2.85
   8   2  -2   26.63    2.68
   8   2  -2   30.46    2.88
  -8   2   2   31.51    3.23
  -7  -2   2   42.36    2.71
  -7   2   2   53.51    3.73
   7   2  -2   49.75    3.26
   7   2  -2   53.50    3.41
  -6  -2   2  391.26   10.30
   6  -2  -2  396.67   10.45
   6   2  -2  390.24   10.14
   6   2  -2  396.86    9.96
  -6   2   2  412.90   10.42
   5  -2  -2  843.15   19.48
   5   2  -2  854.11   19.08
  -5   2   2  854.09   19.50
   5   2  -2  856.11   19.49
   4  -2  -2 2369.87   50.09
  -4  -2   2 2315.62   50.30
   4   2  -2 2347.33   50.63
  -4   2   2 2366.76   50.34
   3  -2  -2 1431.10   29.43
  -3  -2   2 1420.44   29.59
   3   2  -2 1151.13   29.58
   3   2  -2 1450.71   29.23
   2  -2  -2  685.91   15.41
  -2   2   2  725.32   14.91
   2   2  -2  696.03   15.35
   2   2  -2  693.18   15.55
  -2   2   2  693.49   15.63
   1  -2  -2 5764.01  119.80
   1   2  -2 5486.51  120.20
   1   2  -2 5618.93  120.71
  -1   2   2 5375.94  121.55
  -1   2   2 5889.90  120.74
   1   2  -2 5729.77  122.97
   0   2  -2   83.97    2.77
   0   2   2   86.70    2.37
   0   2   2   86.38    2.85
   0   2  -2   82.25    2.71
   0   2  -2   88.92    2.65
   0   2   2   81.94    2.59
  -1   2  -2  436.25    9.59
  -1   2  -2  427.65    9.65
  -1   2  -2  415.54    9.78
   1   2   2  430.42    9.19
   1   2   2  423.18    9.88
   2  -2   2 1737.63   35.40
  -2   2  -2 1480.53   35.24
   2   2   2 1729.14   34.69
  -2   2  -2 1689.86   35.22
   3  -2   2 1586.85   33.58
   3   2   2 1592.01   33.08
   3   2   2 1542.56   33.90
  -3   2  -2 1567.17   33.60
   4  -2   2   50.96    2.15
  -4   2  -2   53.68    2.50
   4   2   2   52.16    2.66
   4   2   2   49.55    2.66
   4   2   2   49.91    2.12
  -5  -2  -2 4736.26   98.25
   5  -2   2 4833.17   99.26
   5  -2   2 4656.26   97.71
   5   2   2 4715.19   98.25
   5   2   2 4733.09   98.96
  -5   2  -2 4192.08   99.46
  -6  -2  -2    7.45    1.69
   6  -2   2   10.96    1.28
   6  -2   2   12.00    2.20
   6   2   2    8.35    1.74
  -6   2  -2   11.97    1.93
   6   2   2   10.01    1.59
  -7  -2  -2  197.94    6.70
   7  -2   2  199.17    6.97
  -7   2  -2  208.39    6.66
   7   2   2  211.50    6.28
   7   2   2  220.87    6.77
   8  -2   2 1601.10   36.27
  -8  -2  -2 1599.43   36.24
   8   2   2 1646.99   35.51
  -8   2  -2 1586.14   35.97
   8   2   2 1632.59   36.28
  -9  -2  -2    2.30    2.21
   9  -2   2    0.60    2.35
   9   2   2    0.74    1.86
  -9   2  -2    2.64    2.27
   9   2   2    1.61    1.91
  10  -2   2    0.77    2.53
 -10  -2  -2    5.33    2.33
  10   2   2   -0.04    2.07
  10   2   2    2.39    2.08
 -10   2  -2    5.06    2.41
 -11  -2  -2  129.39    6.24
  11  -2   2  121.00    6.83
  11   2   2  130.63    5.87
 -11   2  -2  117.75    6.17
  12  -2   2    4.42    3.07
 -12  -2  -2    2.52    2.70
  13  -2   2  340.53   12.18
 -13  -2  -2  358.32   12.00
 -13  -3   2   14.71    3.93
 -13   3   2    3.51    3.16
 -12  -3   2   18.61    3.53
  12  -3  -2   21.80    3.99
  12   3  -2   24.64    3.21
 -12   3   2   15.92    3.56
  11  -3  -2   25.94    3.96
 -11  -3   2   36.69    4.14
 -11   3   2   26.70    3.69
  11   3  -2   26.38    3.27
 -10  -3   2   65.04    4.93
  10  -3  -2   60.55    5.14
 -10   3   2   65.26    5.03
  10   3  -2   60.01    4.31
  10   3  -2   59.78    4.43
   9  -3  -2   30.22    3.70
  -9  -3   2   30.99    3.48
   9   3  -2   26.98    2.85
   9   3  -2   26.42    3.00
  -9   3   2   28.82    3.32
  -8  -3   2    1.75    2.22
   8  -3  -2    6.10    2.61
  -8   3   2    8.07    2.51
   8   3  -2    2.87    1.78
   8   3  -2    3.01    2.02
   7  -3  -2  135.57    5.99
  -7   3   2  139.30    5.75
   7   3  -2  138.02    5.02
   7   3  -2  135.41    5.41
   6  -3  -2  295.15    8.68
   6   3  -2  292.12    7.94
   6   3  -2  290.26    8.41
  -6   3   2  294.11    8.50
  -5  -3   2   33.54    2.75
   5  -3  -2   31.09    2.73
  -5   3   2   28.11    2.48
   5   3  -2   31.03    2.61
   5   3  -2   33.73    2.39
   4  -3  -2  145.08    5.00
  -4   3   2  155.55    4.97
   4   3  -2  156.92    4.56
   3  -3  -2  695.03   15.84
   3   3  -2  702.97   16.14
  -3   3   2  676.73   15.92
   3   3  -2  702.41   16.03
  -3   3   2  687.34   14.86
   2  -3  -2  452.35   10.96
  -2   3   2  483.45   10.51
   2   3  -2  482.03   11.36
   2   3  -2  472.74   10.90
   2   3  -2  470.96   11.18
  -2   3   2  469.48   11.25
   1   3  -2 2479.80   51.01
  -1   3   2 2553.61   51.45
  -1   3   2 2498.01   50.87
  -1   3   2 2141.74   51.43
   0   3   2   28.46    1.57
   0   3  -2   29.27    1.84
   0   3   2   26.58    1.81
   0   3  -2   28.97    1.82
   0   3  -2   25.04    1.77
   0   3   2   29.25    1.71
  -1   3  -2 2236.00   47.95
   1   3   2 2227.88   48.02
  -1   3  -2 2237.21   47.69
   1   3   2 2273.36   46.97
  -2   3  -2    3.18    1.18
   2   3   2    1.97    1.16
  -2   3  -2    2.22    0.98
   2   3   2    2.76    0.74
  -2   3  -2    3.30    0.92
   3  -3   2   92.39    2.91
  -3   3  -2   96.44    3.66
   3   3   2   94.41    2.79
   3   3   2   90.28    3.58
   4  -3   2  294.66    6.86
   4   3   2  293.97    6.86
   4   3   2  287.83    7.75
  -4   3  -2  258.89    7.20
   4   3   2  277.69    7.70
   5  -3   2   25.13    1.94
   5  -3   2   25.71    2.64
   5   3   2   25.79    1.93
   5   3   2   26.78    2.42
  -5   3  -2   26.52    2.16
   5   3   2   25.14    2.35
  -6  -3  -2   15.01    2.34
   6   3   2   16.66    1.72
  -6   3  -2   17.97    2.14
   6   3   2   13.62    2.17
  -7  -3  -2    5.22    2.15
   7   3   2    7.98    1.70
  -7   3  -2    9.72    2.14
   7   3   2    8.50    2.21
  -8  -3  -2   62.67    4.36
   8  -3   2   57.97    4.67
  -8   3  -2   57.32    4.03
   8   3   2   64.46    4.15
  -9  -3  -2   21.42    3.03
   9  -3   2   11.15    2.89
   9   3   2   16.52    2.68
  -9   3  -2   21.08    2.87
  10  -3   2    7.72    2.91
 -10  -3  -2    8.55    2.71
 -10   3  -2    5.76    2.58
  10   3   2    2.78    2.14
  11  -3   2   18.29    3.70
 -11  -3  -2   21.80    3.36
  11   3   2   22.27    3.18
 -12  -3  -2   25.67    3.88
  12  -3   2   22.47    4.17
  12   3   2   29.28    3.64
 -13  -3  -2    8.29    3.29
 -12  -4   2   46.31    5.01
  12  -4  -2   47.91    5.19
  12   4  -2   52.78    4.84
  11  -4  -2  274.17   10.36
 -11  -4   2  288.22   10.34
 -11   4   2  260.13    9.79
  11   4  -2  289.39    9.72
  10  -4  -2   72.80    5.68
 -10  -4   2   73.73    5.33
  10   4  -2   73.14    4.87
 -10   4   2   64.35    5.21
   9  -4  -2   32.60    3.77
  -9  -4   2   32.33    3.62
  -9   4   2   31.43    3.56
   9   4  -2   37.70    3.66
  -8  -4   2   60.74    4.39
   8  -4  -2   60.48    4.75
   8   4  -2   55.11    4.10
  -8   4   2   48.94    4.24
  -7  -4   2  236.42    7.90
   7  -4  -2  230.54    8.13
  -7   4   2  231.49    7.78
   7   4  -2  229.62    7.04
   7   4  -2  237.93    7.80
   6  -4  -2  617.00   15.56
  -6  -4   2  611.51   15.52
   6   4  -2  625.17   14.75
  -6   4   2  611.15   15.41
   5  -4  -2   -0.82    1.91
  -5  -4   2    2.26    1.79
   5   4  -2    5.11    1.49
   5   4  -2    1.01    0.49
  -5   4   2    1.26    1.64
   4  -4  -2    8.36    2.02
   4   4  -2   11.10    1.62
   4   4  -2   11.75    1.99
   4   4  -2   11.99    2.02
  -4   4   2   12.26    1.98
   3  -4  -2 2712.21   58.44
   3   4  -2 2755.76   58.17
   3   4  -2 2751.93   59.00
  -3   4   2 2755.20   58.99
   3   4  -2 2792.19   59.53
  -3   4   2 2719.89   58.16
   2  -4  -2   45.14    2.60
  -2   4   2   48.63    2.08
   2   4  -2   48.49    2.41
   2   4  -2   44.94    2.71
  -2   4   2   50.99    2.83
   2   4  -2   42.61    2.74
   1   4  -2 3723.58   79.82
   1   4  -2 3719.93   79.20
   1   4  -2 3799.29   78.55
  -1   4   2 3708.15   79.36
   0   4  -2 2533.18   54.56
   0   4  -2 2576.25   54.24
   0   4  -2 2517.04   53.80
   0   4   2 2506.89   54.45
   0   4   2 2528.71   54.44
   0   4   2 2563.17   53.43
   1   4   2  209.60    6.31
  -1   4  -2  222.05    6.02
   1   4   2  216.12    6.10
   1   4   2  214.63    5.42
  -1   4  -2  210.79    6.01
   2   4   2   18.58    2.08
  -2   4  -2   17.44    2.00
  -2   4  -2   18.23    1.74
   2   4   2   16.97    1.50
   2   4   2   18.30    1.93
  -3   4  -2  856.66   19.74
   3   4   2  863.12   19.97
   3   4   2  836.77   20.00
  -3   4  -2  876.18   19.49
  -3   4  -2  856.66   19.11
   3   4   2  874.87   18.73
   4   4   2  162.23    4.42
  -4   4  -2  153.46    5.03
  -4   4  -2  157.83    5.58
   4   4   2  155.40    5.52
   6  -4   2  299.18    9.27
  -6   4  -2  306.38    8.56
  -7  -4  -2  685.73   17.27
   7  -4   2  665.16   17.27
  -7   4  -2  683.72   16.61
   7   4   2  690.75   17.31
   8  -4   2   53.34    4.43
  -8  -4  -2   48.32    4.15
   8   4   2   46.99    4.00
  -8   4  -2   49.65    3.73
   9  -4   2   15.37    3.26
  -9  -4  -2   26.35    3.44
   9   4   2   20.85    2.98
  10  -4   2   47.85    4.66
 -10  -4  -2   43.62    4.17
  10   4   2   38.07    3.94
 -11  -4  -2   29.69    3.82
  11  -4   2   27.61    4.10
  11   4   2   26.89    3.68
 -12  -4  -2    6.22    3.16
  12  -4   2    1.36    3.46
  12   4   2    2.06    2.80
  11  -5  -2   -4.75    3.20
 -11  -5   2    4.26    3.06
  11   5  -2    5.95    2.85
 -10  -5   2   68.42    5.35
  10  -5  -2   58.88    5.15
  10   5  -2   56.57    4.87
 -10   5   2   56.26    4.74
  -9  -5   2   60.85    5.05
   9  -5  -2   57.04    4.93
   9   5  -2   59.71    4.70
  -9   5   2   47.80    4.30
   8  -5  -2  150.76    6.91
  -8  -5   2  145.51    6.59
  -8   5   2  148.41    6.39
   8   5  -2  149.88    6.56
  -7  -5   2   41.97    3.66
   7  -5  -2   38.81    3.84
   7   5  -2   35.61    3.35
  -7   5   2   35.64    3.32
  -6  -5   2  142.15    6.00
   6  -5  -2  143.99    6.27
  -6   5   2  132.94    5.62
   6   5  -2  138.40    5.84
   5  -5  -2  448.33   12.16
   5   5  -2  437.48   11.26
   5   5  -2  445.24   12.22
   5   5  -2  452.19   12.20
  -5   5   2  449.31   12.01
   4  -5  -2   45.53    3.88
   4   5  -2   44.32    2.88
   4   5  -2   46.77    3.88
   4   5  -2   40.01    3.55
  -4   5   2   43.15    3.42
   3  -5  -2   90.93    4.25
  -3   5   2   98.67    4.54
   3   5  -2   98.31    4.60
   3   5  -2  100.59    4.48
   3   5  -2  101.61    3.90
   2  -5  -2  282.38    7.80
   2   5  -2  287.41    8.20
   2   5  -2  288.22    7.68
  -2   5   2  283.72    8.21
   2   5  -2  279.27    8.11
   1   5  -2   38.73    2.71
   1   5  -2   42.35    3.04
  -1   5   2   42.79    3.29
   1   5  -2   44.09    3.14
  -1   5   2   49.50    2.86
  -1   5   2   40.96    2.57
   0   5   2   68.54    3.09
   0   5  -2   66.12    3.48
   0   5  -2   63.13    3.28
   0   5   2   62.82    3.14
   0   5  -2   64.65    3.27
   0   5   2   64.32    3.77
   1   5   2   84.32    3.90
   1   5   2   87.02    4.16
  -1   5  -2   94.56    3.95
  -1   5  -2   81.86    3.64
  -1   5  -2   83.90    3.97
  -2   5  -2  209.80    6.30
  -2   5  -2  203.76    5.87
   2   5   2  204.93    6.70
  -2   5  -2  202.38    6.52
   2   5   2  203.67    6.46
  -3   5  -2   70.33    3.56
  -3   5  -2   71.51    4.13
   3   5   2   63.96    3.82
   3   5   2   71.55    4.06
  -4   5  -2  401.30   10.87
   4   5   2  386.75   10.90
  -4   5  -2  400.63   10.36
   4   5   2  393.11   10.95
   5  -5   2  170.98    6.68
  -5   5  -2  178.67    5.95
   5   5   2  169.07    6.50
   5   5   2  175.21    6.49
   6  -5   2   29.43    3.38
   6   5   2   39.31    3.51
   6   5   2   36.47    3.58
  -6   5  -2   38.30    3.23
  -7  -5  -2   -0.92    1.96
   7  -5   2   -0.50    2.44
   7   5   2    1.77    2.10
   8  -5   2  138.72    6.83
  -8  -5  -2  146.22    6.63
   8   5   2  156.54    6.81
  -9  -5  -2   93.17    5.76
   9  -5   2  109.04    6.40
   9   5   2  100.58    5.77
 -10  -5  -2   13.26    3.17
  10  -5   2    5.42    3.21
  10   5   2    3.30    2.57
 -11  -5  -2   96.33    6.49
  11  -5   2   98.25    7.25
  11   5   2   89.46    6.30
 -10  -6   2    9.79    3.26
  10  -6  -2    7.56    3.69
  10   6  -2    7.03    2.95
   9  -6  -2  218.71    9.08
  -9  -6   2  237.84    9.26
   9   6  -2  226.66    8.82
   8  -6  -2  147.57    7.13
  -8  -6   2  154.41    7.19
   8   6  -2  146.49    6.78
  -8   6   2  135.26    6.49
   7  -6  -2  176.86    7.58
  -7  -6   2  187.59    7.60
  -7   6   2  193.92    7.36
   7   6  -2  190.73    7.53
   6  -6  -2  265.50    9.06
  -6  -6   2  264.42    9.02
   6   6  -2  276.33    9.05
  -6   6   2  261.10    8.73
   5  -6  -2   18.52    2.78
   5   6  -2   16.79    2.72
  -5   6   2   13.30    2.50
   5   6  -2   15.13    2.80
   4  -6  -2   36.21    3.29
   4   6  -2   30.15    3.10
   4   6  -2   32.44    3.09
  -4   6   2   31.90    3.07
   3  -6  -2  668.76   16.65
   3   6  -2  688.37   17.19
  -3   6   2  693.67   17.11
   3   6  -2  689.41   17.08
   2  -6  -2  236.50    7.41
   2   6  -2  252.17    7.93
   2   6  -2  256.67    7.38
   2   6  -2  249.20    7.83
  -2   6   2  253.75    7.97
  -1   6   2   30.67    2.70
  -1   6   2   34.37    2.80
   1   6  -2   32.89    2.96
  -1   6   2   33.69    3.14
   1   6  -2   32.92    2.99
   1   6  -2   34.08    2.92
   0   6  -2   50.31    3.36
   0   6   2   46.32    3.69
   0   6   2   47.66    3.32
   0   6  -2   42.81    3.36
   0   6  -2   48.52    3.46
  -1   6  -2   -0.13    1.84
   1   6   2    1.72    1.98
  -1   6  -2    4.19    1.83
   1   6   2    2.66    1.75
  -1   6  -2    0.62    1.52
  -2   6  -2 1449.51   32.83
   2   6   2 1495.86   33.52
  -2   6  -2 1477.40   32.90
   2   6   2 1449.43   33.27
   3   6   2  303.71    9.09
  -3   6  -2  284.36    8.86
  -3   6  -2  298.12    8.63
   3   6   2  294.30    9.15
  -4   6  -2   25.45    2.64
   4   6   2   29.65    3.29
   4   6   2   30.59    3.15
   5  -6   2  311.39    9.68
   5   6   2  313.29    9.86
  -5   6  -2  304.16    9.02
   5   6   2  295.67    9.58
   6  -6   2   55.28    4.47
   6   6   2   56.01    4.63
   6   6   2   57.03    4.49
   7  -6   2  153.43    7.14
   7   6   2  162.20    7.01
  -8  -6  -2  193.54    7.96
   8  -6   2  173.02    7.90
   8   6   2  180.96    7.82
  -9  -6  -2    8.88    2.94
   9  -6   2    2.48    3.04
   9   6   2    5.15    2.67
 -10  -6  -2  314.12   11.52
  10  -6   2  331.98   12.05
  10   6   2  308.96   11.18
   9  -7  -2   -6.10    3.00
   8  -7  -2    4.00    3.17
  -8  -7   2    2.27    2.74
   8   7  -2    2.71    2.64
   7  -7  -2   -1.91    2.75
  -7  -7   2    1.91    2.48
  -7   7   2   -0.69    2.25
   7   7  -2    2.17    2.43
   6  -7  -2    9.28    2.99
   6   7  -2    7.59    2.58
  -6   7   2    3.17    2.44
   5  -7  -2    5.02    2.54
  -5   7   2    2.57    2.18
   5   7  -2    0.05    2.26
   5   7  -2    4.04    2.33
  -4   7   2   39.60    3.65
   4   7  -2   35.77    3.53
   4   7  -2   32.94    3.51
   3   7  -2   26.47    3.09
   3   7  -2   29.69    3.23
  -3   7   2   27.13    3.20
  -2   7   2    9.42    2.43
   2   7  -2   11.70    2.42
   2   7  -2    2.63    2.12
   1   7  -2   -0.04    1.71
   1   7  -2    0.50    1.91
  -1   7   2    0.07    1.92
   0   7   2    1.25    2.04
   0   7  -2    1.88    1.73
   0   7  -2    1.19    1.86
   1   7   2   24.60    3.04
  -1   7  -2   21.07    2.76
  -1   7  -2   26.32    2.89
   1   7   2   24.75    2.69
  -2   7  -2   43.71    3.56
   2   7   2   42.27    3.75
   2   7   2   38.03    3.37
  -2   7  -2   44.14    3.70
  -3   7  -2   15.55    2.85
   3   7   2   15.08    2.59
   3   7   2   18.73    2.93
  -3   7  -2   19.29    2.64
   4  -7   2   26.13    3.24
   4   7   2   22.36    3.12
   4   7   2   23.52    3.09
   5  -7   2   19.66    3.23
   5   7   2   15.53    2.89
   5   7   2   16.77    3.05
   6  -7   2   37.92    4.16
   6   7   2   41.51    4.01
   6   7   2   35.01    4.04
   7  -7   2    3.01    3.00
   7   7   2    5.34    2.60
   8  -7   2    9.56    3.66
  -8  -7  -2   17.73    3.51
   8   7   2   10.01    3.03
   6   8  -2  287.69   10.33
   5   8  -2    1.55    2.44
   5   8  -2    0.73    2.66
  -5   8   2    3.43    2.56
   4   8  -2    3.18    2.48
  -4   8   2    3.61    2.40
   4   8  -2    2.83    2.51
   3   8  -2  132.52    6.26
   3   8  -2  142.57    6.70
  -3   8   2  140.30    6.58
  -2   8   2   10.68    2.72
   2   8  -2    9.73    2.48
   2   8  -2    7.41    2.56
   1   8  -2   78.66    5.03
  -1   8   2   69.28    5.02
   0   8  -2   74.44    4.84
   0   8   2   75.53    4.98
  -1   8  -2    7.77    2.37
   1   8   2    9.76    2.69
   2   8   2  251.34    8.78
   2   8   2  264.68    9.40
   3   8   2  103.48    5.93
   3   8   2  106.15    5.64
   4   8   2   15.85    2.97
   4   8   2   15.29    3.14
   5  -8   2   64.42    5.26
   5   8   2   44.03    4.59
   5   8   2   56.48    4.85
   6  -8   2    3.13    3.00
   6   8   2    4.43    2.72
   6   8   2    1.24    2.93
   7  -8   2   79.30    6.64
  -3   9   2   22.49    3.65
   3   9  -2   20.90    3.68
   2   9  -2    5.63    2.69
  -2   9   2    8.20    2.82
   1   9  -2   83.41    5.73
  -1   9   2   76.00    5.48
   0   9   2   24.21    3.65
   1   9   2   60.22    5.23
   2   9   2    0.15    2.45
   3   9   2  124.73    7.60
  14   0  -3   -0.96    3.18
 -14   0   3   -4.95    3.25
  13   0  -3   -0.56    2.83
 -13   0   3    2.96    3.01
  12   0  -3   -0.24    2.60
 -12   0   3   -0.86    2.64
  11   0  -3   -1.67    2.33
 -11   0   3   -0.87    2.61
  10   0  -3   -1.71    2.09
 -10   0   3    1.71    2.30
  -9   0   3    2.41    2.51
   9   0  -3    2.45    2.37
   8   0  -3   -1.12    2.09
   8   0  -3    0.43    1.29
  -8   0   3   -0.29    2.02
   7   0  -3    0.48    1.05
  -7   0   3    0.61    1.69
   7   0  -3    1.12    1.80
  -6   0   3   -0.63    1.47
   6   0  -3    0.45    1.46
   6   0  -3    0.24    0.91
   5   0  -3    0.50    1.22
  -5   0   3   -0.95    1.20
   5   0  -3   -0.17    0.78
   4   0  -3   -0.61    0.68
   4   0  -3   -0.99    0.47
  -4   0   3   -0.13    0.43
  -3   0   3   -0.34    0.19
   3   0  -3   -0.38    0.70
   3   0  -3   -0.20    0.49
  -2   0   3   -0.97    0.94
   2   0  -3   -1.73    0.41
   2   0  -3   -1.80    0.66
   1   0  -3   -1.76    0.53
   1   0  -3   -1.61    0.51
  -1   0   3   -2.45    0.53
   0   0   3   -4.94    0.56
   0   0   3   -4.63    0.38
   0   0  -3   -4.31    0.46
   1   0   3   -0.21    0.32
  -1   0  -3   -0.14    0.41
   1   0   3    0.65    0.59
  -2   0  -3   -3.66    0.73
  -2   0  -3   -1.22    0.85
   2   0   3    2.34    1.22
   3   0   3   -1.66    0.89
  -3   0  -3   -1.59    0.82
   3   0   3    0.32    1.09
   4   0   3    0.65    0.97
   4   0   3   -0.97    0.93
  -4   0  -3   -0.06    0.93
   5   0   3   -0.86    1.18
   5   0   3    0.84    1.11
  -5   0  -3    0.80    0.99
   6   0   3    0.12    1.18
  -6   0  -3   -2.86    1.16
   6   0   3   -0.92    1.33
  -7   0  -3    0.47    1.65
   7   0   3    2.75    1.83
   7   0   3    1.65    1.40
  -8   0  -3   -0.25    1.85
   8   0   3    2.17    2.11
   8   0   3   -1.07    1.48
  -9   0  -3    3.23    2.22
   9   0   3   -2.04    1.56
   9   0   3   -0.40    2.23
 -10   0  -3    2.05    2.13
  10   0   3    1.93    2.42
 -11   0  -3   -1.07    2.26
  11   0   3   -0.30    2.44
 -12   0  -3   -0.63    2.53
  12   0   3   -1.74    2.60
  13   0   3   -2.69    2.82
 -13   0  -3   -1.47    2.88
  13  -1  -3  110.35    6.75
 -13  -1   3  107.87    6.97
  13   1  -3  104.77    6.51
 -13   1   3  108.54    6.75
  12  -1  -3   79.73    5.95
 -12  -1   3   98.24    5.98
 -12   1   3   82.23    5.73
  12   1  -3   88.91    5.55
  11  -1  -3  163.20    7.17
 -11  -1   3  164.10    7.18
  11   1  -3  167.77    7.06
 -11   1   3  154.59    7.15
 -10  -1   3 1485.07   33.76
  10  -1  -3 1468.47   33.54
  10   1  -3 1481.57   33.30
 -10   1   3 1409.45   33.54
  10   1  -3 1431.49   33.22
   9  -1  -3   61.59    4.73
  -9  -1   3   71.80    4.77
  -9   1   3   64.10    4.90
   9   1  -3   57.46    4.25
   9   1  -3   52.18    3.40
  -8  -1   3  604.38   15.11
   8  -1  -3  591.36   15.06
   8   1  -3  603.65   14.81
   8   1  -3  574.83   14.28
  -8   1   3  591.23   15.13
   7  -1  -3  517.68   11.66
   7  -1  -3  517.90   13.00
  -7  -1   3  512.05   12.96
   7   1  -3  499.08   12.36
   7   1  -3  500.55   12.71
  -7   1   3  510.79   13.03
   6  -1  -3   11.65    1.06
   6  -1  -3    7.32    1.64
  -6  -1   3    8.54    1.75
   6   1  -3   12.47    1.49
   6   1  -3   10.61    1.77
  -6   1   3   10.89    1.88
   5  -1  -3  191.64    4.56
   5   1  -3  187.98    5.46
  -5   1   3  182.33    5.63
   5   1  -3  189.51    5.27
   4  -1  -3 1579.32   31.91
   4  -1  -3 1398.69   32.36
   4   1  -3 1535.22   32.63
  -3  -1   3   46.96    2.28
   3  -1  -3   48.45    2.39
   3  -1  -3   46.87    1.38
   3   1  -3   44.60    2.06
   3   1  -3   48.80    2.17
  -3   1   3   46.32    2.32
  -2  -1   3 5122.58  107.12
   2  -1  -3 5133.64  106.59
  -2   1   3 4758.19  105.96
   2   1  -3 5071.50  107.88
   2   1  -3 5033.63  107.46
  -2   1   3 4903.49  107.30
  -1  -1   3 1341.13   27.89
   1  -1  -3 1288.29   27.68
   1   1  -3 1318.27   27.88
  -1   1   3 1310.13   28.23
   0  -1  -3 1802.23   38.69
   0   1   3 1845.17   39.77
   0   1  -3 1830.58   39.09
   0   1  -3 1878.00   39.09
   1  -1   3  323.01    7.34
   1   1   3  321.29    7.46
   1   1   3  314.70    7.28
  -1   1  -3  313.11    6.83
   2  -1   3   74.51    2.70
   2   1   3   77.81    2.15
   2   1   3   74.88    2.57
  -2   1  -3   73.83    2.64
  -2   1  -3   78.85    2.25
   3  -1   3  463.53   10.66
  -3   1  -3  475.76   10.48
   3   1   3  459.41   10.94
   3   1   3  477.36   10.36
  -3   1  -3  454.39   10.75
   3   1   3  467.14   10.73
   4  -1   3  830.10   17.92
   4  -1   3  734.17   17.99
  -4   1  -3  828.92   17.87
   4   1   3  813.58   18.27
   4   1   3  839.47   17.71
   5  -1   3  108.83    4.10
  -5  -1  -3  108.91    3.90
   5  -1   3  112.63    3.60
   5   1   3  110.13    3.91
   6  -1   3 1335.16   29.29
  -6  -1  -3 1317.51   29.58
   6  -1   3 1326.95   29.62
  -6   1  -3 1336.02   29.47
   6   1   3 1357.99   29.79
   6   1   3 1358.56   29.24
   7  -1   3   38.17    2.57
   7  -1   3   33.01    2.95
  -7  -1  -3   40.38    3.25
   7   1   3   38.83    3.05
   7   1   3   40.72    3.13
  -7   1  -3   36.82    3.17
   8  -1   3  457.66   11.05
   8  -1   3  441.44   12.01
  -8  -1  -3  429.77   11.66
  -8   1  -3  434.23   11.64
   8   1   3  440.62   11.49
   8   1   3  448.63   11.57
   9  -1   3  184.71    7.02
  -9  -1  -3  172.76    6.75
  -9   1  -3  186.86    6.65
   9   1   3  185.50    6.51
   9   1   3  182.83    6.38
  10  -1   3  137.04    6.40
 -10  -1  -3  141.79    6.23
 -10   1  -3  146.99    6.16
  10   1   3  151.49    6.14
  10   1   3  142.53    5.70
 -11  -1  -3  168.16    7.05
  11  -1   3  174.82    7.61
  11   1   3  173.39    7.01
 -11   1  -3  178.99    7.16
 -12  -1  -3    6.75    2.90
  12  -1   3    0.31    2.86
  13  -1   3   17.43    3.96
 -13  -1  -3   24.45    3.91
 -13  -2   3  130.56    7.45
  13  -2  -3  115.67    7.45
  13   2  -3  111.94    6.56
 -13   2   3  111.00    6.84
  12  -2  -3   17.84    3.79
 -12  -2   3   17.23    3.41
 -12   2   3   19.87    3.67
  12   2  -3   19.61    3.35
 -11  -2   3   79.40    5.53
  11  -2  -3   76.23    5.73
  11   2  -3   68.59    4.93
 -11   2   3   75.36    5.67
  11   2  -3   77.04    4.53
  10  -2  -3   41.45    4.04
 -10  -2   3   40.85    3.91
  10   2  -3   37.24    3.51
  10   2  -3   41.89    3.57
 -10   2   3   34.15    3.71
   9  -2  -3  825.57   20.45
  -9  -2   3  838.75   20.52
   9   2  -3  816.85   19.89
   9   2  -3  833.09   19.93
  -9   2   3  835.29   20.53
  -8  -2   3 1342.67   31.05
   8   2  -3 1378.50   30.59
  -8   2   3 1370.92   31.17
   8   2  -3 1349.54   30.74
   7   2  -3  206.13    6.49
   7   2  -3  211.48    6.50
  -7   2   3  214.64    7.02
   6  -2  -3  231.33    7.11
  -6   2   3  241.58    7.12
   6   2  -3  226.18    6.67
   6   2  -3  228.84    6.67
  -5  -2   3    0.78    1.27
   5  -2  -3   -1.26    1.47
  -5   2   3    0.58    1.45
   5   2  -3    0.09    1.10
   5   2  -3    1.30    1.20
  -4  -2   3  223.12    6.21
   4  -2  -3  216.97    6.26
   4   2  -3  219.02    6.18
  -4   2   3  236.10    6.38
   3  -2  -3  274.21    6.98
  -3  -2   3  273.29    7.00
   3   2  -3  275.11    6.85
   3   2  -3  270.67    7.02
   2  -2  -3   25.46    1.87
   2   2  -3   26.34    1.67
  -2   2   3   25.30    1.02
  -2   2   3   21.90    1.76
   2   2  -3   29.85    1.75
   1  -2  -3  156.85    4.08
   1   2  -3  155.18    4.17
   1   2  -3  158.45    4.39
  -1   2   3  162.97    3.94
   1   2  -3  155.54    4.26
  -1   2   3  162.90    4.40
   0  -2  -3  708.79   15.24
   0   2   3  732.03   15.81
   0   2  -3  715.58   15.78
   0   2  -3  723.62   15.57
   0   2  -3  710.29   15.90
  -1   2  -3  341.04    8.06
   1   2   3  345.15    8.26
  -1   2  -3  358.22    7.84
  -1   2  -3  334.72    8.17
   1   2   3  348.62    7.38
   2  -2   3   14.85    1.23
   2   2   3   16.40    1.49
  -2   2  -3   16.30    1.29
   2   2   3   17.82    0.89
   3  -2   3   20.45    1.69
   3   2   3   20.42    1.83
  -3   2  -3   19.88    1.55
   3   2   3   21.29    1.22
   4  -2   3  887.42   19.54
   4   2   3  898.10   19.18
  -4   2  -3  889.11   19.60
   4   2   3  887.61   20.21
   4   2   3  880.55   19.99
   5  -2   3   53.93    3.23
   5  -2   3   58.05    2.58
  -5  -2  -3   58.03    2.97
   5   2   3   50.68    3.08
   5   2   3   55.70    2.51
  -6  -2  -3   41.07    2.92
   6  -2   3   41.10    2.35
   6  -2   3   42.13    3.31
   6   2   3   41.25    2.96
   6   2   3   41.91    2.58
  -6   2  -3   39.43    2.89
   7  -2   3   17.07    2.67
  -7  -2  -3   21.61    2.52
   7   2   3   18.35    2.09
   7   2   3   18.29    2.32
  -7   2  -3   23.19    2.51
   8  -2   3  103.99    5.53
  -8  -2  -3  110.35    5.08
   8   2   3  111.12    5.02
  -8   2  -3  109.53    5.00
   8   2   3  102.73    4.63
  -9  -2  -3   36.59    3.38
   9  -2   3   31.55    3.58
  -9   2  -3   34.46    3.28
   9   2   3   33.52    3.09
   9   2   3   30.95    2.92
  10  -2   3   83.51    5.47
 -10  -2  -3   92.32    5.17
  10   2   3   90.19    4.91
 -10   2  -3   95.71    5.18
  11  -2   3   10.10    3.24
 -11  -2  -3    9.02    2.83
  11   2   3   11.42    2.63
 -12  -2  -3   11.65    3.10
  12  -2   3   15.78    3.63
  13  -2   3   85.48    6.92
 -13  -2  -3   84.83    6.34
 -13   3   3  399.42   13.33
 -12  -3   3    5.95    3.00
  12  -3  -3    0.77    3.13
  12   3  -3    5.87    2.34
 -12   3   3    2.44    3.06
  11  -3  -3   13.36    3.44
 -11  -3   3   13.02    3.19
 -11   3   3   12.41    3.22
  11   3  -3   12.46    2.69
  11   3  -3   15.75    2.72
  10  -3  -3  421.54   12.73
 -10  -3   3  428.44   12.62
  10   3  -3  430.37   12.19
 -10   3   3  423.93   12.66
  10   3  -3  427.22   11.97
  -9  -3   3    5.12    2.46
   9  -3  -3    4.09    2.51
   9   3  -3    4.29    1.95
   9   3  -3    8.19    2.20
  -9   3   3    4.07    2.49
   8  -3  -3  538.94   14.27
  -8  -3   3  526.60   14.08
  -8   3   3  520.44   13.98
   8   3  -3  534.58   13.85
   8   3  -3  521.70   13.40
   7  -3  -3  583.86   15.00
  -7   3   3  584.53   14.87
   7   3  -3  585.89   14.30
   7   3  -3  587.48   14.76
  -6  -3   3  174.33    6.47
   6  -3  -3  217.68    7.04
  -6   3   3  215.14    6.84
   6   3  -3  219.68    6.74
   6   3  -3  220.37    6.38
   5  -3  -3 2645.15   56.37
  -5  -3   3 2606.31   56.64
   5   3  -3 2630.57   55.95
  -5   3   3 2631.60   56.69
   5   3  -3 2628.79   57.03
  -4  -3   3  291.52    7.77
   4  -3  -3  285.93    7.80
   4   3  -3  281.97    7.42
  -4   3   3  284.16    7.79
   3  -3  -3  297.64    7.66
   3   3  -3  291.03    7.80
  -3   3   3  293.34    6.50
  -3   3   3  289.48    7.77
   3   3  -3  297.71    7.72
   2  -3  -3  351.02    8.64
  -2   3   3  361.00    9.01
  -2   3   3  367.19    8.17
   2   3  -3  352.55    8.78
   2   3  -3  361.83    9.01
   1  -3  -3  215.68    5.34
  -1   3   3  213.69    5.26
   1   3  -3  192.59    5.58
  -1   3   3  215.30    5.82
   0   3   3  385.61    9.49
   0   3   3  383.52    9.16
   0   3   3  395.01    8.73
   0   3  -3  388.45    9.13
   1   3   3   20.95    1.19
  -1   3  -3   19.86    1.54
  -1   3  -3   19.53    1.65
  -1   3  -3   20.64    1.64
   1   3   3   18.40    1.66
  -2   3  -3  164.38    5.00
  -2   3  -3  169.00    4.61
   2   3   3  172.28    4.05
  -2   3  -3  172.17    4.61
   2   3   3  160.39    4.96
   3  -3   3  928.97   20.74
   3   3   3  964.63   20.13
   3   3   3  941.31   21.33
  -3   3  -3  945.69   20.76
  -3   3  -3  940.91   21.20
   3   3   3  949.85   21.47
   4  -3   3 2256.02   48.03
   4   3   3 2266.22   48.97
   4   3   3 2198.81   48.53
  -4   3  -3 2298.87   48.35
   4   3   3 2221.81   47.18
   5  -3   3  157.19    4.43
   5  -3   3  131.91    5.18
   5   3   3  153.41    4.26
   5   3   3  150.50    5.31
  -5   3  -3  149.19    4.76
   5   3   3  146.11    5.21
  -6  -3  -3  579.10   14.67
  -6   3  -3  597.89   14.19
   6   3   3  600.47   14.85
  -7  -3  -3  307.41    9.00
  -7   3  -3  293.26    8.42
   7   3   3  296.69    8.94
  -8  -3  -3    4.73    2.28
   8  -3   3    7.34    2.58
   8   3   3    6.57    2.19
  -8   3  -3    4.89    2.13
   9  -3   3  249.30    8.78
  -9  -3  -3  248.33    8.36
  -9   3  -3  246.60    8.09
   9   3   3  243.59    8.36
  10  -3   3   46.37    4.45
 -10  -3  -3   45.49    4.12
  10   3   3   51.42    4.24
  11  -3   3  261.30    9.92
 -11  -3  -3  259.03    9.43
  11   3   3  252.95    9.05
 -12  -3  -3   33.66    4.22
  12  -3   3   33.02    4.60
  12   3   3   34.37    3.90
 -13  -3  -3   10.40    3.53
  12  -4  -3   22.24    4.38
 -12  -4   3   25.45    4.17
 -12   4   3   15.71    3.72
  12   4  -3   23.79    3.45
 -11  -4   3    2.86    2.70
  11  -4  -3   -4.36    2.84
 -11   4   3   -2.46    2.60
  11   4  -3    3.44    2.34
  10  -4  -3   52.57    4.84
 -10  -4   3   55.87    5.02
 -10   4   3   53.70    4.55
  10   4  -3   54.62    4.61
   9  -4  -3    4.42    2.82
  -9  -4   3    8.44    2.62
   9   4  -3    4.86    2.28
  -9   4   3    5.47    2.55
   8  -4  -3   85.03    5.27
  -8  -4   3   68.45    4.68
   8   4  -3   68.81    4.62
  -8   4   3   74.19    4.81
   8   4  -3   71.17    4.10
  -7  -4   3  149.65    6.05
   7  -4  -3  134.92    6.26
  -7   4   3  128.44    5.90
   7   4  -3  143.92    5.30
   7   4  -3  152.49    5.98
  -6  -4   3  272.30    8.25
   6  -4  -3  258.38    8.32
  -6   4   3  264.74    8.14
   6   4  -3  245.95    7.96
   6   4  -3  265.64    7.57
  -5  -4   3   21.70    2.44
   5  -4  -3   16.76    2.53
   5   4  -3   20.62    2.10
  -5   4   3   13.54    2.25
   4  -4  -3   16.26    2.25
   4   4  -3   16.57    2.24
   4   4  -3   15.17    2.16
   4   4  -3   16.98    1.88
  -4   4   3   13.76    2.11
   3  -4  -3  221.25    6.50
   3   4  -3  225.43    6.62
  -3   4   3  214.36    5.40
   3   4  -3  230.82    6.31
   3   4  -3  224.67    6.73
  -3   4   3  230.53    6.73
   2  -4  -3    0.80    1.25
   2   4  -3    0.08    1.23
  -2   4   3   -0.46    1.30
  -2   4   3    1.84    0.88
   2   4  -3   -0.17    1.27
   2   4  -3    0.46    1.09
   1   4  -3  489.19   11.44
  -1   4   3  475.55   11.77
   1   4  -3  467.91   11.44
   1   4  -3  471.61   11.64
   0   4   3   87.27    3.64
   0   4  -3   85.50    3.44
   0   4   3   83.74    3.19
   0   4  -3   84.88    3.31
   0   4  -3   87.80    3.33
   0   4   3   83.15    2.90
   1   4   3    0.96    1.33
  -1   4  -3    0.23    1.02
   1   4   3   -0.38    1.07
  -1   4  -3    1.08    1.18
   1   4   3    0.03    0.83
  -1   4  -3   -0.50    1.05
   2   4   3  192.75    5.92
   2   4   3  194.10    6.03
  -2   4  -3  190.49    5.91
   2   4   3  196.27    4.86
  -2   4  -3  202.67    5.57
   3   4   3   34.73    1.72
  -3   4  -3   33.66    2.38
  -3   4  -3   38.92    2.98
   3   4   3   32.12    2.79
   3   4   3   35.02    2.56
   4  -4   3    2.08    1.28
   4   4   3    0.65    0.43
   4   4   3    3.12    1.64
  -4   4  -3   -0.13    1.25
  -4   4  -3    4.77    1.94
   6  -4   3   37.33    3.48
  -6   4  -3   43.90    3.13
   6   4   3   44.98    3.79
  -7  -4  -3   65.87    4.45
   7  -4   3   61.62    4.75
  -7   4  -3   66.89    3.88
   7   4   3   63.58    4.29
  -8  -4  -3    6.94    2.44
   8  -4   3    6.38    2.66
   8   4   3   12.29    2.55
  -9  -4  -3   67.68    4.90
   9  -4   3   70.20    5.32
   9   4   3   71.77    4.75
  10  -4   3   28.05    3.95
 -10  -4  -3   35.20    3.78
  10   4   3   29.87    3.62
  11  -4   3   -0.54    2.85
 -11  -4  -3    3.43    2.78
  11   4   3   -2.88    2.29
 -12  -4  -3   16.77    3.67
  12  -4   3   10.33    4.05
  12   4   3    6.40    3.09
  11  -5  -3   20.23    4.16
 -11  -5   3   24.41    3.92
 -11   5   3   19.01    3.62
  11   5  -3   28.72    3.87
  10  -5  -3  221.10    9.41
 -10  -5   3  252.70    9.29
 -10   5   3  216.79    8.73
  10   5  -3  233.71    8.91
  -9  -5   3    2.99    2.46
   9  -5  -3    4.60    3.04
   9   5  -3    5.17    2.48
  -9   5   3    3.47    2.50
   8  -5  -3  195.81    7.89
  -8  -5   3  202.99    7.84
  -8   5   3  194.35    7.59
   8   5  -3  214.50    7.81
  -7  -5   3 1011.78   24.53
   7  -5  -3 1018.45   24.52
  -7   5   3 1015.37   24.38
   7   5  -3 1033.57   24.73
  -6  -5   3  212.89    7.51
   6  -5  -3  213.20    7.57
  -6   5   3  220.16    7.41
   6   5  -3  208.97    7.42
   5  -5  -3  356.84   10.15
   5   5  -3  346.77   10.24
   5   5  -3  347.87    9.33
  -5   5   3  343.72    9.97
   4  -5  -3  176.33    6.25
   4   5  -3  172.51    6.22
   4   5  -3  166.92    5.54
  -4   5   3  171.75    6.15
   4   5  -3  168.97    6.21
   3  -5  -3   70.91    3.86
  -3   5   3   80.00    4.03
   3   5  -3   70.57    3.46
   3   5  -3   71.87    4.04
   3   5  -3   80.07    4.20
   2  -5  -3  406.49   10.54
   2   5  -3  421.86   10.94
   2   5  -3  420.96   10.60
  -2   5   3  427.29   11.16
   2   5  -3  422.82   11.09
   1   5  -3   16.86    2.00
  -1   5   3   17.03    1.80
   1   5  -3   13.23    1.95
   1   5  -3   16.21    2.09
  -1   5   3   19.96    2.47
   0   5  -3   43.94    3.00
   0   5   3   41.44    2.80
   0   5  -3   43.27    2.97
   0   5  -3   43.82    2.93
   0   5   3   45.03    3.29
  -1   5  -3 1289.63   29.12
   1   5   3 1311.27   29.64
  -1   5  -3 1313.74   29.10
  -1   5  -3 1330.13   29.11
   1   5   3 1304.24   29.37
   2   5   3  392.04   10.52
  -2   5  -3  406.89   10.22
   2   5   3  399.84   10.80
  -2   5  -3  401.19   10.03
  -2   5  -3  397.55   10.54
  -3   5  -3  349.00    9.70
  -3   5  -3  345.29    9.16
   3   5   3  338.86    9.68
   3   5   3  349.74    9.76
   4   5   3   85.28    4.40
  -4   5  -3   86.58    4.78
  -4   5  -3   94.29    4.02
   4   5   3   67.59    3.78
   5  -5   3   -2.12    2.13
   5   5   3    2.39    2.01
  -5   5  -3    1.96    1.59
   5   5   3    3.73    2.03
   6  -5   3  166.45    6.81
   6   5   3  167.89    6.52
   6   5   3  164.70    6.71
  -7  -5  -3  159.80    6.60
   7  -5   3  158.75    6.95
   7   5   3  164.94    6.64
  -8  -5  -3  142.65    6.62
   8  -5   3  123.62    6.56
   8   5   3  121.27    6.08
  -9  -5  -3   95.85    5.81
   9  -5   3   98.19    6.46
   9   5   3   90.38    5.81
 -10  -5  -3    3.27    2.67
  10  -5   3   -0.79    2.90
  10   5   3   -4.13    2.28
 -11  -5  -3  369.80   12.62
  11  -5   3  366.84   12.89
  11   5   3  385.18   12.59
  10  -6  -3   30.07    4.50
 -10  -6   3   37.49    4.45
  10   6  -3   33.83    4.09
   9  -6  -3  227.36    9.21
  -9  -6   3  223.74    8.99
   9   6  -3  238.65    8.96
  -9   6   3  227.51    8.66
   8  -6  -3  181.60    8.12
  -8  -6   3  197.86    7.93
   8   6  -3  187.65    7.72
  -8   6   3  193.06    7.71
   7  -6  -3  244.37    8.84
  -7  -6   3  245.57    8.78
   7   6  -3  240.66    8.67
  -7   6   3  246.63    8.63
   6  -6  -3    4.92    2.57
  -6  -6   3    3.27    2.25
   6   6  -3    6.25    2.26
  -6   6   3    8.51    2.42
   5  -6  -3   40.48    3.64
   5   6  -3   45.42    4.03
  -5   6   3   50.42    4.12
   5   6  -3   34.94    3.50
   4  -6  -3  278.72    8.55
   4   6  -3  281.67    8.82
  -4   6   3  279.78    8.77
   4   6  -3  271.52    8.77
   3  -6  -3    9.81    2.16
  -3   6   3   10.77    2.37
   3   6  -3   13.33    2.43
   3   6  -3   17.17    2.53
   3   6  -3   14.50    2.06
   2  -6  -3  318.25    9.08
   2   6  -3  329.86    9.48
   2   6  -3  311.50    9.38
  -2   6   3  330.01    9.63
   2   6  -3  330.26    8.96
   1   6  -3   17.57    2.39
   1   6  -3   17.60    2.46
  -1   6   3   17.89    2.62
   1   6  -3   17.01    2.30
   0   6   3   -1.85    1.49
   0   6  -3    0.13    1.67
   0   6   3   -1.89    1.81
   0   6  -3    1.79    1.78
   0   6  -3   -1.94    1.53
  -1   6  -3  140.37    5.44
  -1   6  -3  141.26    5.19
  -1   6  -3  131.49    5.23
   1   6   3  133.97    5.72
   1   6   3  147.34    5.38
   2   6   3   34.96    3.27
  -2   6  -3   39.84    3.28
  -2   6  -3   38.80    3.23
   2   6   3   38.42    3.42
   3   6   3    6.72    2.15
  -3   6  -3    8.74    2.28
  -3   6  -3    7.17    1.93
   3   6   3   11.02    2.34
  -4   6  -3  197.12    6.54
  -4   6  -3  201.54    7.22
   4   6   3  200.76    7.15
   4   6   3  201.02    7.35
   5  -6   3  210.18    7.70
   5   6   3  198.66    7.46
   5   6   3  212.27    7.73
   6  -6   3  123.67    6.21
   6   6   3  120.95    5.90
   6   6   3  117.31    5.99
   7  -6   3    4.21    2.79
   7   6   3    2.54    2.38
   8  -6   3   31.20    3.95
  -8  -6  -3   38.59    4.18
   8   6   3   26.14    3.54
   9  -6   3  166.55    8.27
  -9  -6  -3  158.47    7.64
   9   6   3  163.54    7.55
  10  -6   3   18.39    4.54
  10   6   3   14.17    3.70
   9  -7  -3   -0.87    3.14
   8  -7  -3   18.19    3.81
  -8  -7   3   23.71    3.71
  -8   7   3   15.78    3.49
   8   7  -3   15.69    3.39
  -7  -7   3    5.93    2.73
   7  -7  -3    1.11    2.72
   7   7  -3    8.04    2.88
  -7   7   3    2.51    2.39
  -6  -7   3   11.15    2.80
   6  -7  -3    7.64    2.85
   6   7  -3    7.88    2.68
  -6   7   3    3.77    2.36
   5   7  -3  111.99    6.13
  -5   7   3  114.98    5.80
   5   7  -3  114.30    5.86
   4   7  -3   86.99    5.09
   4   7  -3   84.71    5.09
  -4   7   3   89.75    5.20
   3   7  -3  197.31    7.22
   3   7  -3  181.97    7.17
  -3   7   3  188.77    7.32
  -2   7   3 1007.44   24.52
   2   7  -3 1029.90   24.37
   2   7  -3 1015.70   24.37
  -1   7   3   30.83    3.36
   1   7  -3   32.80    3.07
   1   7  -3   30.63    3.11
   0   7   3  145.57    6.35
   0   7  -3  143.81    5.89
   0   7  -3  148.62    5.77
   0   7  -3  141.69    5.64
   1   7   3  243.40    8.49
  -1   7  -3  248.39    8.04
  -1   7  -3  256.76    8.02
   1   7   3  237.87    7.82
  -2   7  -3  150.10    5.88
   2   7   3  146.08    6.52
  -2   7  -3  147.43    6.09
   2   7   3  140.32    5.93
   3   7   3    4.22    2.19
  -3   7  -3    2.80    2.33
   3   7   3    5.75    2.42
   4   7   3   15.55    2.94
   4   7   3    8.37    2.56
   5  -7   3    2.84    2.49
   5   7   3    0.57    2.21
   5   7   3   -0.26    2.35
   6  -7   3  187.79    7.86
   6   7   3  182.69    7.77
   6   7   3  173.15    7.73
   7  -7   3  107.87    6.50
   7   7   3  100.94    6.06
   8  -7   3   23.63    4.08
  -8  -7  -3   22.76    3.68
   8   7   3   20.45    3.54
  -6  -8   3   83.72    5.73
   6   8  -3   87.53    5.85
  -6   8   3   76.22    5.61
   5   8  -3   90.40    5.73
  -5   8   3   89.69    5.76
   5   8  -3   90.26    5.95
   4   8  -3    1.98    2.45
  -4   8   3   -0.34    2.38
   4   8  -3   -0.16    2.18
   3   8  -3   19.89    3.16
  -3   8   3   21.67    3.36
   3   8  -3   23.47    3.21
   2   8  -3   69.73    4.72
   2   8  -3   67.29    4.82
  -2   8   3   69.11    5.09
  -1   8   3   47.32    4.28
   1   8  -3   60.54    4.49
   0   8  -3    4.71    2.28
   0   8   3    2.50    2.34
   1   8   3   19.79    3.23
   2   8   3   -0.46    2.37
   3   8   3   45.61    4.32
   3   8   3   48.22    4.35
   4  -8   3   13.43    3.01
   4   8   3   11.17    2.96
   4   8   3    8.32    2.69
   5  -8   3   16.37    3.50
   5   8   3   14.37    3.27
   5   8   3   19.44    3.30
   6  -8   3    4.09    3.08
   6   8   3    3.32    2.74
   6   8   3    0.45    2.86
  -3   9   3    7.37    2.94
   3   9  -3   11.28    3.14
  -2   9   3  216.20    8.69
   2   9  -3  208.32    8.98
  -1   9   3   74.60    5.46
   0   9   3   27.23    3.84
   1   9   3   26.70    3.79
   2   9   3    3.96    2.84
  14   0  -4  218.66   10.44
 -13   0   4    3.90    3.09
  13   0  -4    0.75    2.94
  12   0  -4  125.08    6.84
 -12   0   4  134.20    6.87
 -11   0   4    1.60    2.68
  11   0  -4    3.69    2.59
  10   0  -4    6.25    2.49
 -10   0   4   11.10    2.96
   9   0  -4  113.90    5.54
  -9   0   4  113.84    5.74
   8   0  -4  284.27    8.74
   8   0  -4  288.01    7.59
  -8   0   4  287.04    8.84
  -7   0   4   39.25    3.35
   7   0  -4   30.90    2.13
   7   0  -4   32.83    2.88
   6   0  -4 1160.28   25.28
  -6   0   4 1160.84   25.94
   6   0  -4 1136.37   25.69
  -5   0   4  181.31    5.48
   5   0  -4  182.23    4.81
   5   0  -4  178.75    5.43
   3   0  -4  675.98   14.62
  -3   0   4  655.23   14.92
  -2   0   4  246.07    6.05
   2   0  -4  246.42    5.97
   2   0  -4  242.16    5.78
  -1   0   4  618.51   13.37
   1   0  -4  601.92   13.32
  -1   0   4  616.29   13.49
   0   0  -4  136.66    3.48
   0   0   4  135.58    3.71
   0   0   4  135.32    3.32
   1   0   4  238.59    5.41
  -1   0  -4  247.74    5.61
  -2   0  -4 6075.06  128.30
   2   0   4 6006.70  130.99
  -2   0  -4 6095.75  128.30
   3   0   4  624.30   14.27
  -3   0  -4  637.85   13.85
   3   0   4  618.05   13.90
   4   0   4 7270.88  155.67
  -4   0  -4 7259.51  155.98
   4   0   4 7313.75  156.87
   5   0   4   26.65    2.23
   5   0   4   23.81    2.12
  -6   0  -4   11.52    1.69
   6   0   4   13.56    1.72
   6   0   4   12.04    1.82
  -7   0  -4 1099.20   24.89
   7   0   4 1094.83   24.91
   7   0   4 1117.26   24.95
   8   0   4    8.98    2.35
  -8   0  -4   12.22    2.29
   8   0   4   12.01    2.06
   9   0   4  120.18    4.82
   9   0   4  105.15    5.45
  -9   0  -4  115.34    5.21
  10   0   4 1431.14   32.51
 -10   0  -4 1405.93   32.52
  11   0   4   70.11    4.99
 -11   0  -4   67.88    4.86
  12   0   4  304.10   10.28
 -12   0  -4  301.97   10.16
  13   0   4   90.00    6.35
  13  -1  -4   16.39    3.75
 -13  -1   4   10.54    3.53
 -13   1   4   15.72    3.80
  13   1  -4   14.88    3.50
  12  -1  -4  154.99    7.38
 -12  -1   4  157.99    7.66
 -12   1   4  153.76    7.54
  12   1  -4  146.42    6.94
 -11  -1   4  184.58    7.71
  11  -1  -4  187.49    7.69
 -11   1   4  175.14    7.50
  11   1  -4  185.16    7.47
  10  -1  -4    5.13    2.64
 -10  -1   4    3.64    2.56
  10   1  -4    2.97    2.28
 -10   1   4    3.23    2.49
  -9  -1   4   35.67    3.70
   9  -1  -4   43.25    3.92
  -9   1   4   33.10    3.52
   9   1  -4   33.18    2.95
   9   1  -4   42.51    3.64
   8  -1  -4  747.31   19.04
  -8  -1   4  815.19   19.32
  -8   1   4  818.28   19.40
   8   1  -4  790.06   18.96
   8   1  -4  802.93   18.60
   7  -1  -4  376.28    8.73
   7  -1  -4  312.92    9.63
  -7  -1   4  358.84    9.79
   7   1  -4  371.63    9.42
  -7   1   4  389.87   10.22
   7   1  -4  387.50    9.90
   6  -1  -4   -0.11    0.69
  -6  -1   4    1.19    0.58
   6  -1  -4   -0.77    0.36
   6   1  -4    1.14    1.08
   6   1  -4    0.68    1.40
  -6   1   4    1.06    1.59
   5  -1  -4  152.21    5.25
   5  -1  -4  181.97    4.28
  -5   1   4  181.26    5.50
   5   1  -4  171.57    4.94
   5   1  -4  167.94    5.18
   4  -1  -4 1929.49   41.00
   4  -1  -4 1907.36   40.57
  -4  -1   4 1914.96   41.20
  -4   1   4 1928.92   41.32
   4   1  -4 1910.45   41.27
   3  -1  -4 1660.89   35.47
  -3  -1   4 1684.45   35.68
   3   1  -4 1659.18   35.82
   3   1  -4 1653.24   35.43
  -2  -1   4    0.73    1.05
   2  -1  -4    3.32    1.13
   2   1  -4    5.36    1.11
   2   1  -4    3.68    1.01
  -2   1   4    0.09    0.83
  -2   1   4    2.85    0.79
  -1  -1   4   -1.01    0.79
   1  -1  -4    2.62    0.88
  -1   1   4    2.15    1.01
   1   1  -4    1.12    0.85
  -1   1   4    0.97    0.92
   0  -1  -4   10.87    0.87
   0  -1   4    8.37    0.65
   0   1   4   11.19    1.21
   0   1  -4   11.06    1.22
   0   1   4    9.41    1.06
  -1  -1  -4  453.52    9.41
   1  -1   4  449.76   10.25
   1   1   4  452.70   10.05
   1   1   4  437.55   10.27
   2  -1   4   66.11    2.70
  -2   1  -4   70.25    1.94
  -2   1  -4   61.27    2.42
   2   1   4   62.63    1.89
   2   1   4   64.63    2.35
   3  -1   4  202.54    5.38
   3   1   4  210.76    4.95
  -3   1  -4  208.11    5.00
   3   1   4  192.54    5.51
   3   1   4  203.05    5.30
  -3   1  -4  197.44    5.37
   4  -1   4  620.60   14.41
   4  -1   4  627.93   14.33
   4   1   4  634.91   13.99
  -4   1  -4  640.35   14.09
   4   1   4  626.15   14.60
   5  -1   4  868.35   19.13
   5  -1   4  882.87   18.93
  -5  -1  -4  870.27   19.04
  -5   1  -4  715.62   18.59
   5   1   4  875.40   19.30
  -6  -1  -4 1078.27   24.42
   6  -1   4 1081.69   24.22
   6  -1   4 1058.19   24.48
   6   1   4 1118.26   24.13
   6   1   4 1101.05   24.67
  -6   1  -4 1100.51   24.29
  -7  -1  -4  124.32    4.78
   7  -1   4  129.93    4.45
   7  -1   4  117.70    5.07
   7   1   4  125.91    4.75
  -7   1  -4  129.89    4.84
   7   1   4  122.97    4.83
   8  -1   4    4.80    1.74
  -8  -1  -4    0.50    1.93
   8  -1   4    3.41    2.30
   8   1   4    3.13    1.94
  -8   1  -4    3.19    2.09
   8   1   4    5.55    2.04
  -9  -1  -4    0.39    2.08
   9  -1   4   -0.17    2.25
   9   1   4    2.31    1.98
   9   1   4    2.54    1.93
  -9   1  -4    0.97    2.07
 -10  -1  -4  364.05   10.73
  10  -1   4  365.02   11.16
  10   1   4  374.13   10.60
 -10   1  -4  355.40   10.62
  10   1   4  375.51   10.54
 -11  -1  -4   42.97    3.88
  11  -1   4   41.50    4.24
  11   1   4   38.88    3.79
 -11   1  -4   43.83    3.95
  12  -1   4    5.79    2.96
 -12  -1  -4    7.71    2.86
 -13  -1  -4   35.97    4.32
  13  -1   4   45.13    4.95
  13  -2  -4   26.62    4.33
 -13  -2   4   30.28    4.30
  13   2  -4   24.49    3.90
 -13   2   4   27.90    4.24
  12  -2  -4  163.80    7.81
 -12  -2   4  160.89    7.75
  12   2  -4  170.36    7.24
 -12   2   4  173.68    7.76
  11  -2  -4    2.38    2.97
 -11  -2   4    3.74    2.79
 -11   2   4    2.03    2.67
  11   2  -4    1.45    1.86
  11   2  -4   -2.99    2.16
  10  -2  -4  289.62    9.60
 -10  -2   4  288.95    9.49
  10   2  -4  273.61    8.58
  10   2  -4  275.41    8.99
 -10   2   4  279.87    9.45
   9  -2  -4   74.90    5.09
  -9  -2   4   81.15    4.99
  -9   2   4   76.14    4.99
   9   2  -4   81.14    4.64
   9   2  -4   80.42    4.14
   8  -2  -4    7.94    2.11
  -8  -2   4    7.81    2.24
  -8   2   4   15.76    2.78
   8   2  -4   14.56    2.40
   8   2  -4   14.23    2.14
   7   2  -4  424.95   11.13
   7   2  -4  429.05   11.17
  -7   2   4  443.94   11.65
   6  -2  -4  206.42    6.65
  -6  -2   4  207.51    6.56
   6   2  -4  210.91    6.27
   6   2  -4  203.51    6.23
  -6   2   4  219.04    6.72
   5  -2  -4  122.41    4.61
  -5  -2   4  122.62    4.45
  -5   2   4  127.15    4.66
   5   2  -4  127.17    4.26
   5   2  -4  123.76    4.30
   4  -2  -4 2688.28   56.64
  -4  -2   4 2672.71   56.95
  -4   2   4 2599.92   57.02
   4   2  -4 2677.91   56.50
   4   2  -4 2702.88   57.34
   3  -2  -4   34.35    2.23
  -3  -2   4   39.73    2.16
   3   2  -4   38.44    2.17
  -3   2   4   41.51    2.35
   2  -2  -4  123.78    3.70
  -2  -2   4  122.14    3.68
  -2   2   4  124.61    3.10
   2   2  -4  125.21    3.75
   1  -2  -4 1724.10   35.88
   1   2  -4 1733.07   36.21
   1   2  -4 1699.89   36.75
   1   2  -4 1679.04   36.23
  -1   2   4 1691.52   36.30
   0  -2  -4  139.59    3.37
   0   2  -4  137.88    3.57
   0   2  -4  138.01    3.93
   0   2   4  139.62    3.88
   0   2  -4  139.72    4.00
  -1   2  -4   10.53    1.20
   1   2   4    9.61    1.26
  -1   2  -4    8.94    0.84
   1   2   4    8.94    1.20
   3  -2   4  251.39    6.26
   3   2   4  240.02    6.44
   3   2   4  246.45    5.58
  -3   2  -4  243.70    5.90
   4  -2   4  466.94   10.95
  -4   2  -4  462.54   11.32
   4   2   4  470.70   10.46
  -4   2  -4  480.65   10.83
   4   2   4  463.11   11.50
   4   2   4  462.14   11.27
   5  -2   4 1519.92   34.23
   5  -2   4 1621.16   33.99
   5   2   4 1570.11   33.37
   5   2   4 1547.60   34.64
   6  -2   4  587.63   13.52
  -6  -2  -4  581.94   14.16
   6  -2   4  567.58   14.28
   6   2   4  605.66   14.39
  -6   2  -4  566.96   13.74
  -7  -2  -4  687.78   17.22
   7  -2   4  708.78   17.48
  -7   2  -4  710.40   16.91
   7   2   4  741.64   16.64
   7   2   4  736.52   17.49
   8  -2   4  258.78    8.52
  -8  -2  -4  251.33    8.05
   8   2   4  253.62    8.10
  -8   2  -4  263.30    8.01
   8   2   4  267.98    7.67
   9  -2   4    7.54    2.68
  -9  -2  -4    9.09    2.35
  -9   2  -4   10.23    2.35
   9   2   4    7.53    2.18
  10  -2   4  136.25    6.52
 -10  -2  -4  129.47    5.98
  10   2   4  133.17    5.92
  11  -2   4   58.26    5.27
 -11  -2  -4   57.37    4.74
  11   2   4   57.20    4.51
  12  -2   4  111.78    6.79
 -12  -2  -4  117.35    6.48
 -13  -2  -4   60.10    5.24
  13  -2   4   55.85    5.39
 -13   3   4    2.50    3.21
  12  -3  -4    7.08    3.50
 -12  -3   4   15.03    3.60
  12   3  -4   13.46    2.80
 -12   3   4   12.52    3.43
  11  -3  -4   21.47    3.72
 -11  -3   4   19.33    3.54
  11   3  -4   24.24    3.10
 -11   3   4   18.62    3.52
  11   3  -4   23.95    3.23
 -10  -3   4    1.78    2.39
  10  -3  -4   -3.47    2.69
 -10   3   4    0.22    2.44
  10   3  -4    0.41    1.88
  10   3  -4   -0.13    1.95
   9  -3  -4   54.66    4.78
  -9  -3   4   62.02    4.60
   9   3  -4   60.63    3.92
   9   3  -4   63.86    4.24
  -9   3   4   51.35    4.69
   8  -3  -4    7.11    2.67
  -8  -3   4    8.42    2.56
   8   3  -4    8.73    2.12
   8   3  -4    9.47    2.24
  -8   3   4    9.15    2.57
  -7  -3   4   12.43    2.45
   7  -3  -4   20.84    2.95
   7   3  -4   24.39    2.52
   7   3  -4   21.36    2.60
  -7   3   4   22.10    2.92
   6  -3  -4  312.63    9.00
  -6  -3   4  303.37    8.83
  -6   3   4  310.20    8.93
   6   3  -4  303.26    8.73
   6   3  -4  311.49    8.50
   5  -3  -4    9.15    2.05
  -5  -3   4    8.94    1.75
   5   3  -4   10.31    1.91
  -5   3   4    9.74    1.99
   5   3  -4   11.12    1.66
  -4  -3   4   81.35    3.52
   4  -3  -4   89.74    3.82
   4   3  -4   73.91    3.38
   4   3  -4   87.80    3.36
  -4   3   4   79.17    3.64
   3  -3  -4  380.10    9.51
  -3   3   4  375.80    9.72
   3   3  -4  395.83    9.53
  -3   3   4  391.81    8.46
   3   3  -4  384.14    9.76
   2  -3  -4   60.48    2.63
   2   3  -4   53.31    2.41
  -2   3   4   63.29    2.91
   2   3  -4   62.15    2.58
   2   3  -4   56.41    2.82
  -2   3   4   62.53    2.04
   1  -3  -4  550.79   11.62
  -1   3   4  540.95   11.71
   1   3  -4  431.01   11.79
   1   3  -4  484.38   11.81
   1   3  -4  544.97   12.25
  -1   3   4  542.47   12.28
   0  -3  -4   23.71    1.40
   0   3   4   22.59    1.73
   0   3  -4   25.88    1.82
   0   3   4   22.31    1.83
   0   3  -4   24.70    1.67
  -1   3  -4   90.98    3.05
   1   3   4   76.66    2.86
  -2   3  -4   55.51    2.18
  -2   3  -4   49.41    2.69
   2   3   4   50.50    2.68
   2   3   4   52.14    1.53
   2   3   4   54.52    2.71
   3  -3   4   31.98    2.06
  -3   3  -4   34.19    1.89
   3   3   4   38.72    2.51
   3   3   4   34.72    1.35
   3   3   4   34.38    2.58
  -3   3  -4   36.97    2.60
   4  -3   4   70.23    2.96
  -4   3  -4   65.01    3.41
   4   3   4   70.83    3.48
   4   3   4   74.16    3.43
   4   3   4   67.71    2.26
   5  -3   4   40.31    2.64
   5   3   4   41.75    2.05
   5   3   4   28.44    2.56
  -5   3  -4   42.11    2.50
   5   3   4   44.02    3.09
  -6  -3  -4   27.53    2.74
   6   3   4   26.60    2.63
  -6   3  -4   27.43    2.37
   7  -3   4    2.48    2.39
  -7  -3  -4    2.41    1.95
   7   3   4    4.72    2.14
  -7   3  -4    4.99    1.86
  -8  -3  -4    4.97    2.13
   8  -3   4    7.87    2.65
  -8   3  -4    6.04    2.04
   8   3   4    8.81    2.27
  -9  -3  -4   64.97    4.44
   9  -3   4   57.16    4.87
   9   3   4   62.96    4.49
 -10  -3  -4    8.58    2.65
  10  -3   4    6.82    3.04
  10   3   4    6.44    2.52
  11  -3   4   42.75    4.60
 -11  -3  -4   53.87    4.66
  11   3   4   50.84    4.46
 -12  -3  -4    4.44    2.79
  12  -3   4    1.81    3.27
  12   3   4    0.65    2.35
 -12  -4   4   79.41    6.20
  12  -4  -4   66.28    5.80
 -12   4   4   63.06    5.80
  12   4  -4   81.11    5.53
  11  -4  -4   22.79    3.99
 -11  -4   4   26.87    3.80
  11   4  -4   28.21    3.47
 -11   4   4   23.54    3.79
  10  -4  -4  280.15   10.14
 -10  -4   4  292.42   10.16
 -10   4   4  292.36   10.03
  10   4  -4  290.59    9.66
  -9  -4   4 1327.33   31.31
   9  -4  -4 1326.15   31.25
   9   4  -4 1311.31   30.40
  -9   4   4 1334.18   31.30
   9   4  -4 1327.82   31.15
  -8  -4   4  838.57   20.74
   8  -4  -4  858.19   20.87
   8   4  -4  843.81   20.69
  -8   4   4  826.42   20.66
   8   4  -4  823.96   19.99
   7  -4  -4    4.38    2.52
  -7  -4   4    4.63    2.34
  -7   4   4    4.60    2.31
   7   4  -4    6.40    1.94
   7   4  -4    5.39    2.17
   6  -4  -4   61.71    4.37
  -6  -4   4   56.54    3.98
   6   4  -4   52.39    3.81
  -6   4   4   50.44    3.91
   6   4  -4   57.55    3.44
   5  -4  -4  273.57    8.34
  -5  -4   4  274.88    8.22
  -5   4   4  276.09    8.28
   5   4  -4  287.23    7.90
   4  -4  -4  250.20    7.28
  -4   4   4  253.69    7.53
   4   4  -4  246.22    7.40
   4   4  -4  243.75    6.99
   3  -4  -4   25.88    2.26
   3   4  -4   24.86    2.22
  -3   4   4   26.86    2.38
   3   4  -4   25.40    2.37
   3   4  -4   29.06    2.35
  -3   4   4   24.12    1.49
   2  -4  -4  524.23   12.53
   2   4  -4  532.06   12.85
  -2   4   4  548.12   12.21
   2   4  -4  543.95   12.80
  -2   4   4  532.65   13.13
   2   4  -4  537.92   13.17
   1  -4  -4  489.70   11.30
   1   4  -4  473.78   11.94
  -1   4   4  491.65   12.13
   1   4  -4  496.66   11.73
   1   4  -4  492.65   11.79
   0   4  -4  104.60    3.84
   0   4   4  102.24    4.07
   0   4   4  103.85    3.64
   0   4  -4  104.91    3.62
   0   4  -4  100.99    3.89
  -1   4  -4  227.70    6.61
   1   4   4  236.62    6.53
   1   4   4  233.66    6.81
   1   4   4  234.78    5.58
  -1   4  -4  231.18    6.35
  -1   4  -4  228.50    6.15
   2   4   4  773.54   16.04
  -2   4  -4  770.50   17.06
  -2   4  -4  669.40   16.73
  -2   4  -4  761.53   17.39
   2   4   4  766.56   17.53
   2   4   4  740.05   17.50
   3  -4   4   28.11    2.15
   3   4   4   25.84    2.32
  -3   4  -4   28.12    2.47
  -3   4  -4   27.27    2.15
   4  -4   4  285.63    7.49
  -4   4  -4  292.92    7.58
   4   4   4  282.80    8.35
  -4   4  -4  290.66    8.39
   5   4   4   18.76    2.49
  -5   4  -4   24.75    2.17
   6  -4   4    0.70    2.28
   6   4   4    1.16    1.31
   6   4   4    1.03    2.06
  -6   4  -4    1.22    1.55
   7  -4   4 1146.76   26.98
  -7  -4  -4 1132.96   26.90
   7   4   4 1162.97   27.18
  -8  -4  -4  102.10    5.47
   8  -4   4   99.12    5.77
   8   4   4  105.67    5.39
  -9  -4  -4  209.38    7.89
   9  -4   4  201.42    8.18
   9   4   4  208.25    7.96
  10  -4   4  298.77   10.98
 -10  -4  -4  316.81   10.57
  10   4   4  340.89   10.66
 -11  -4  -4    3.75    2.87
  11  -4   4    1.84    3.13
  11   4   4    2.38    2.56
 -12  -4  -4   10.52    3.41
  12   4   4    7.42    3.13
  11  -5  -4   79.78    6.62
 -11  -5   4   93.09    6.67
  11   5  -4   93.84    5.90
 -11   5   4   76.41    5.77
  10  -5  -4   38.78    4.56
 -10  -5   4   39.80    4.33
 -10   5   4   37.36    4.11
  10   5  -4   44.87    4.21
  -9  -5   4  105.01    6.24
   9  -5  -4   94.10    6.43
  -9   5   4  101.60    5.77
   9   5  -4  106.03    5.75
   8  -5  -4   41.19    4.21
  -8  -5   4   34.22    3.77
  -8   5   4   35.37    3.71
   8   5  -4   31.41    3.46
  -7  -5   4  110.70    5.62
   7  -5  -4  120.90    6.07
   7   5  -4  116.90    5.54
  -7   5   4  115.42    5.52
  -6  -5   4    0.98    2.07
   6  -5  -4    2.10    2.32
   6   5  -4    0.09    1.59
   6   5  -4    1.49    1.77
  -6   5   4    0.30    2.04
   5  -5  -4   17.96    2.81
  -5  -5   4   16.85    2.59
   5   5  -4   19.92    2.60
   5   5  -4   21.24    2.34
  -5   5   4   22.01    2.79
   4  -5  -4   60.22    4.04
  -4   5   4   59.93    3.97
   4   5  -4   70.16    4.09
   4   5  -4   63.84    3.48
   4   5  -4   66.58    4.12
   3  -5  -4  113.58    4.75
  -3   5   4  109.01    4.83
   3   5  -4  116.50    4.49
   3   5  -4  120.39    4.83
   3   5  -4  117.25    4.94
   2  -5  -4  656.21   15.61
   2   5  -4  671.37   16.40
   2   5  -4  659.76   16.07
   2   5  -4  685.48   15.91
  -2   5   4  683.82   16.44
   1  -5  -4   44.83    2.82
   1   5  -4   48.19    3.14
   1   5  -4   49.58    3.14
   1   5  -4   49.25    3.13
  -1   5   4   48.51    2.72
  -1   5   4   48.28    3.46
   0   5   4   38.23    2.64
   0   5  -4   33.28    2.82
   0   5   4   35.95    3.22
   0   5  -4   35.33    2.87
   0   5  -4   37.49    2.76
  -1   5  -4   35.83    3.00
   1   5   4   31.43    2.91
   1   5   4   30.04    2.48
  -1   5  -4   34.46    2.77
  -1   5  -4   29.99    2.69
   2   5   4   12.27    2.03
  -2   5  -4   11.86    1.77
  -2   5  -4   11.90    2.22
  -2   5  -4   14.18    1.89
   2   5   4   12.52    1.98
  -3   5  -4  463.82   11.31
  -3   5  -4  450.54   11.92
   3   5   4  440.15   11.90
   4   5   4    8.05    2.21
   4   5   4    6.84    1.47
  -4   5  -4   10.60    2.43
  -4   5  -4    6.09    1.72
   5   5   4   41.97    3.72
   5   5   4   41.27    3.72
   6  -5   4   10.35    2.66
   6   5   4    6.61    2.28
   6   5   4    7.56    2.26
   7  -5   4   11.27    3.01
   7   5   4    9.31    2.47
  -8  -5  -4    8.41    2.73
   8  -5   4    6.22    2.88
   8   5   4    8.91    2.50
  -9  -5  -4  192.22    7.92
   9  -5   4  192.69    8.25
   9   5   4  185.86    7.76
 -10  -5  -4    9.77    2.96
  10  -5   4    4.29    3.27
  10   5   4    8.35    2.89
 -11  -5  -4    6.05    3.04
  11  -5   4   -3.00    3.38
  11   5   4    0.19    2.75
  10  -6  -4   84.83    6.97
 -10  -6   4   93.41    6.44
 -10   6   4   75.20    5.90
  10   6  -4   89.50    6.32
   9  -6  -4    8.28    3.35
  -9  -6   4   11.34    3.15
   9   6  -4    9.77    2.81
  -9   6   4    6.27    2.87
  -8  -6   4   20.06    3.22
   8  -6  -4   19.49    3.55
  -8   6   4   12.58    3.02
   8   6  -4   16.37    3.00
  -7  -6   4   41.05    3.94
   7  -6  -4   41.42    4.12
   7   6  -4   35.70    3.63
  -7   6   4   42.62    3.94
  -6  -6   4  394.84   11.69
   6  -6  -4  389.95   11.63
   6   6  -4  414.91   11.92
  -6   6   4  386.46   11.60
   5  -6  -4   68.99    4.62
   5   6  -4   64.16    4.45
  -5   6   4   67.17    4.60
   4  -6  -4  294.81    8.90
  -4   6   4  300.98    9.38
   4   6  -4  299.25    9.18
   4   6  -4  293.66    9.26
   3  -6  -4   -0.80    1.82
   3   6  -4    3.11    1.66
  -3   6   4    0.06    1.88
   3   6  -4    3.82    1.88
   3   6  -4    0.35    1.86
   2   6  -4  129.39    5.32
   2   6  -4  123.00    5.24
  -2   6   4  122.66    5.47
   2   6  -4  131.87    5.03
   1   6  -4  710.75   16.87
   1   6  -4  691.85   17.01
   1   6  -4  684.61   17.16
  -1   6   4  715.09   17.50
   0   6  -4    8.88    1.98
   0   6  -4    6.54    1.87
   0   6  -4    7.78    2.03
   0   6   4    9.78    1.92
   0   6   4    5.09    2.24
  -1   6  -4   18.04    2.29
  -1   6  -4   21.12    2.33
  -1   6  -4   15.47    2.50
   1   6   4   21.01    2.42
   1   6   4   12.99    2.45
  -2   6  -4 1655.51   36.88
   2   6   4 1636.19   37.19
   2   6   4 1642.42   37.42
  -2   6  -4 1680.11   36.64
   3   6   4    4.02    2.15
  -3   6  -4    5.77    2.17
  -3   6  -4    6.62    1.83
   3   6   4    5.34    2.03
   4   6   4  445.99   12.47
  -4   6  -4  440.88   12.37
   4   6   4  461.25   12.72
   5   6   4  288.84    9.38
   5   6   4  281.97    9.32
   6  -6   4    3.03    2.54
   6   6   4   -0.99    2.22
   6   6   4   -1.02    2.03
   7  -6   4  202.69    8.21
   7   6   4  196.32    7.87
   7   6   4  196.50    7.98
  -8  -6  -4   64.87    5.29
   8  -6   4   69.62    5.67
   8   6   4   65.41    5.08
   9  -6   4   29.17    4.36
  -9  -6  -4   30.46    4.12
   9   6   4   24.86    3.70
   9  -7  -4    1.70    3.30
   8  -7  -4    3.90    3.09
  -8  -7   4    9.16    3.06
  -8   7   4    1.28    2.64
   8   7  -4    2.28    2.51
   7  -7  -4    8.26    3.17
  -7  -7   4   16.89    3.21
  -7   7   4   11.67    2.96
   7   7  -4   11.91    3.00
  -6  -7   4    8.63    2.61
  -6   7   4    1.99    2.42
   6   7  -4    4.49    2.58
  -5   7   4    0.24    2.28
   5   7  -4    3.84    2.31
   4   7  -4    0.82    2.27
  -4   7   4    1.36    2.08
   4   7  -4    2.44    2.14
  -3   7   4    0.40    2.14
   3   7  -4    5.08    2.29
   3   7  -4    1.95    2.06
  -2   7   4   28.05    3.12
   2   7  -4   23.36    2.91
   2   7  -4   23.54    2.86
  -1   7   4    4.60    2.30
   1   7  -4    7.29    2.15
   1   7  -4    4.35    2.01
   0   7  -4  124.91    5.44
   0   7   4  130.84    6.01
   0   7  -4  140.26    5.62
   0   7  -4  133.68    5.59
   1   7   4   48.13    4.28
  -1   7  -4   45.14    3.60
   1   7   4   47.29    3.64
  -1   7  -4   48.55    3.78
   2   7   4   13.45    2.72
   2   7   4   13.45    2.39
  -2   7  -4   15.21    2.73
   3   7   4   10.87    2.50
  -3   7  -4   13.83    2.76
   3   7   4   10.46    2.70
  -4   7  -4   12.53    2.97
   4   7   4   11.05    2.69
   4   7   4   14.32    2.95
   5  -7   4    6.26    2.76
   5   7   4   -0.61    2.38
   5   7   4   -0.82    2.13
   6  -7   4   10.15    3.16
   6   7   4    6.65    2.77
   6   7   4    4.39    2.61
   7  -7   4    9.99    3.28
   7   7   4    6.08    2.87
   7   7   4    4.22    2.92
  -8  -7  -4   10.14    3.22
   8  -7   4    6.21    3.28
   8   7   4    8.72    3.01
  -7   8   4   -0.86    2.70
  -6  -8   4   93.84    6.03
  -6   8   4   88.32    5.99
   6   8  -4   96.72    6.14
   5   8  -4    8.00    2.73
  -5   8   4    3.29    2.65
   4   8  -4  243.93    9.02
  -4   8   4  236.38    8.96
   4   8  -4  231.65    8.95
   3   8  -4   77.40    5.28
   3   8  -4   80.22    5.25
  -3   8   4   82.08    5.34
   2   8  -4    5.76    2.34
  -2   8   4    4.48    2.46
   2   8  -4    0.07    2.17
  -1   8   4  152.44    6.96
   1   8  -4  163.05    6.70
   0   8   4    0.14    2.20
   1   8   4   14.08    2.95
   2   8   4  135.74    6.78
   3   8   4    4.77    2.30
  -3   8  -4    0.85    2.57
   3   8   4    4.60    2.54
   4   8   4  367.82   11.72
   4   8   4  370.36   12.02
   5  -8   4  215.33    8.65
   5   8   4  210.13    8.47
   5   8   4  204.40    8.89
   6  -8   4    5.44    3.15
   6   8   4   -2.26    2.97
   6   8   4   -0.26    2.40
   3   9  -4   43.75    4.42
  -3   9   4   44.56    4.63
  -2   9   4   28.58    3.94
  -1   9   4   12.42    3.12
   0   9   4    2.84    2.67
   1   9   4   10.47    3.20
   2   9   4   10.21    3.49
  13   0  -5    2.42    2.97
 -13   0   5   -0.17    3.07
  12   0  -5    0.97    2.72
 -12   0   5   -1.68    2.61
 -11   0   5    3.34    2.73
  11   0  -5    2.07    2.53
 -10   0   5    0.80    2.45
  10   0  -5    2.29    2.33
  -9   0   5   -1.15    2.38
   9   0  -5    3.35    2.41
   8   0  -5    1.19    2.11
  -8   0   5   -2.49    2.03
   8   0  -5    1.58    1.27
  -7   0   5   -0.22    1.78
   7   0  -5    0.50    1.05
   7   0  -5   -0.25    1.88
   6   0  -5   -1.17    0.86
   6   0  -5    1.15    1.54
  -6   0   5    1.29    1.45
   5   0  -5   -1.69    1.35
   5   0  -5   -1.31    0.85
  -5   0   5   -0.84    0.38
   4   0  -5   -1.01    0.75
   4   0  -5   -1.92    0.25
  -4   0   5   -0.01    1.20
  -3   0   5    0.06    1.07
   3   0  -5   -0.51    0.74
   3   0  -5   -0.38    0.88
   2   0  -5   -0.47    0.91
  -2   0   5    1.86    1.15
   2   0  -5    1.25    1.00
   1   0  -5   -3.30    0.89
  -1   0   5   -2.86    1.01
  -1   0   5   -7.04    0.98
   0   0   5    0.31    1.15
   0   0  -5   -0.82    0.75
   0   0   5    1.43    0.67
  -1   0  -5   -0.07    0.74
   1   0   5    0.63    0.95
   1   0   5    0.68    0.57
  -2   0  -5    0.39    0.79
   2   0   5    1.23    0.65
   2   0   5    2.28    1.24
   3   0   5   -2.77    1.08
  -3   0  -5   -0.66    0.72
  -3   0  -5   -0.36    0.86
   4   0   5   -0.78    0.82
   4   0   5   -0.39    1.17
  -4   0  -5   -0.90    0.83
   5   0   5    0.61    1.26
  -5   0  -5    1.26    0.55
   5   0   5   -0.50    1.15
   6   0   5    1.13    1.46
   6   0   5    0.60    1.41
  -6   0  -5    0.59    1.25
   7   0   5   -0.37    1.58
  -7   0  -5    0.20    1.57
   7   0   5    2.87    1.84
  -8   0  -5    1.88    1.97
   8   0   5   -0.20    1.99
   8   0   5    1.08    1.79
   9   0   5    2.30    2.25
  -9   0  -5   -1.75    1.90
   9   0   5    1.22    1.75
  10   0   5    0.74    2.39
 -10   0  -5    1.79    2.18
  11   0   5   -0.86    2.41
 -11   0  -5   -0.82    2.24
  12   0   5    0.82    2.80
  13  -1  -5  170.71    8.20
 -13  -1   5  165.15    8.14
  13   1  -5  165.76    7.86
 -13   1   5  160.84    8.33
  12  -1  -5   11.22    3.31
 -12  -1   5    9.53    3.19
 -12   1   5    7.13    3.28
  12   1  -5   11.60    2.97
  11  -1  -5   90.25    5.75
 -11  -1   5   81.34    5.66
  11   1  -5   90.98    5.39
 -11   1   5   92.84    5.75
  10  -1  -5  401.29   11.79
 -10  -1   5  408.48   11.90
 -10   1   5  400.14   11.84
  10   1  -5  387.54   11.46
   9  -1  -5  289.68    9.18
  -9  -1   5  279.75    9.21
   9   1  -5  279.04    8.81
   9   1  -5  274.14    8.02
  -9   1   5  296.60    9.26
   8   1  -5 1334.49   29.93
   8   1  -5 1342.24   30.25
  -8   1   5 1337.87   30.60
  -7   1   5  864.57   19.71
   7   1  -5  814.99   19.28
   7   1  -5  796.88   18.92
   6  -1  -5   28.65    1.57
  -6  -1   5   17.05    2.04
   6   1  -5   26.20    2.09
   6   1  -5   29.75    2.64
  -6   1   5   26.24    2.45
  -5  -1   5 1221.05   26.98
   5  -1  -5 1231.28   26.06
   5  -1  -5 1202.11   26.81
   5   1  -5 1197.03   26.76
  -5   1   5 1205.71   27.04
   5   1  -5 1226.18   26.74
   4  -1  -5   14.73    1.67
   4  -1  -5   15.91    1.17
  -4  -1   5   19.30    1.80
   4   1  -5   16.39    1.56
   4   1  -5   16.35    1.47
  -3  -1   5  188.07    5.11
   3  -1  -5  176.02    5.00
  -3   1   5  188.26    4.44
   3   1  -5  178.69    4.91
  -2  -1   5 4272.53   91.08
   2  -1  -5 4271.35   90.76
  -2   1   5 4197.12   91.02
  -2   1   5 4162.61   90.70
   2   1  -5 4234.05   90.63
  -1  -1   5  161.03    4.07
   1  -1  -5  161.12    4.06
  -1   1   5  162.06    4.36
  -1   1   5  159.12    4.29
   0  -1   5 4289.83   90.12
   0  -1  -5 4415.98   89.92
   0  -1   5 4225.85   91.80
   0   1  -5 4188.86   90.98
   0   1   5 4224.92   92.90
   0   1   5 4265.81   91.80
   1  -1   5 2027.06   44.21
  -1  -1  -5 2114.74   43.33
  -1   1  -5 2050.56   43.56
   1   1   5 2031.25   44.23
   1   1   5 2116.97   43.69
   2  -1   5  196.97    5.35
   2   1   5  200.05    5.08
  -2   1  -5  198.25    5.19
  -2   1  -5  204.81    4.51
   3  -1   5  876.56   19.83
   3   1   5  886.02   19.55
  -3   1  -5  927.55   19.17
   3   1   5  904.53   19.10
   3   1   5  878.29   20.01
  -3   1  -5  878.65   19.62
   4  -1   5  383.84    9.44
  -4   1  -5  393.78    9.01
   4   1   5  388.58    8.98
  -4   1  -5  381.31    9.43
   4   1   5  385.29    9.66
  -5  -1  -5 1697.81   36.86
   5  -1   5 1730.03   36.93
   5  -1   5 1698.27   37.03
  -5   1  -5 1665.08   36.55
   5   1   5 1723.62   37.38
  -6  -1  -5   61.13    3.17
   6  -1   5   66.41    3.20
   6  -1   5   56.34    3.37
   6   1   5   59.79    3.08
  -6   1  -5   66.95    3.18
   6   1   5   58.99    3.29
   7  -1   5   41.12    3.07
   7  -1   5   37.24    3.08
  -7  -1  -5   37.20    3.09
   7   1   5   39.62    3.32
   7   1   5   35.01    3.07
  -7   1  -5   40.15    3.14
  -8  -1  -5  836.42   19.95
   8  -1   5  845.82   20.17
   8  -1   5  847.45   19.57
  -8   1  -5  812.44   19.73
   8   1   5  856.88   20.10
   8   1   5  844.89   19.69
  -9  -1  -5  260.47    8.29
   9  -1   5  252.12    8.54
   9   1   5  282.41    8.30
  -9   1  -5  265.60    8.22
   9   1   5  270.27    8.32
 -10  -1  -5    1.10    2.12
  10  -1   5    0.41    2.36
  10   1   5   -0.20    2.20
 -10   1  -5    1.29    2.19
  10   1   5    0.52    1.81
 -11  -1  -5   34.56    3.60
  11  -1   5   36.86    4.03
  12  -1   5   22.22    3.69
 -12  -1  -5   16.09    3.19
  13  -1   5    5.59    3.47
  13  -2  -5   -4.44    3.10
 -13  -2   5   -0.51    3.11
 -13   2   5   -2.67    3.08
  13   2  -5   -0.91    2.73
 -12  -2   5   12.19    3.32
  12  -2  -5    6.96    3.21
  12   2  -5    4.03    2.71
 -12   2   5    7.49    3.13
 -11  -2   5   86.14    5.84
  11  -2  -5   92.21    5.94
 -11   2   5   89.18    5.76
  11   2  -5   87.87    5.23
  10  -2  -5   21.19    3.38
 -10  -2   5   19.77    3.08
 -10   2   5   19.98    3.33
  10   2  -5   23.55    2.67
  10   2  -5   19.06    2.88
   9  -2  -5  578.50   15.20
  -9  -2   5  561.47   15.04
   9   2  -5  562.25   14.47
   9   2  -5  569.58   14.72
  -9   2   5  577.63   15.21
   8  -2  -5   72.33    4.89
  -8   2   5   77.61    4.89
   8   2  -5   81.32    4.34
   8   2  -5   80.22    4.10
   7  -2  -5  279.00    8.67
  -7   2   5  298.92    8.93
   7   2  -5  288.90    8.21
   7   2  -5  288.54    8.35
  -6  -2   5   65.68    3.70
   6  -2  -5   71.94    4.01
  -6   2   5   71.92    3.99
   6   2  -5   68.96    3.54
   6   2  -5   71.33    3.38
   5  -2  -5  208.83    6.28
  -5  -2   5  204.54    6.20
   5   2  -5  203.71    6.00
  -5   2   5  208.10    6.40
   5   2  -5  201.65    5.99
   4  -2  -5  416.00   10.08
  -4  -2   5  400.09   10.02
   4   2  -5  405.79    9.99
   4   2  -5  397.88   10.06
  -4   2   5  411.91   10.25
  -3  -2   5    5.80    1.22
   3  -2  -5    4.30    1.24
   3   2  -5    4.39    1.03
  -3   2   5    4.12    0.63
   3   2  -5    4.90    1.19
  -3   2   5    4.84    1.23
   2  -2  -5   12.04    1.28
   1   2  -5    8.68    1.19
  -1   2   5   10.36    1.27
   0  -2  -5  133.62    3.17
   0   2  -5  127.76    3.86
   0   2  -5  133.68    3.35
   0   2   5  132.09    3.92
   0   2   5  126.42    3.76
   1   2   5  633.28   14.51
  -1   2  -5  659.12   13.83
   1   2   5  637.00   14.61
   2  -2   5  143.13    4.20
   2   2   5  144.09    4.30
  -2   2  -5  145.42    3.55
   3  -2   5    2.33    1.19
  -3   2  -5    3.47    0.82
  -3   2  -5    1.48    1.08
   3   2   5    2.82    0.63
   3   2   5    1.04    1.12
   3   2   5    3.73    1.16
   4  -2   5   66.31    3.05
  -4   2  -5   65.74    3.20
   4   2   5   72.14    3.05
   4   2   5   67.93    3.23
   4   2   5   70.23    2.35
  -4   2  -5   70.64    2.61
   5  -2   5   43.21    2.71
   5  -2   5   39.08    2.94
  -5   2  -5   38.15    2.31
   5   2   5   41.01    2.17
   5   2   5   35.67    3.02
  -6  -2  -5  279.67    7.98
   6  -2   5  281.46    8.27
   6  -2   5  284.20    7.60
   6   2   5  288.12    8.26
  -6   2  -5  283.69    7.59
  -7  -2  -5   37.49    3.18
   7  -2   5   34.54    3.31
   7  -2   5   35.17    2.90
  -7   2  -5   32.32    2.67
   7   2   5   31.71    2.80
   7   2   5   37.45    3.15
  -8  -2  -5    9.89    2.36
   8  -2   5    8.10    2.63
   8   2   5    7.39    2.23
  -8   2  -5   10.93    2.31
   8   2   5   13.26    2.29
   9  -2   5  246.48    8.50
  -9  -2  -5  220.73    7.76
   9   2   5  237.99    7.88
  10  -2   5  170.50    7.50
 -10  -2  -5  177.00    7.05
  10   2   5  178.14    6.90
  11  -2   5   11.46    3.19
 -11  -2  -5   12.25    2.86
  11   2   5    7.91    2.55
  12  -2   5   -0.87    3.02
 -12  -2  -5    6.14    2.82
  12   2   5    3.46    2.60
  13  -2   5   37.74    4.94
 -13  -2  -5   31.89    4.19
 -13   3   5  353.97   12.57
 -12  -3   5   43.12    4.64
  12  -3  -5   44.35    4.89
  12   3  -5   41.44    4.21
 -12   3   5   38.29    4.55
  11  -3  -5  368.11   11.98
 -11  -3   5  374.71   11.92
  11   3  -5  357.64   11.12
  11   3  -5  368.82   11.13
 -11   3   5  372.20   12.04
  10  -3  -5    1.38    2.83
 -10  -3   5    4.27    2.65
 -10   3   5    3.35    2.59
  10   3  -5    9.10    2.28
  10   3  -5    5.00    2.21
  -9  -3   5  163.10    6.64
   9  -3  -5  152.42    6.81
   9   3  -5  146.43    6.10
  -9   3   5  160.93    6.87
   9   3  -5  150.63    6.09
   8  -3  -5  154.24    6.64
  -8  -3   5  158.96    6.46
   8   3  -5  149.08    5.90
   8   3  -5  154.84    5.84
  -8   3   5  160.49    6.50
   7  -3  -5   90.07    5.00
  -7  -3   5   86.11    4.78
  -7   3   5   87.69    4.82
   7   3  -5   89.23    4.38
   7   3  -5   83.96    4.17
  -6  -3   5    2.28    1.86
   6  -3  -5    2.16    2.11
   6   3  -5    0.74    1.62
   6   3  -5    2.53    1.64
  -6   3   5    3.32    1.99
   5  -3  -5 3957.88   83.49
  -5  -3   5 3916.35   83.95
   5   3  -5 3978.43   83.31
  -5   3   5 3900.86   84.14
   5   3  -5 3969.83   84.62
   4  -3  -5  477.51   11.65
  -4  -3   5  465.05   11.62
   4   3  -5  462.89   11.76
  -4   3   5  479.07   11.87
   4   3  -5  476.69   11.52
   3  -3  -5 3711.20   77.01
  -3  -3   5 3676.62   77.56
   3   3  -5 3615.71   78.32
  -3   3   5 3575.76   77.76
  -3   3   5 3741.40   77.49
   3   3  -5 3643.66   77.13
   2  -3  -5  407.99    9.67
   2   3  -5  409.04    9.98
   2   3  -5  408.23   10.18
  -2   3   5  402.36   10.16
  -2   3   5  415.74    9.31
   1  -3  -5   10.60    1.23
   1   3  -5   12.76    1.58
  -1   3   5   10.13    1.43
   1   3  -5    7.87    1.47
  -1   3   5   11.07    1.22
   1   3  -5   15.39    1.39
   0  -3  -5  351.84    7.66
   0   3   5  307.46    8.21
   0   3  -5  341.65    8.03
   0   3  -5  344.15    8.48
   0   3  -5  351.58    8.56
  -1  -3  -5 1570.99   32.82
   1   3   5 1584.56   34.33
   1   3   5 1550.55   34.36
  -1   3  -5 1600.17   33.60
  -1   3  -5 1577.97   34.08
   2  -3   5  173.20    5.06
  -2   3  -5  189.15    5.45
   2   3   5  179.22    5.40
  -2   3  -5  181.88    4.67
   2   3   5  179.33    5.42
   3  -3   5  309.81    7.83
  -3   3  -5  312.43    8.25
   3   3   5  304.31    8.22
   3   3   5  305.35    8.31
  -3   3  -5  316.02    7.43
   4  -3   5   73.08    3.22
   4   3   5   74.24    3.50
   4   3   5   72.19    2.21
   4   3   5   76.05    3.64
  -4   3  -5   63.09    3.20
  -4   3  -5   72.07    2.72
   6   3   5   86.46    4.49
  -6   3  -5  107.17    4.00
  -7  -3  -5    5.28    2.12
   7  -3   5   -1.80    2.27
   7   3   5    2.06    2.04
  -8  -3  -5   32.21    3.24
   8  -3   5   45.44    4.01
   8   3   5   37.33    3.42
   9  -3   5    2.33    2.54
  -9  -3  -5    5.18    2.32
   9   3   5    0.96    2.05
 -10  -3  -5   17.07    3.05
  10  -3   5   20.48    3.64
  10   3   5   21.23    3.12
 -11  -3  -5  114.65    6.30
  11  -3   5  113.15    6.94
  11   3   5  113.27    6.00
 -12  -3  -5  135.32    7.10
  12  -3   5  133.59    7.56
  12   3   5  130.55    6.67
  12  -4  -5   10.20    3.90
 -12  -4   5   15.03    3.67
 -12   4   5    6.51    3.45
  12   4  -5   12.15    2.97
  11  -4  -5    0.87    3.09
 -11  -4   5   -1.25    2.57
 -11   4   5   -2.84    2.57
  11   4  -5    1.67    2.24
 -10  -4   5   12.83    3.08
  10  -4  -5   15.28    3.58
  10   4  -5   16.28    2.80
 -10   4   5   15.52    3.33
  -9  -4   5  125.89    6.33
   9  -4  -5  139.01    6.71
   9   4  -5  126.20    5.81
  -9   4   5  125.47    6.22
   9   4  -5  123.76    5.61
  -8  -4   5   57.97    4.47
   8  -4  -5   49.27    4.23
   8   4  -5   51.19    4.01
  -8   4   5   52.96    4.28
   8   4  -5   52.97    3.81
   7  -4  -5  130.14    6.16
  -7  -4   5  125.98    5.71
  -7   4   5  121.32    5.66
   7   4  -5  126.24    5.16
   7   4  -5  120.24    5.39
   6  -4  -5   90.46    5.08
  -6  -4   5   84.02    4.56
   6   4  -5   76.97    4.02
  -6   4   5   84.28    4.63
   6   4  -5   79.17    4.40
   5  -4  -5  318.02    9.03
  -5  -4   5  296.66    8.80
  -5   4   5  312.90    9.07
   5   4  -5  311.78    8.63
   4  -4  -5   13.33    2.20
  -4  -4   5    8.87    1.88
  -4   4   5   10.51    2.12
   4   4  -5   14.43    1.89
   3  -4  -5   36.64    2.84
  -3   4   5   39.05    3.14
   3   4  -5   40.63    2.79
   3   4  -5   31.93    2.49
   3   4  -5   35.35    2.91
   2  -4  -5  221.98    6.16
  -2   4   5  221.93    6.76
   2   4  -5  225.27    6.68
   2   4  -5  224.26    6.36
   2   4  -5  223.98    6.43
  -2   4   5  231.85    5.77
   1  -4  -5    4.36    1.19
   1   4  -5    3.13    1.21
   1   4  -5    3.25    1.44
   1   4  -5    3.21    1.31
  -1   4   5    4.73    1.57
   0  -4  -5    3.16    0.99
   0   4   5    1.34    1.41
   0   4   5    1.87    1.16
   0   4  -5    3.80    1.14
   0   4  -5    2.48    1.34
   0   4  -5    2.37    1.29
  -1  -4  -5  481.39   10.45
   1   4   5  426.90   11.64
   1   4   5  488.97   11.66
  -1   4  -5  480.91   11.76
  -1   4  -5  496.60   11.63
   2   4   5    0.24    0.92
   2   4   5    2.63    1.41
  -2   4  -5    0.42    0.49
  -2   4  -5    1.51    1.43
  -2   4  -5    2.30    1.31
   3  -4   5  185.07    5.44
   3   4   5  182.15    6.02
  -3   4  -5  183.69    6.05
   3   4   5  179.32    5.94
   4  -4   5   33.16    2.70
  -4   4  -5   34.22    2.37
  -4   4  -5   34.24    2.99
   4   4   5   35.60    3.18
   4   4   5   34.69    2.90
   5   4   5   10.71    1.90
  -5   4  -5   12.25    2.28
   5   4   5    9.21    2.21
  -5   4  -5   12.07    1.71
   6  -4   5   30.65    3.37
   6   4   5   35.90    3.24
   6   4   5   30.74    3.14
  -7  -4  -5   77.85    4.58
   7  -4   5   76.94    4.99
   7   4   5   81.53    4.69
  -8  -4  -5  121.90    5.88
   8  -4   5  125.97    6.25
   8   4   5  113.62    5.65
  -9  -4  -5   55.74    4.53
   9  -4   5   62.44    5.51
   9   4   5   53.27    4.59
 -10  -4  -5    9.53    2.88
  10  -4   5    5.79    3.20
  10   4   5   10.96    2.91
 -11  -4  -5    6.49    2.80
  11  -4   5    1.95    3.21
  11   4   5    4.90    2.77
 -12  -4  -5    4.86    3.16
  12   4   5    2.90    2.79
 -11  -5   5   95.03    6.50
  11  -5  -5   87.70    7.10
 -11   5   5   87.50    6.12
  11   5  -5  106.30    6.39
  10  -5  -5   97.58    6.43
 -10  -5   5   88.50    6.24
 -10   5   5   81.67    5.64
  10   5  -5   87.43    5.60
  -9  -5   5    7.33    2.92
   9  -5  -5    7.22    3.10
   9   5  -5   10.82    2.82
  -9   5   5    9.49    2.88
   8  -5  -5  108.92    6.04
  -8  -5   5  105.92    5.73
  -8   5   5  105.89    5.68
   8   5  -5  101.91    5.54
   7  -5  -5  596.33   15.79
  -7  -5   5  594.81   15.75
   7   5  -5  617.52   15.25
  -7   5   5  584.91   15.74
   7   5  -5  597.44   15.86
  -6  -5   5   38.75    3.46
   6  -5  -5   42.43    3.69
   6   5  -5   39.28    3.46
   6   5  -5   39.80    3.31
  -6   5   5   41.50    3.58
   5  -5  -5  955.12   22.73
  -5  -5   5  990.65   23.05
  -5   5   5  975.38   23.15
   5   5  -5  961.21   22.42
   5   5  -5  971.33   23.24
   4  -5  -5   94.61    4.77
   4   5  -5   99.35    4.37
  -4   5   5  103.49    4.94
   4   5  -5   96.08    4.86
   3  -5  -5  170.23    5.78
  -3   5   5  172.90    6.21
   3   5  -5  177.36    5.82
   3   5  -5  168.62    6.15
   3   5  -5  176.84    6.10
   2  -5  -5  254.26    7.17
   2   5  -5  261.06    7.52
   2   5  -5  257.20    7.48
  -2   5   5  256.00    7.88
   2   5  -5  249.40    7.76
   1  -5  -5   76.09    3.34
  -1   5   5   82.74    3.39
  -1   5   5   80.41    4.15
   1   5  -5   80.45    3.95
   1   5  -5   79.52    3.69
   1   5  -5   79.98    3.87
   0   5  -5  426.92   11.15
   0   5  -5  440.61   11.19
   0   5   5  423.76   11.51
   0   5   5  431.10   10.86
   0   5  -5  437.65   10.86
  -1   5  -5   74.20    3.38
   1   5   5   68.83    3.81
  -1   5  -5   75.89    3.70
   1   5   5   74.03    3.67
  -1   5  -5   80.41    3.95
  -2   5  -5  227.25    6.43
   2   5   5  223.75    6.99
  -2   5  -5  222.43    6.64
  -2   5  -5  212.55    7.02
   3  -5   5 1491.58   33.82
  -3   5  -5 1560.58   33.64
  -3   5  -5 1557.20   34.37
   3   5   5 1536.10   34.68
   4   5   5    2.76    1.95
  -4   5  -5    1.77    2.01
   4   5   5    0.43    1.91
  -5   5  -5  195.91    7.18
   5   5   5  200.25    7.13
   5   5   5  202.71    7.20
   6  -5   5   78.46    4.98
   6   5   5   79.18    4.81
   6   5   5   87.25    4.84
   7  -5   5   58.89    4.98
   7   5   5   67.21    4.56
  -8  -5  -5  147.59    6.75
   8  -5   5  142.96    7.04
   8   5   5  142.85    6.70
  -9  -5  -5    4.87    2.57
   9  -5   5    4.95    2.87
   9   5   5    5.46    2.61
 -10  -5  -5   20.45    3.49
  10  -5   5   16.77    3.91
  10   5   5   17.32    3.25
 -11  -5  -5  185.23    8.34
  11   5   5  165.88    8.06
  10  -6  -5  106.55    7.35
 -10  -6   5   99.91    6.94
  10   6  -5  104.93    6.43
 -10   6   5   91.09    6.18
  -9  -6   5   23.60    3.65
   9  -6  -5   18.73    3.84
   9   6  -5   25.25    3.61
  -9   6   5   19.35    3.39
   8  -6  -5   27.32    3.79
  -8  -6   5   36.02    3.91
   8   6  -5   35.68    3.92
  -8   6   5   27.77    3.59
  -7  -6   5   -1.13    2.11
   7  -6  -5   -1.39    2.47
   7   6  -5   -0.44    2.01
  -7   6   5   -0.12    2.15
   6  -6  -5  211.42    7.79
  -6  -6   5  231.47    7.99
   6   6  -5  221.03    8.06
  -6   6   5  201.23    7.89
   5  -6  -5   12.58    2.64
  -5  -6   5   10.21    2.40
  -5   6   5    9.33    2.57
   5   6  -5    7.30    2.39
   4  -6  -5  105.96    5.03
   4   6  -5  110.52    5.30
  -4   6   5  118.35    5.57
   4   6  -5  100.77    5.15
   4   6  -5  105.87    4.64
   3   6  -5  187.56    6.77
   3   6  -5  183.30    6.30
  -3   6   5  195.22    7.06
   3   6  -5  188.19    6.72
  -2   6   5  171.92    6.68
   2   6  -5  179.82    6.40
   2   6  -5  180.62    6.16
   2   6  -5  176.34    6.26
  -1   6   5   40.74    3.68
   1   6  -5   36.60    3.23
   1   6  -5   29.25    2.89
   1   6  -5   37.51    3.17
   0   6  -5  216.83    7.24
   0   6  -5  230.88    7.05
   0   6  -5  220.28    7.21
   0   6   5  229.24    7.70
   0   6   5  233.93    6.99
   1   6   5  108.71    5.27
  -1   6  -5  108.23    4.95
  -1   6  -5  116.60    4.69
  -1   6  -5  114.78    4.77
   1   6   5  112.77    4.75
   2   6   5   12.08    2.24
   2   6   5    8.95    2.39
  -2   6  -5   11.87    2.06
  -2   6  -5   10.49    2.36
  -3   6  -5  412.22   11.52
   3   6   5  408.14   11.37
   3   6   5  399.73   11.59
  -4   6  -5    8.14    2.49
   4   6   5    7.46    2.26
   4   6   5    5.85    2.22
   5   6   5  114.32    5.61
  -5   6  -5  117.03    5.85
   5   6   5  119.64    5.79
   6  -6   5   88.46    5.54
   6   6   5   81.44    5.22
   6   6   5   85.06    5.28
   7  -6   5   76.14    5.69
   7   6   5   87.94    5.34
   7   6   5   74.52    5.43
  -8  -6  -5   13.12    3.09
   8  -6   5   15.04    3.48
   8   6   5    8.20    2.84
   9  -6   5   93.09    6.69
  -9  -6  -5  102.85    6.59
   9   6   5   98.17    6.20
   9  -7  -5   61.74    5.70
  -9   7   5   64.44    5.49
  -8  -7   5  523.84   15.43
   8  -7  -5  524.79   15.40
  -8   7   5  518.20   15.41
   8   7  -5  522.78   15.54
  -7  -7   5   47.73    4.42
  -7   7   5   48.37    4.55
   7   7  -5   51.43    4.72
  -6  -7   5   12.86    3.00
  -6   7   5   13.24    3.00
   6   7  -5   11.64    3.07
  -5  -7   5  114.76    5.84
  -5   7   5  111.61    5.85
   5   7  -5  105.65    5.76
   4   7  -5   53.95    4.37
   4   7  -5   50.02    4.17
  -4   7   5   45.68    4.04
   3   7  -5   46.78    4.20
   3   7  -5   54.11    4.17
  -3   7   5   52.75    4.54
   2   7  -5  409.04   11.87
  -2   7   5  424.87   12.18
   2   7  -5  416.72   11.74
   1   7  -5   42.74    3.75
  -1   7   5   47.87    4.35
   1   7  -5   46.89    3.75
   1   7  -5   46.19    3.74
   0   7  -5  439.65   12.08
   0   7  -5  451.59   12.02
   0   7   5  430.76   12.62
   0   7  -5  443.85   12.12
   1   7   5   68.19    4.08
   1   7   5   63.95    4.54
  -1   7  -5   60.57    4.42
  -2   7  -5    9.25    2.46
   2   7   5    8.54    2.26
   2   7   5    9.77    2.56
  -3   7  -5  237.94    8.32
   3   7   5  243.30    8.25
   3   7   5  241.16    8.76
   4   7   5   13.33    2.76
  -4   7  -5   10.65    2.94
   4   7   5   13.91    2.93
   5   7   5  114.84    6.03
   5   7   5  107.94    6.01
   6  -7   5  219.36    8.62
   6   7   5  207.44    8.45
   6   7   5  216.97    8.64
   7  -7   5   95.38    6.40
   7   7   5   85.15    5.77
   7   7   5   85.38    6.11
  -8  -7  -5   69.48    5.73
   8  -7   5   54.17    5.38
   8   7   5   54.78    5.00
  -6  -8   5   31.38    3.99
   6   8  -5   27.11    3.85
  -6   8   5   24.83    3.79
  -5  -8   5    8.16    2.67
  -5   8   5   -0.17    2.40
   5   8  -5    8.97    2.83
   4   8  -5    0.97    2.47
  -4   8   5    0.92    2.49
   4   8  -5    5.63    2.47
   3   8  -5    2.62    2.45
   3   8  -5    3.80    2.40
  -3   8   5    4.66    2.66
   2   8  -5   67.14    4.85
   2   8  -5   73.99    4.99
  -2   8   5   74.95    5.17
  -1   8   5    1.28    2.30
   1   8  -5    6.84    2.69
   0   8   5   18.33    3.17
   1   8   5   -0.56    2.26
   2   8   5   66.73    5.12
  -2   8  -5   70.87    5.05
   3   8   5   63.91    5.41
  -3   8  -5   61.05    5.11
   3   8   5   61.48    4.78
   4   8   5    5.33    2.61
  -4   8  -5    4.33    2.89
   4   8   5    4.23    2.61
   5  -8   5    4.34    2.88
   5   8   5    2.65    2.82
   5   8   5   -0.61    2.40
   6  -8   5   14.69    3.68
   6   8   5   10.42    3.07
  -2   9   5   90.56    6.38
  -1   9   5   71.56    5.82
   0   9   5  232.81    9.28
   1   9   5   28.39    4.08
  13   0  -6   36.89    4.60
 -13   0   6   38.51    4.73
 -12   0   6  293.59   10.34
  12   0  -6  284.36   10.09
  11   0  -6  401.04   12.12
 -11   0   6  398.16   12.36
 -10   0   6  319.91   10.28
  10   0  -6  322.37   10.11
   9   0  -6  292.66    9.21
  -9   0   6  291.45    9.45
   8   0  -6   97.48    4.84
   8   0  -6   90.73    3.52
  -8   0   6   66.12    3.99
   7   0  -6   51.28    2.60
   7   0  -6   54.37    3.74
   6   0  -6    4.18    1.70
   6   0  -6    8.43    1.21
   5   0  -6 5740.13  120.99
  -5   0   6 5579.09  122.79
   4   0  -6 1349.89   29.16
  -4   0   6 1341.50   29.47
   3   0  -6   -0.46    0.82
  -3   0   6    1.00    1.14
   3   0  -6    0.16    1.02
  -2   0   6 2248.32   47.50
   2   0  -6 2238.84   47.27
  -1   0   6  983.79   21.02
  -1   0   6  975.38   21.38
   1   0  -6  977.59   21.03
   0   0   6 5874.87  122.27
   0   0  -6 5851.61  122.53
   0   0   6 5589.92  124.60
   1   0   6 2734.68   57.79
  -1   0  -6 2725.45   57.75
   2   0   6   76.55    2.19
   2   0   6   74.19    3.06
  -2   0  -6   76.14    2.50
   3   0   6  169.19    5.11
  -3   0  -6  171.47    4.59
  -3   0  -6  174.40    4.37
   4   0   6 2441.45   53.15
  -4   0  -6 2494.09   52.25
   5   0   6    1.79    1.45
   5   0   6    1.87    1.27
  -5   0  -6    0.58    0.45
   6   0   6 1006.80   23.03
   6   0   6 1008.67   22.69
  -6   0  -6 1018.24   22.61
  -7   0  -6 1626.62   35.79
   7   0   6 1640.41   35.85
   7   0   6 1626.29   36.18
   8   0   6  239.15    7.44
  -8   0  -6  235.34    7.36
   8   0   6  244.83    7.72
  -9   0  -6   81.23    4.48
   9   0   6   89.19    4.86
   9   0   6   85.85    4.39
  10   0   6   57.42    4.56
 -10   0  -6   53.55    4.22
  11   0   6   10.04    2.86
  12   0   6  231.28    8.95
 -13  -1   6    2.14    3.23
  13  -1  -6   -1.74    3.09
 -13   1   6   -3.31    3.01
  13   1  -6   -3.25    2.57
  12  -1  -6   63.59    5.55
 -12  -1   6   62.28    5.53
  12   1  -6   62.07    5.10
 -12   1   6   61.08    5.53
  11  -1  -6   49.14    4.50
 -11  -1   6   46.30    4.33
  11   1  -6   46.47    4.15
 -11   1   6   49.87    4.48
  10  -1  -6   26.33    3.50
 -10  -1   6   21.64    3.19
 -10   1   6   28.58    3.64
  10   1  -6   16.81    2.89
  -9  -1   6  656.49   16.76
   9  -1  -6  645.24   16.59
   9   1  -6  646.79   16.39
  -9   1   6  651.58   16.75
   9   1  -6  637.21   15.69
  -6  -1   6   50.96    3.27
   6  -1  -6   48.09    2.01
   6  -1  -6   49.49    3.27
   6   1  -6   46.09    3.05
  -6   1   6   47.53    3.33
   6   1  -6   44.94    2.52
  -5  -1   6  952.31   20.91
   5  -1  -6  941.46   20.78
   5  -1  -6  937.51   19.94
   5   1  -6  940.99   20.73
  -5   1   6  773.44   20.65
   5   1  -6  960.47   20.67
   4  -1  -6 1027.28   22.67
  -4  -1   6 1029.31   22.80
   4   1  -6 1009.09   22.67
   4   1  -6 1038.44   22.75
   3  -1  -6    2.78    1.11
  -3  -1   6    4.88    1.20
   3   1  -6    3.20    1.05
  -3   1   6    3.12    1.25
  -3   1   6    5.12    0.90
   2  -1  -6 1708.06   36.47
  -2  -1   6 1711.60   36.66
  -2   1   6 1741.54   36.93
  -2   1   6 1741.31   36.83
   2   1  -6 1716.30   37.12
   1  -1  -6 3623.07   73.88
  -1  -1   6 3605.99   74.01
  -1   1   6 3495.66   74.21
  -1   1   6 3550.52   73.63
   1   1  -6 2994.22   73.46
   0  -1  -6 1112.13   23.21
   0  -1   6 1113.73   23.18
   0   1   6 1096.04   23.70
   0   1   6 1075.39   24.04
   0   1  -6 1098.48   23.71
   1  -1   6  595.71   13.51
  -1  -1  -6  593.87   12.52
  -1   1  -6  586.47   13.16
   1   1   6  586.43   13.04
   1   1   6  577.35   13.47
   2  -1   6 3057.76   66.46
  -2  -1  -6 3189.69   65.63
  -2   1  -6 3070.95   65.45
   2   1   6 3164.58   65.67
   3  -1   6  570.75   13.45
  -3   1  -6  568.11   13.22
  -3   1  -6  594.19   12.60
   3   1   6  575.08   13.59
   3   1   6  569.99   13.05
   3   1   6  588.00   12.66
   4  -1   6   24.64    2.05
  -4   1  -6   30.02    2.30
   4   1   6   25.57    1.76
   4   1   6   26.75    2.45
  -4   1  -6   26.58    1.72
  -5  -1  -6   96.38    3.57
   5  -1   6   94.57    3.82
   5  -1   6   97.45    3.82
  -5   1  -6  101.00    3.37
   5   1   6   98.79    4.10
   6  -1   6 1463.87   32.79
  -6  -1  -6 1464.41   32.69
   6  -1   6 1500.19   32.92
  -6   1  -6 1469.26   32.42
   6   1   6 1525.95   32.39
   6   1   6 1517.09   33.31
   7  -1   6  590.40   14.82
  -7  -1  -6  590.28   14.58
   7  -1   6  607.46   14.57
   7   1   6  603.64   14.93
   7   1   6  613.71   14.44
  -7   1  -6  597.68   14.41
   8  -1   6  146.35    5.35
  -8  -1  -6  134.76    5.49
   8  -1   6  143.21    5.90
   8   1   6  141.11    5.72
  -8   1  -6  137.85    5.44
   8   1   6  140.92    5.58
   9  -1   6    3.82    2.40
  -9  -1  -6    4.41    2.08
   9   1   6    5.45    2.15
  -9   1  -6    3.89    2.06
   9   1   6    3.19    2.02
  10  -1   6  147.15    6.64
 -10  -1  -6  144.98    6.10
  10   1   6  135.43    5.94
 -11  -1  -6  246.74    8.57
  11  -1   6  244.06    9.08
  11   1   6  238.39    8.52
  12  -1   6   31.88    4.10
  13  -1   6    0.82    3.32
 -13  -2   6   50.60    5.30
  13  -2  -6   52.53    5.30
  13   2  -6   46.77    4.75
 -13   2   6   59.68    5.57
  12  -2  -6  123.72    7.16
 -12  -2   6  119.14    7.00
 -12   2   6  120.29    7.06
  12   2  -6  125.90    6.62
 -11  -2   6    4.15    2.87
  11  -2  -6    6.54    2.88
 -11   2   6    4.32    2.96
  11   2  -6    2.01    2.38
 -10  -2   6  175.21    7.36
  10  -2  -6  173.17    7.24
 -10   2   6  158.87    7.12
  10   2  -6  162.36    6.68
  10   2  -6  176.42    6.36
  -9  -2   6  255.66    8.81
   9  -2  -6  275.55    8.96
   9   2  -6  255.51    8.37
   9   2  -6  261.70    8.09
  -9   2   6  269.91    9.05
   8  -2  -6   82.27    5.10
  -8  -2   6   78.17    4.81
   8   2  -6   78.34    4.38
  -8   2   6   87.35    5.12
   8   2  -6   74.83    4.06
  -7  -2   6 1187.23   27.06
   7  -2  -6 1180.66   26.89
   7   2  -6 1144.53   26.56
  -7   2   6 1179.20   27.11
   7   2  -6 1174.04   26.69
  -6  -2   6    5.80    1.82
   6  -2  -6    5.83    2.10
   6   2  -6    1.22    1.41
  -6   2   6    4.72    2.04
   6   2  -6    6.15    1.73
   5  -2  -6    2.47    1.63
  -5  -2   6    1.07    1.43
   5   2  -6    1.02    1.33
  -5   2   6    3.78    1.79
   5   2  -6    0.68    1.28
  -4  -2   6  378.72    9.46
   4  -2  -6  366.90    9.40
   4   2  -6  369.88    9.46
  -4   2   6  368.76    9.63
  -4   2   6  391.25    8.35
   4   2  -6  374.83    9.45
   3  -2  -6  238.31    6.41
  -3  -2   6  239.46    6.36
  -3   2   6  257.61    5.74
   3   2  -6  232.25    6.51
   3   2  -6  243.38    6.53
  -2  -2   6 2699.44   54.22
   2  -2  -6 2682.18   53.85
  -2   2   6 2287.08   54.44
   2   2  -6 2399.05   54.14
  -2   2   6 2732.10   54.89
  -1  -2   6  758.74   16.27
   1  -2  -6  752.05   16.09
  -1   2   6  729.44   16.46
  -1   2   6  736.15   16.75
   0  -2  -6  640.03   13.59
   0   2   6  627.56   14.44
   0   2   6  626.96   14.49
   0   2  -6  660.06   13.84
   1  -2   6   46.10    2.28
  -1   2  -6   47.67    1.45
   1   2   6   42.58    2.21
   2  -2   6   84.14    3.16
  -2   2  -6   78.99    3.07
   2   2   6   83.27    3.32
  -2   2  -6   83.33    2.17
   2   2   6   77.36    2.96
   3  -2   6  770.05   17.70
  -3   2  -6  770.52   17.70
   3   2   6  765.96   17.62
   3   2   6  774.67   17.97
   3   2   6  785.95   16.48
  -3   2  -6  808.21   16.80
   4  -2   6   89.85    3.61
  -4   2  -6   92.09    2.89
  -4   2  -6   88.35    3.71
   4   2   6   80.31    3.65
   4   2   6   92.49    2.75
   4   2   6   90.91    3.49
   5  -2   6  118.18    4.35
   5   2   6  117.34    4.30
  -5   2  -6  118.87    4.58
   5   2   6  121.17    4.66
  -5   2  -6  120.10    3.79
   5   2   6  113.64    3.61
   6  -2   6  934.66   21.08
  -6  -2  -6  926.76   20.88
   6  -2   6  933.94   20.60
  -6   2  -6  766.71   19.99
   6   2   6  946.77   21.28
   7  -2   6  385.00    9.83
   7  -2   6  382.97   10.63
  -7  -2  -6  351.63   10.13
   7   2   6  385.44   10.60
  -7   2  -6  369.41    9.72
   7   2   6  375.28    9.58
  -8  -2  -6   -0.55    1.91
   8  -2   6    3.01    2.49
   8   2   6    0.67    1.98
   9  -2   6  185.48    7.22
  -9  -2  -6  176.89    6.73
   9   2   6  180.20    6.78
 -10  -2  -6  274.33    9.00
  10  -2   6  266.90    9.48
  10   2   6  263.91    8.85
 -11  -2  -6  116.62    6.14
  11  -2   6  122.32    6.84
  11   2   6  117.05    5.95
 -12  -2  -6  208.22    8.38
  12  -2   6  201.91    8.80
  12   2   6  206.98    8.19
  13  -2   6    0.68    3.37
 -13   3   6   -3.97    3.22
 -12  -3   6    4.73    3.07
  12  -3  -6    2.82    3.07
  12   3  -6    0.40    2.48
 -12   3   6    1.63    3.03
  11  -3  -6   16.43    3.65
 -11  -3   6   16.81    3.43
  11   3  -6   11.46    2.87
 -11   3   6   19.35    3.56
  11   3  -6   16.49    2.80
  10  -3  -6   84.52    6.04
 -10  -3   6   92.06    5.65
  10   3  -6   99.00    5.04
  10   3  -6   98.40    5.36
 -10   3   6   86.62    5.64
  -9  -3   6  203.70    7.82
   9  -3  -6  206.29    7.90
  -9   3   6  200.72    7.68
   9   3  -6  204.61    7.15
   9   3  -6  194.41    7.18
   8  -3  -6   54.21    4.65
  -8  -3   6   50.16    4.33
  -8   3   6   55.75    4.64
   8   3  -6   47.49    3.70
   8   3  -6   50.34    3.76
   7  -3  -6   31.34    3.32
  -7  -3   6   31.41    3.28
   7   3  -6   29.78    2.89
  -7   3   6   33.86    3.32
   7   3  -6   30.06    2.92
   6  -3  -6  515.81   13.38
  -6  -3   6  524.38   13.39
   6   3  -6  531.02   13.17
   6   3  -6  512.68   13.28
  -6   3   6  536.80   13.65
   5  -3  -6    3.93    1.89
  -5  -3   6    0.29    1.61
  -5   3   6    3.71    1.79
   5   3  -6    0.71    1.44
   5   3  -6    1.24    1.61
   4  -3  -6   18.50    2.11
  -4  -3   6   15.62    1.88
   4   3  -6   16.90    1.93
  -4   3   6   17.02    2.13
   4   3  -6   16.99    2.05
   3  -3  -6  493.70   11.69
  -3  -3   6  480.01   11.73
  -3   3   6  503.34   10.88
   3   3  -6  496.63   11.94
  -3   3   6  479.61   12.08
   2  -3  -6   15.82    1.54
  -2  -3   6   15.91    1.53
   2   3  -6   15.18    1.75
  -2   3   6   15.50    1.73
  -2   3   6   17.47    1.30
   2   3  -6   13.86    1.61
   1  -3  -6  771.21   16.86
  -1   3   6  775.17   17.25
   1   3  -6  763.43   17.56
   1   3  -6  782.74   17.20
   1   3  -6  778.32   17.81
   0  -3  -6   24.11    1.40
   0   3  -6   23.01    1.59
   0   3  -6   19.98    1.82
   0   3   6   23.20    2.02
   0   3  -6   24.40    2.22
  -1   3  -6  236.79    5.70
   1   3   6  232.58    6.41
  -1   3  -6  233.67    6.51
   1   3   6  235.28    6.54
  -1   3  -6  229.34    6.34
   2  -3   6  153.23    4.69
   2   3   6  158.60    4.97
  -2   3  -6  153.02    4.02
   2   3   6  153.64    4.93
  -2   3  -6  148.34    4.87
   3  -3   6  218.34    6.27
   3   3   6  230.15    6.70
  -3   3  -6  230.43    5.58
   3   3   6  228.07    6.55
  -3   3  -6  219.60    6.52
   4  -3   6  191.31    5.72
   4   3   6  185.06    5.94
  -4   3  -6  194.44    5.05
   4   3   6  186.65    6.15
   5  -3   6    3.02    1.73
  -5   3  -6   -0.39    0.92
   5   3   6    3.13    1.73
  -5   3  -6    1.26    1.56
   6  -3   6  216.54    7.30
   6   3   6  211.58    6.97
   7  -3   6   49.20    4.40
  -7  -3  -6   54.31    3.89
   7   3   6   53.44    4.11
   8  -3   6  124.27    6.00
  -8  -3  -6  124.06    5.48
   8   3   6  129.91    5.85
   9  -3   6   20.40    3.27
  -9  -3  -6   22.87    3.02
   9   3   6   21.56    3.04
 -10  -3  -6    3.40    2.39
  10  -3   6    6.86    3.02
  10   3   6    1.10    2.30
 -11  -3  -6    1.90    2.59
  11  -3   6    0.34    2.88
  11   3   6   -1.72    2.24
 -12  -3  -6   21.00    3.65
  12  -3   6   22.32    4.17
  12   3   6   21.17    3.58
  12  -4  -6    5.63    3.76
 -12  -4   6    2.22    3.11
 -12   4   6   -0.26    3.05
  12   4  -6    8.99    2.73
  11  -4  -6    3.61    3.22
 -11  -4   6    3.40    2.89
 -11   4   6   -3.45    2.76
  11   4  -6    2.60    2.27
  10  -4  -6    8.77    3.31
 -10  -4   6   12.62    3.09
  10   4  -6   12.95    2.72
  10   4  -6    8.08    2.53
  -9  -4   6  181.68    7.54
   9  -4  -6  190.04    7.97
   9   4  -6  189.07    7.00
   9   4  -6  187.24    7.28
  -9   4   6  179.52    7.68
  -8  -4   6  114.38    5.71
   8  -4  -6  108.86    6.01
   8   4  -6  109.70    5.11
   8   4  -6  106.68    5.32
  -8   4   6  107.29    5.54
   7  -4  -6  645.69   16.42
  -7  -4   6  640.78   16.37
  -7   4   6  649.32   16.63
   7   4  -6  640.19   16.38
   7   4  -6  630.73   15.92
   6  -4  -6   98.85    5.14
  -6  -4   6   93.76    5.00
   6   4  -6  101.25    5.04
   6   4  -6  100.87    4.62
  -6   4   6  102.33    5.25
   5  -4  -6    8.79    2.26
  -5  -4   6    6.46    1.96
  -5   4   6    7.43    2.12
   5   4  -6    7.05    1.89
   4  -4  -6   26.10    2.60
  -4  -4   6   25.41    2.47
  -4   4   6   23.51    2.70
   4   4  -6   23.37    2.30
   3  -4  -6 1223.69   27.31
   3   4  -6 1263.61   28.19
   3   4  -6 1240.12   27.60
  -3   4   6 1234.03   28.05
   2  -4  -6  279.06    7.26
  -2   4   6  277.43    7.97
   2   4  -6  272.37    7.46
   2   4  -6  285.26    7.92
   2   4  -6  273.42    7.66
  -2   4   6  278.96    6.91
   1  -4  -6   56.78    2.60
   1   4  -6   56.21    2.76
  -1   4   6   61.47    3.30
   1   4  -6   58.19    3.19
   1   4  -6   55.84    3.22
   0  -4  -6  231.13    5.40
   0   4  -6  227.50    6.47
   0   4   6  173.27    6.08
   0   4  -6  215.39    6.30
   0   4   6  228.26    6.13
  -1   4  -6 2850.54   61.19
  -1   4  -6 2829.58   61.69
   1   4   6 2927.13   61.83
   2   4   6  453.40   11.67
   2   4   6  467.75   11.64
  -2   4  -6  449.56   11.55
   3  -4   6    6.20    1.63
  -3   4  -6   11.46    2.20
   3   4   6   10.76    1.95
   3   4   6   11.47    2.02
   4  -4   6  295.80    8.08
   4   4   6  295.19    8.73
  -4   4  -6  307.44    8.84
   4   4   6  300.02    8.76
   5   4   6  478.88   12.56
   5   4   6  470.03   12.62
   6  -4   6   67.28    4.59
   6   4   6   66.93    4.27
   6   4   6   73.90    4.61
   7  -4   6  733.71   18.57
   7   4   6  725.38   18.46
  -8  -4  -6  285.80    9.31
   8  -4   6  286.44    9.75
   8   4   6  290.79    9.47
   9  -4   6 1036.55   25.65
  -9  -4  -6 1044.37   25.34
   9   4   6 1028.52   25.48
 -10  -4  -6  776.55   20.18
  10  -4   6  772.69   20.57
  10   4   6  776.48   20.34
 -11  -4  -6   28.35    3.77
  11  -4   6   29.66    4.39
  11   4   6   24.40    3.61
 -12  -4  -6   13.08    3.56
  12   4   6   11.76    3.41
  11  -5  -6  206.03    9.53
 -11  -5   6  208.02    8.97
 -11   5   6  214.69    9.13
  11   5  -6  206.89    8.58
  10  -5  -6   76.14    6.02
 -10  -5   6   85.73    6.15
  10   5  -6   85.86    5.50
 -10   5   6   69.89    5.71
   9  -5  -6   78.32    5.98
  -9  -5   6   74.89    5.44
  -9   5   6   69.02    5.22
   9   5  -6   79.29    5.19
  -8  -5   6   16.47    3.06
   8  -5  -6   17.35    3.39
   8   5  -6   18.37    3.01
  -8   5   6   15.27    3.07
   8   5  -6   22.05    2.92
  -7  -5   6   10.40    2.64
   7  -5  -6   12.21    2.93
   7   5  -6    9.29    2.40
  -7   5   6   10.74    2.66
   7   5  -6   13.11    2.40
  -6  -5   6  292.10    9.07
   6  -5  -6  278.99    9.00
   6   5  -6  281.65    8.55
   6   5  -6  283.61    9.06
  -6   5   6  289.78    9.20
   5  -5  -6  340.97    9.73
  -5  -5   6  320.69    9.68
  -5   5   6  335.35   10.04
   5   5  -6  335.10    9.41
   5   5  -6  325.22    9.87
   4  -5  -6  186.25    6.61
  -4  -5   6  195.99    6.66
  -4   5   6  200.21    7.02
   4   5  -6  192.37    6.83
   4   5  -6  205.81    6.58
   3  -5  -6   82.67    4.15
   3   5  -6   74.73    3.96
  -3   5   6   83.65    4.54
   3   5  -6   80.96    4.33
   3   5  -6   77.23    4.03
   2  -5  -6  419.81   10.55
  -2   5   6  426.18   11.49
   2   5  -6  435.19   10.97
   2   5  -6  412.79   11.34
   2   5  -6  424.99   11.09
   1   5  -6  131.12    5.12
   1   5  -6  143.32    4.94
  -1   5   6  143.75    4.67
  -1   5   6  137.36    5.49
   1   5  -6  152.73    5.39
   0   5  -6    6.71    1.89
   0   5   6   11.49    1.76
   0   5  -6   10.88    2.09
   0   5  -6   10.12    1.72
   0   5   6    7.84    1.70
  -1   5  -6   -0.97    1.28
  -1   5  -6    0.47    1.66
  -1   5  -6    0.60    1.67
   1   5   6    1.24    0.78
   1   5   6    0.30    1.42
   2   5   6   39.01    3.11
  -2   5  -6   37.14    2.63
  -2   5  -6   37.70    3.16
  -2   5  -6   31.52    2.92
   3  -5   6   56.79    3.35
   3   5   6   60.24    3.83
  -3   5  -6   58.32    4.23
  -4   5  -6    2.76    2.20
   4   5   6    2.32    2.04
   4   5   6    3.48    1.95
  -5   5  -6  114.64    5.53
   5   5   6  121.76    5.41
   5   5   6  111.90    5.39
   6   5   6  313.85    9.90
   6   5   6  315.16    9.86
   7  -5   6   11.94    3.03
   7   5   6   12.15    2.65
   7   5   6   13.48    2.98
  -8  -5  -6   84.30    5.41
   8  -5   6   80.53    5.70
   8   5   6   80.63    5.32
   9  -5   6   14.60    3.42
  -9  -5  -6   10.09    2.81
   9   5   6   11.81    3.00
  10  -5   6   -0.51    3.01
 -10  -5  -6    2.96    2.63
  10   5   6    1.87    2.72
 -11  -5  -6   20.53    3.89
  10  -6  -6   61.48    5.56
 -10  -6   6   82.01    6.31
  10   6  -6   78.68    5.82
 -10   6   6   62.55    5.50
   9  -6  -6   74.74    6.04
  -9  -6   6  104.67    6.41
   9   6  -6   99.44    6.01
  -9   6   6   93.53    5.93
   8  -6  -6    9.74    3.25
  -8  -6   6   11.27    2.91
   8   6  -6    7.69    2.72
  -8   6   6    5.27    2.64
  -7  -6   6  239.50    8.65
   7  -6  -6  237.60    8.70
  -7   6   6  230.94    8.59
   7   6  -6  233.27    8.60
  -6  -6   6   88.18    5.21
   6  -6  -6   81.20    5.22
  -6   6   6   81.81    5.14
   6   6  -6   87.51    5.21
   5  -6  -6   10.48    2.64
  -5  -6   6    9.35    2.45
   5   6  -6    5.77    2.27
  -5   6   6    6.52    2.42
   5   6  -6   12.49    2.25
  -4   6   6  608.20   15.83
   4   6  -6  600.96   15.09
   4   6  -6  595.68   15.76
  -3   6   6  128.36    5.86
   3   6  -6  131.87    5.53
   3   6  -6  137.37    5.34
   3   6  -6  132.62    5.64
  -2   6   6    6.64    2.19
   2   6  -6    4.65    2.07
   2   6  -6    7.13    2.01
   2   6  -6    8.20    1.98
   1   6  -6  355.48   10.10
   1   6  -6  361.93   10.18
  -1   6   6  354.23   10.50
   1   6  -6  366.03    9.87
   0   6   6    0.90    2.01
   0   6  -6    1.95    1.65
   0   6  -6    2.70    1.93
   0   6  -6    2.72    1.77
   0   6   6    2.37    1.58
  -1   6  -6  140.15    5.31
   1   6   6  123.64    5.72
  -1   6  -6  132.95    5.49
   1   6   6  129.31    5.15
   2   6   6    0.70    1.72
  -2   6  -6    3.00    2.01
  -2   6  -6   -1.81    1.67
   2   6   6    6.29    2.18
  -3   6  -6    1.90    2.07
   3   6   6    3.54    1.88
   3   6   6    4.38    2.06
   4   6   6  716.40   18.13
   4   6   6  707.24   18.24
  -4   6  -6  713.34   18.03
   5   6   6  199.92    7.56
   5   6   6  198.82    7.51
  -5   6  -6  188.82    7.65
   6  -6   6  112.86    5.99
   6   6   6  107.79    5.92
   6   6   6   88.78    5.36
   7  -6   6   85.82    5.83
   7   6   6   72.21    5.13
   7   6   6   83.03    5.79
   8  -6   6   30.69    4.04
  -8  -6  -6   22.79    3.56
   8   6   6   24.81    3.54
   9  -6   6   11.58    3.64
  -9  -6  -6   11.91    3.27
   9   6   6    8.58    3.01
   9  -7  -6    7.06    3.78
  -9   7   6    6.82    3.33
  -8  -7   6    4.90    2.85
  -8   7   6    6.14    3.02
   8   7  -6    7.17    2.91
  -7  -7   6   15.28    3.16
  -7   7   6   10.53    3.16
   7   7  -6   14.15    3.18
  -6  -7   6    4.37    2.39
   6   7  -6   -0.76    2.38
  -6   7   6   -1.38    2.27
  -5  -7   6    4.85    2.38
   5   7  -6    7.88    2.68
  -5   7   6    3.47    2.47
  -4   7   6  107.46    5.88
   4   7  -6  110.32    5.67
   3   7  -6   31.39    3.31
  -3   7   6   35.06    3.67
   3   7  -6   33.38    3.55
   2   7  -6    2.25    1.90
   2   7  -6   -0.05    1.87
   2   7  -6    1.37    2.06
  -2   7   6   -0.08    2.16
   1   7  -6    2.83    1.89
   1   7  -6    5.13    2.07
  -1   7   6    7.66    2.54
   1   7  -6    6.49    2.22
   0   7   6  151.80    6.64
   0   7  -6  142.90    5.99
   0   7  -6  152.26    6.19
   1   7   6   74.12    4.38
  -1   7  -6   83.03    4.90
   1   7   6   76.52    4.98
   2   7   6    7.34    2.19
  -2   7  -6    9.12    2.57
   2   7   6    5.96    2.58
   3   7   6   14.89    2.70
  -3   7  -6   13.97    2.81
   3   7   6   10.67    2.79
   4   7   6   94.12    5.71
   4   7   6   85.58    5.10
  -4   7  -6   87.51    5.58
  -5   7  -6    1.26    2.76
   5   7   6    5.49    2.53
   5   7   6    7.99    2.68
   6  -7   6   80.66    5.92
   6   7   6   72.45    5.60
   6   7   6   71.34    5.24
   7  -7   6    8.26    3.18
   7   7   6    6.43    2.77
   7   7   6    4.59    2.92
   8  -7   6    1.22    3.24
   8   7   6    3.18    3.08
  -6  -8   6   11.72    3.14
   6   8  -6   12.88    3.28
  -6   8   6   16.88    3.52
  -5  -8   6   21.98    3.40
   5   8  -6   19.42    3.45
  -5   8   6   14.88    3.27
   4   8  -6  525.28   15.32
  -4   8   6  535.28   15.48
  -3   8   6  186.81    7.93
   3   8  -6  180.27    7.63
  -2   8   6   45.48    4.30
   2   8  -6   48.66    4.29
  -1   8   6   21.27    3.28
   1   8  -6   18.55    2.94
   0   8   6   58.26    4.84
   1   8   6   93.97    5.97
  -1   8  -6  109.79    5.77
  -2   8  -6   -0.56    2.36
   2   8   6    1.47    2.52
   3   8   6    0.16    2.23
  -3   8  -6    0.51    2.50
   3   8   6   -1.77    2.50
   4   8   6  240.32    9.00
  -4   8  -6  233.35    9.03
   4   8   6  232.99    9.24
   5  -8   6   85.99    5.89
   5   8   6   72.14    5.75
   5   8   6   80.96    6.08
   6  -8   6   32.42    4.44
   6   8   6   35.05    4.28
  -2   9   6    2.65    2.94
  -1   9   6   18.44    3.66
   0   9   6   76.56    6.46
  13   0  -7   -2.25    2.86
 -13   0   7   -0.65    3.09
 -12   0   7   -0.08    2.74
  12   0  -7   -1.78    2.52
 -11   0   7    2.12    2.75
  11   0  -7   -0.45    2.48
 -10   0   7   -1.07    2.38
  10   0  -7   -0.60    2.37
  -9   0   7    0.86    2.51
   9   0  -7    0.51    2.27
   8   0  -7   -0.15    1.30
   8   0  -7    1.82    2.06
  -8   0   7    0.57    0.77
   7   0  -7   -0.31    1.14
  -7   0   7   -0.39    0.40
   7   0  -7   -1.77    1.06
  -6   0   7    0.84    1.63
   6   0  -7   -0.49    0.98
   6   0  -7   -0.10    1.11
   5   0  -7   -1.15    0.86
  -5   0   7   -1.39    1.50
   5   0  -7    0.68    0.91
   4   0  -7   -0.20    1.20
   4   0  -7    0.90    0.90
  -4   0   7    0.85    1.31
   3   0  -7    0.98    0.94
  -3   0   7   -0.25    1.14
   3   0  -7   -0.99    1.01
  -2   0   7    1.69    1.14
  -2   0   7    0.66    0.93
   2   0  -7    0.71    0.90
  -1   0   7   -0.61    1.11
  -1   0   7   -0.45    0.90
   1   0  -7   -0.59    0.87
   0   0   7   -1.34    0.72
   0   0   7   -2.87    1.09
   0   0  -7   -1.55    0.80
   1   0   7    1.59    0.61
  -1   0  -7    1.77    0.81
   2   0   7    0.01    0.58
  -2   0  -7    0.24    0.78
   2   0   7    1.19    1.31
  -3   0  -7    0.97    0.86
   3   0   7   -0.01    1.36
  -3   0  -7   -0.46    0.63
   4   0   7    0.51    1.46
  -4   0  -7    0.48    0.85
   5   0   7   -1.44    1.52
  -5   0  -7    0.74    0.48
   5   0   7   -0.63    1.13
   6   0   7   -0.79    1.51
   6   0   7   -1.36    1.64
  -6   0  -7   -0.02    1.29
  -7   0  -7    0.71    1.64
   7   0   7   -0.31    1.89
   7   0   7    0.41    1.83
  -8   0  -7    1.45    1.89
   8   0   7    0.32    2.12
   8   0   7    0.62    1.92
   9   0   7   -1.00    1.84
  -9   0  -7    0.18    1.87
   9   0   7    0.08    1.96
  10   0   7   -2.55    2.08
  11   0   7    0.33    2.54
  13  -1  -7    1.04    3.04
 -13  -1   7    5.38    3.49
 -13   1   7    7.26    3.56
  13   1  -7    2.50    2.97
  12  -1  -7   -0.46    2.84
 -12  -1   7   -5.16    2.68
 -12   1   7   -1.80    3.07
  12   1  -7   -0.93    2.46
  11  -1  -7  130.80    6.65
 -11  -1   7  126.32    6.62
 -11   1   7  121.83    6.85
  11   1  -7  112.05    6.04
  10  -1  -7   19.41    3.21
 -10  -1   7   15.03    3.02
  10   1  -7   12.12    2.69
 -10   1   7   13.99    3.13
   9  -1  -7   17.52    2.97
  -9  -1   7   17.98    3.04
  -9   1   7   13.64    2.96
   9   1  -7   18.30    2.78
   9   1  -7   10.36    1.96
   8   1  -7  942.28   22.16
  -8   1   7  944.38   22.54
   8   1  -7  932.58   21.65
  -7  -1   7   81.41    4.34
   6  -1  -7  362.47    8.48
  -6  -1   7  353.61    9.67
   6  -1  -7  363.85    9.67
   6   1  -7  361.84    9.17
   6   1  -7  355.42    9.53
  -5  -1   7  903.25   20.44
   5  -1  -7  900.39   19.57
   5  -1  -7  890.47   20.30
   5   1  -7  884.74   20.18
   5   1  -7  890.94   20.30
  -4  -1   7 3068.28   65.50
   4  -1  -7 3051.65   65.12
   4   1  -7 3061.48   65.17
  -4   1   7 3191.68   65.95
   4   1  -7 3062.54   65.83
  -4   1   7 3057.74   65.63
  -3  -1   7 1096.61   24.30
   3  -1  -7 1095.31   24.20
   3   1  -7 1092.40   24.49
  -3   1   7 1105.41   24.51
  -3   1   7 1167.66   24.19
  -2  -1   7  667.42   14.62
   2  -1  -7  655.52   14.57
  -2   1   7  662.36   14.72
  -2   1   7  658.57   14.89
   2   1  -7  643.83   14.92
   1  -1  -7  496.62   10.77
  -1  -1   7  488.08   10.70
  -1   1   7  487.30   11.18
  -1   1   7  496.09   11.11
   1   1  -7  448.14   11.23
   1   1  -7  477.71   11.13
   0  -1  -7 3524.08   73.09
   0  -1   7 3483.69   73.01
   0   1  -7 3442.58   72.35
   0   1   7 3385.94   75.59
   0   1   7 3436.08   74.25
   1  -1   7 2422.47   53.23
  -1  -1  -7 2520.73   52.12
   1   1   7 2521.01   52.46
  -1   1  -7 2474.22   52.37
   2  -1   7   58.06    2.87
  -2  -1  -7   59.45    1.90
   2   1   7   59.88    2.29
  -2   1  -7   58.03    2.51
   3  -1   7  830.42   19.09
   3   1   7  840.79   18.53
   3   1   7  840.78   18.08
   3   1   7  822.92   19.16
  -3   1  -7  842.11   18.72
  -3   1  -7  864.68   17.96
   4  -1   7  823.14   19.00
  -4   1  -7  828.96   18.04
  -4   1  -7  828.37   18.69
   4   1   7  823.97   19.14
   4   1   7  831.28   18.12
   4   1   7  841.84   18.54
   5  -1   7  284.36    7.82
  -5  -1  -7  277.61    7.40
   5   1   7  283.51    7.95
  -5   1  -7  286.77    7.08
   6  -1   7  134.06    4.99
  -6  -1  -7  130.29    4.62
   6  -1   7  133.99    5.07
   6   1   7  134.71    5.12
   6   1   7  131.38    4.54
  -7  -1  -7   21.84    2.32
   7  -1   7   21.57    2.47
   7  -1   7   19.82    2.64
   7   1   7   20.38    2.58
   7   1   7   19.81    2.33
  -7   1  -7   21.93    2.27
   8  -1   7  620.09   15.34
  -8  -1  -7  613.94   15.36
   8  -1   7  619.74   15.67
  -8   1  -7  605.24   15.04
   8   1   7  621.90   15.73
   8   1   7  644.85   15.25
  -9  -1  -7  332.58    9.72
   9  -1   7  331.74   10.11
   9   1   7  340.96   10.03
   9   1   7  342.55    9.69
 -10  -1  -7   38.98    3.54
  10  -1   7   39.57    3.86
  10   1   7   43.23    3.68
  11  -1   7  182.90    7.83
 -11  -1  -7  185.18    7.39
  11   1   7  185.75    7.20
  12  -1   7    3.85    3.01
  13  -1   7  119.12    7.41
  13  -2  -7   -3.80    2.97
 -13  -2   7    0.33    3.39
  13   2  -7   -0.42    2.80
 -13   2   7   -1.48    3.27
 -12  -2   7   14.93    3.49
  12  -2  -7   18.39    3.70
 -12   2   7   17.38    3.77
  12   2  -7   16.35    3.31
 -11  -2   7   45.93    4.42
  11  -2  -7   34.93    4.06
 -11   2   7   41.82    4.42
  11   2  -7   36.05    3.90
 -10  -2   7   76.92    5.48
  10  -2  -7   63.84    5.14
 -10   2   7   82.88    5.42
  10   2  -7   75.33    4.33
  10   2  -7   71.03    4.73
  -9  -2   7  200.62    7.47
   9  -2  -7  202.95    7.56
  -9   2   7  198.37    7.56
   9   2  -7  189.24    7.10
   9   2  -7  190.60    6.65
  -8  -2   7   49.38    4.33
   8  -2  -7   44.83    3.88
   8   2  -7   43.36    3.69
   8   2  -7   52.53    3.44
  -8   2   7   54.10    4.57
   7  -2  -7  104.89    5.04
  -7  -2   7  101.10    5.13
   7   2  -7  104.32    4.72
  -7   2   7   99.87    5.12
   7   2  -7   94.61    4.37
   6  -2  -7   12.53    2.37
  -6  -2   7    5.28    1.95
  -6   2   7    8.37    2.28
   6   2  -7    7.89    1.77
   6   2  -7   11.95    2.09
  -5  -2   7   69.30    3.41
   5  -2  -7   66.08    3.62
   5   2  -7   58.49    3.25
  -5   2   7   64.34    3.61
  -5   2   7   64.47    2.18
   5   2  -7   61.18    3.16
  -4  -2   7  748.37   17.50
   4  -2  -7  768.88   17.44
   4   2  -7  756.72   17.55
   4   2  -7  748.84   17.65
  -4   2   7  794.14   16.66
   3  -2  -7  167.31    4.93
  -3  -2   7  166.32    4.93
   3   2  -7  171.46    5.17
   3   2  -7  167.81    5.10
  -3   2   7  164.65    5.18
  -3   2   7  172.48    4.41
  -2  -2   7  412.97    9.65
   2  -2  -7  404.62    9.57
  -2   2   7  422.24    9.60
   2   2  -7  411.91   10.05
  -2   2   7  410.76   10.10
  -1  -2   7   80.56    2.54
   1  -2  -7   82.21    2.53
  -1   2   7   78.10    2.85
   1   2  -7   75.09    2.91
   1   2  -7   66.43    2.76
  -1   2   7   80.55    3.06
   0  -2   7   39.33    1.52
   0  -2  -7   41.33    1.48
   0   2   7   43.72    2.23
   0   2   7   40.73    2.30
   1  -2   7    5.46    1.30
  -1   2  -7    8.67    0.75
  -1   2  -7    4.38    1.10
   1   2   7    8.57    1.27
   2  -2   7   20.41    1.88
  -2   2  -7   15.16    1.58
   2   2   7   16.22    1.80
   2   2   7   16.52    1.59
   3  -2   7  301.05    8.00
  -3   2  -7  311.40    6.86
   3   2   7  310.27    8.25
   3   2   7  306.28    7.85
  -3   2  -7  296.66    7.99
   3   2   7  316.09    6.76
   4  -2   7   46.27    2.96
   4   2   7   43.46    1.89
  -4   2  -7   42.18    2.82
  -4   2  -7   41.71    1.90
   4   2   7   44.97    2.56
   5  -2   7  512.60   12.71
   5   2   7  517.05   13.13
   5   2   7  541.58   11.85
  -5   2  -7  528.42   12.94
   5   2   7  510.09   12.70
  -5   2  -7  518.15   11.92
   6  -2   7   11.72    2.30
   6  -2   7   10.68    2.19
  -6  -2  -7   11.01    1.88
   6   2   7   15.99    2.46
   7  -2   7    6.91    2.16
   7  -2   7    7.86    2.50
  -7  -2  -7    8.93    2.11
   7   2   7    4.70    2.24
   8  -2   7  184.62    7.12
  -8  -2  -7  182.73    6.54
   8   2   7  179.74    6.70
  -9  -2  -7   84.38    4.64
   9  -2   7   98.25    5.38
   9   2   7   96.43    5.18
 -10  -2  -7   39.33    3.68
  10  -2   7   35.66    3.94
  10   2   7   36.94    3.67
 -11  -2  -7   -0.60    2.24
  11  -2   7    0.31    2.64
  11   2   7   -2.62    2.12
  12  -2   7    6.85    3.46
 -12  -2  -7    9.69    2.95
  12   2   7    7.20    2.81
  13   3  -7   12.18    3.34
 -13   3   7   12.17    3.90
  12  -3  -7   53.15    5.13
 -12  -3   7   51.87    5.09
 -12   3   7   48.42    4.99
  12   3  -7   50.95    4.62
  11  -3  -7  540.37   15.65
 -11  -3   7  536.05   15.61
  11   3  -7  550.97   15.17
  11   3  -7  565.51   15.08
 -11   3   7  543.08   15.76
  10  -3  -7   73.56    5.65
 -10  -3   7   74.24    5.53
  10   3  -7   82.68    4.90
 -10   3   7   81.04    5.75
  10   3  -7   84.70    4.78
   9  -3  -7   17.69    3.19
  -9  -3   7   16.46    3.08
   9   3  -7   17.47    2.66
  -9   3   7   19.62    3.17
   9   3  -7   16.58    2.70
   8  -3  -7  910.62   22.39
  -8  -3   7  937.70   22.52
  -8   3   7  936.09   22.69
   8   3  -7  937.39   22.33
   8   3  -7  929.80   22.09
   7  -3  -7   42.94    3.74
  -7  -3   7   42.34    3.56
   7   3  -7   42.89    3.48
  -7   3   7   49.33    4.20
   7   3  -7   46.76    3.73
   6  -3  -7  117.48    5.17
  -6  -3   7  114.22    5.01
  -6   3   7  112.51    5.25
   6   3  -7  112.83    4.83
   6   3  -7  113.80    4.83
  -5  -3   7   13.93    2.13
   5  -3  -7   14.66    2.25
   5   3  -7    9.41    1.85
   5   3  -7    8.32    1.95
  -5   3   7   17.27    2.26
   4  -3  -7   38.98    3.00
  -4  -3   7   36.52    2.81
   4   3  -7   38.57    2.87
   4   3  -7   38.98    2.74
  -4   3   7   38.51    3.02
  -3  -3   7 1017.16   22.76
   3  -3  -7 1003.98   22.56
  -3   3   7 1042.37   22.11
  -3   3   7 1011.09   23.17
   3   3  -7 1033.17   23.01
   2  -3  -7 1190.00   25.94
  -2  -3   7 1178.97   26.21
   2   3  -7 1206.21   26.55
   2   3  -7 1197.76   26.88
  -2   3   7 1231.21   26.09
   1  -3  -7 1604.53   33.63
   1   3  -7 1573.51   34.46
  -1   3   7 1590.67   34.38
  -1   3   7 1601.33   34.76
   1   3  -7 1572.32   34.89
   0  -3  -7  691.79   14.65
   0   3  -7  682.48   15.86
   0   3  -7  672.32   15.91
   0   3   7  690.08   15.94
   0   3  -7  683.82   15.09
  -1   3  -7 1375.82   30.17
  -1   3  -7 1370.86   29.05
   1   3   7 1333.09   30.01
   1   3   7 1370.99   30.15
  -1   3  -7 1370.94   29.95
   2  -3   7   11.92    1.61
  -2   3  -7   12.24    1.01
   2   3   7   13.94    1.80
  -2   3  -7   11.10    1.68
   2   3   7   10.51    1.72
   3  -3   7  599.71   14.10
   3   3   7  589.12   14.39
   3   3   7  583.88   14.18
  -3   3  -7  595.03   13.04
   4  -3   7  882.21   20.36
  -4   3  -7  900.10   19.41
   4   3   7  914.85   20.96
  -4   3  -7  881.23   20.60
   4   3   7  878.81   20.56
   5  -3   7  755.34   17.56
   5   3   7  741.93   17.79
   6  -3   7  562.58   14.02
   6   3   7  578.03   14.42
   7  -3   7  197.06    7.40
  -7  -3  -7  196.93    6.89
   7   3   7  202.24    7.18
  -8  -3  -7  193.41    7.10
   8  -3   7  193.60    7.50
   8   3   7  198.71    7.33
   9  -3   7    0.61    2.39
  -9  -3  -7    0.75    1.98
   9   3   7   -2.01    1.98
  10  -3   7   -0.49    2.60
 -10  -3  -7    0.19    2.27
  10   3   7    1.50    2.32
  11  -3   7   40.19    4.55
 -11  -3  -7   50.68    4.45
  11   3   7   52.94    4.64
  12  -3   7    0.24    3.26
 -12  -3  -7    3.95    2.82
  12   3   7   -0.20    2.64
 -12  -4   7   -1.68    3.30
  12  -4  -7   -3.04    3.31
 -12   4   7   -3.13    3.05
  12   4  -7    4.64    2.53
 -11  -4   7    4.59    2.88
  11  -4  -7   -5.89    2.86
  11   4  -7    1.34    2.20
 -11   4   7   -8.69    2.61
  11   4  -7   -0.24    2.32
  10  -4  -7   60.57    5.49
 -10  -4   7   72.67    5.72
  10   4  -7   71.21    4.94
  10   4  -7   60.39    4.67
 -10   4   7   58.92    5.18
   9  -4  -7    1.79    2.89
  -9  -4   7    2.76    2.54
   9   4  -7    2.23    1.96
   9   4  -7    3.35    2.16
  -9   4   7    2.83    2.47
   8  -4  -7   -1.20    2.36
  -8  -4   7    5.20    2.44
   8   4  -7    0.83    1.89
   8   4  -7    0.41    2.02
  -8   4   7   -3.82    2.10
   7  -4  -7  158.28    6.55
  -7  -4   7  152.80    6.36
  -7   4   7  157.37    6.53
   7   4  -7  167.53    6.39
   7   4  -7  166.71    6.06
  -6  -4   7    0.55    2.04
   6  -4  -7    0.77    2.28
  -6   4   7    1.42    2.16
   6   4  -7    2.38    1.83
   6   4  -7    0.27    1.95
   5  -4  -7  249.87    7.75
  -5  -4   7  253.96    7.81
  -5   4   7  253.22    8.04
   5   4  -7  250.10    7.70
   4  -4  -7   26.32    2.61
  -4  -4   7   27.47    2.53
  -4   4   7   27.59    2.89
   4   4  -7   25.59    2.45
   3  -4  -7   29.44    2.43
  -3  -4   7   26.61    2.29
   3   4  -7   23.21    2.45
   3   4  -7   29.31    2.52
  -3   4   7   32.67    2.87
   2  -4  -7   23.86    2.01
   2   4  -7   25.65    2.34
  -2   4   7   22.84    1.83
   2   4  -7   19.77    2.26
  -2   4   7   21.41    2.26
   1  -4  -7  371.27    8.77
   1   4  -7  366.56    9.69
   1   4  -7  378.29    9.20
  -1   4   7  363.52    9.11
   1   4  -7  370.03    9.76
   0   4  -7  365.95    9.64
   0   4   7  377.48    9.39
   0   4  -7  362.73    9.73
  -1   4  -7  492.09   12.16
   1   4   7  485.95   12.31
   1   4   7  483.26   12.08
  -1   4  -7  490.48   12.25
   2  -4   7   47.31    2.95
   2   4   7   51.71    3.36
  -2   4  -7   54.02    3.36
   2   4   7   48.66    3.14
  -2   4  -7   52.03    2.41
   3  -4   7    2.72    1.62
  -3   4  -7    0.58    1.66
   3   4   7    0.58    1.65
   3   4   7    0.73    1.63
   4  -4   7    2.49    1.79
  -4   4  -7    1.08    0.84
   4   4   7   -1.41    1.69
   4   4   7    4.36    1.98
   5   4   7    1.12    2.01
  -5   4  -7    0.48    0.97
   5   4   7    2.06    2.05
   6   4   7   24.42    2.89
   6   4   7   24.45    2.91
   7  -4   7   43.90    3.84
   7   4   7   45.42    3.96
  -8  -4  -7   14.70    2.80
   8  -4   7   12.44    3.04
   8   4   7   17.15    2.99
   9  -4   7   15.61    3.45
  -9  -4  -7   16.95    2.96
   9   4   7   12.60    2.98
 -10  -4  -7  156.39    7.05
  10  -4   7  160.36    7.75
  10   4   7  149.90    7.26
 -11  -4  -7    5.55    2.85
  11  -4   7   -1.00    3.08
  11   4   7    0.89    2.55
 -11  -5   7   52.74    5.19
  11  -5  -7   54.79    5.50
  11   5  -7   58.30    5.32
 -11   5   7   55.38    5.25
  10  -5  -7   71.60    5.98
 -10  -5   7   72.30    5.67
  10   5  -7   82.94    5.60
 -10   5   7   75.18    5.93
  -9  -5   7  135.37    6.65
   9  -5  -7  121.32    6.63
   9   5  -7  116.19    6.15
  -9   5   7  119.43    6.68
  -8  -5   7  173.74    7.17
   8  -5  -7  165.78    7.20
  -8   5   7  161.02    7.09
   8   5  -7  166.44    6.69
   8   5  -7  165.44    7.01
   7  -5  -7   17.61    3.12
  -7  -5   7   18.89    2.90
  -7   5   7   16.75    2.90
   7   5  -7   17.72    2.83
   7   5  -7   18.48    2.70
   6  -5  -7  215.56    7.51
  -6  -5   7  200.12    7.21
   6   5  -7  207.30    7.06
   6   5  -7  200.71    7.33
  -6   5   7  205.05    7.54
   5  -5  -7  247.71    7.98
  -5  -5   7  248.99    7.92
   5   5  -7  247.53    7.78
   5   5  -7  248.43    8.14
  -5   5   7  251.14    8.39
   4  -5  -7   14.43    2.47
  -4  -5   7   10.64    2.21
  -4   5   7   19.28    2.82
   4   5  -7   16.31    2.37
   4   5  -7   14.97    2.56
   3  -5  -7  548.72   13.29
   3   5  -7  542.88   14.04
  -3   5   7  535.38   14.07
   3   5  -7  534.35   13.60
   2   5  -7  210.81    6.81
  -2   5   7  213.66    7.22
   2   5  -7  213.07    7.04
   2   5  -7  215.80    6.63
   1   5  -7  183.47    5.77
   1   5  -7  179.61    6.22
  -1   5   7  171.36    6.10
  -1   5   7  183.59    5.55
   1   5  -7  189.40    6.22
   0   5  -7 1180.89   26.73
   0   5  -7 1160.63   25.93
   0   5   7 1154.96   26.30
   0   5  -7 1170.49   26.54
  -1   5  -7   46.78    3.55
   1   5   7   47.97    3.25
  -1   5  -7   49.03    2.82
  -1   5  -7   46.66    3.42
   2   5   7  213.61    6.87
  -2   5  -7  203.90    7.14
  -2   5  -7  221.98    6.84
   3  -5   7  589.85   14.63
  -3   5  -7  597.38   15.26
   3   5   7  610.40   15.28
   3   5   7  609.64   15.39
   4   5   7    8.22    2.29
  -4   5  -7    8.48    2.39
   4   5   7    6.23    2.07
  -5   5  -7  524.09   14.09
   5   5   7  528.96   14.11
   5   5   7  525.49   14.13
   6   5   7  233.13    8.14
   6   5   7  227.67    8.07
   7  -5   7   31.04    3.67
   7   5   7   25.88    3.48
   7   5   7   26.58    3.29
   8  -5   7  227.35    9.06
  -8  -5  -7  224.90    8.56
   8   5   7  223.58    8.45
   9  -5   7   17.01    3.62
  -9  -5  -7   19.43    3.24
   9   5   7   13.97    3.25
 -10  -5  -7   61.37    5.46
  10  -5   7   53.88    5.44
  10   5   7   49.08    4.80
 -10  -6   7   21.40    3.85
  10  -6  -7   18.02    4.07
 -10   6   7   21.97    3.90
  10   6  -7   22.68    3.87
   9  -6  -7    4.59    3.21
  -9  -6   7    4.50    2.90
  -9   6   7   -1.06    2.54
   9   6  -7    3.87    2.58
  -8  -6   7    0.31    2.26
   8  -6  -7   -3.35    2.71
  -8   6   7   -0.13    2.42
   8   6  -7    2.97    2.30
  -7  -6   7   82.59    5.16
   7  -6  -7   70.52    5.39
   7   6  -7   79.10    5.08
  -7   6   7   83.78    5.52
   6  -6  -7  109.29    5.54
  -6  -6   7  106.13    5.50
  -6   6   7  102.84    5.84
   6   6  -7  107.68    5.84
   6   6  -7  103.67    5.18
  -5  -6   7  151.65    6.20
   5   6  -7  159.56    6.61
  -5   6   7  160.79    6.72
   5   6  -7  154.40    6.05
  -4  -6   7  123.16    5.36
  -4   6   7  120.72    5.73
   4   6  -7  113.60    5.54
   4   6  -7  122.81    5.26
   3   6  -7   54.84    3.76
  -3   6   7   49.93    4.05
   3   6  -7   46.65    3.76
   3   6  -7   47.68    3.92
  -2   6   7   51.84    4.04
   2   6  -7   51.37    3.66
   2   6  -7   58.04    3.93
   2   6  -7   50.33    3.58
   1   6  -7  137.77    5.63
  -1   6   7  134.54    5.84
   1   6  -7  131.53    5.42
   1   6  -7  132.63    5.16
   0   6  -7   15.60    2.40
   0   6   7   11.94    2.00
   0   6  -7   14.84    2.46
   0   6   7   12.97    2.58
  -1   6  -7    2.67    1.99
   1   6   7    2.09    2.05
  -1   6  -7    4.73    1.95
   1   6   7    2.85    1.69
   2   6   7    4.28    1.89
  -2   6  -7    7.16    2.24
  -2   6  -7    3.80    2.00
   2   6   7    6.08    2.13
   3   6   7  269.11    8.75
   3   6   7  257.54    8.32
  -3   6  -7  248.46    8.45
   4   6   7   35.40    3.58
   4   6   7   32.05    3.25
  -4   6  -7   32.15    3.49
  -5   6  -7   20.42    3.17
   5   6   7   25.83    3.21
   5   6   7   23.08    3.16
   6   6   7    3.14    2.34
   6   6   7   -0.01    2.36
   7  -6   7   33.91    4.09
   7   6   7   30.31    3.77
   7   6   7   31.32    4.05
   8  -6   7  172.51    8.09
   8   6   7  160.29    7.44
  -9  -6  -7   15.38    3.40
   9  -6   7   19.28    4.04
   9   6   7   21.84    3.62
  -8  -7   7  139.80    7.13
  -8   7   7  147.32    7.60
   8   7  -7  136.04    7.15
  -7  -7   7   15.58    3.07
  -7   7   7   10.57    3.16
   7   7  -7   15.44    3.25
  -6  -7   7  500.45   14.09
  -6   7   7  499.09   14.49
   6   7  -7  473.86   14.24
  -5  -7   7  474.13   13.60
   5   7  -7  475.76   13.90
  -5   7   7  491.91   14.16
  -4  -7   7   24.48    3.01
   4   7  -7   28.13    3.45
  -4   7   7   20.02    3.20
   3   7  -7  183.21    7.31
  -3   7   7  182.13    7.52
   3   7  -7  177.48    6.77
   3   7  -7  184.12    7.04
   2   7  -7  133.39    6.18
  -2   7   7  127.43    6.17
   2   7  -7  128.31    5.58
   2   7  -7  120.78    5.87
   1   7  -7    3.55    2.14
  -1   7   7    4.65    2.32
   1   7  -7    2.09    2.09
   0   7   7  127.79    6.23
   0   7  -7  137.92    5.76
   0   7  -7  134.73    5.82
  -1   7  -7   16.09    2.73
   1   7   7   15.89    2.90
  -2   7  -7  574.15   15.12
   2   7   7  536.27   15.42
   2   7   7  576.63   15.00
   3   7   7  199.72    7.92
   3   7   7  196.52    7.33
  -3   7  -7  192.18    7.60
   4   7   7    4.17    2.27
   4   7   7    6.76    2.45
  -4   7  -7   -1.48    2.33
   5   7   7   28.95    3.60
  -5   7  -7   18.84    3.44
   5   7   7   17.76    3.02
   6  -7   7    2.30    2.64
   6   7   7   -3.24    2.25
   6   7   7    1.99    2.45
   7  -7   7   43.88    4.75
   7   7   7   38.97    4.48
   7   7   7   49.36    4.71
  -6  -8   7   39.64    4.32
  -6   8   7   40.37    4.57
   6   8  -7   41.02    4.69
  -5  -8   7   19.43    3.28
   5   8  -7   18.90    3.48
  -5   8   7   14.96    3.38
  -4   8   7   32.77    4.13
   4   8  -7   32.23    3.84
  -3   8   7   -2.55    2.26
   3   8  -7    3.06    2.48
  -2   8   7    1.88    2.51
   2   8  -7    6.78    2.50
   1   8  -7   56.92    4.66
  -1   8   7   57.36    5.12
   0   8  -7    0.16    2.25
   0   8   7   -0.37    2.30
   1   8   7   36.36    4.13
  -1   8  -7   38.96    3.87
   2   8   7    1.99    2.62
  -2   8  -7    1.96    2.63
   3   8   7   13.20    3.14
   3   8   7    9.61    2.81
  -3   8  -7    8.86    3.02
   4   8   7    0.66    2.48
   4   8   7    1.19    2.67
  -4   8  -7   -1.83    2.78
   5   8   7   -2.61    2.46
   5   8   7    0.88    2.66
   6   8   7    3.95    3.12
  13   0  -8  272.31   10.30
 -13   0   8  269.57   10.47
 -12   0   8  281.28   10.30
  12   0  -8  283.61   10.10
  11   0  -8   98.79    5.80
 -11   0   8   90.38    5.99
 -10   0   8  518.62   14.43
  10   0  -8  510.99   14.17
   9   0  -8   58.50    4.46
  -9   0   8   54.16    4.60
   8   0  -8  196.87    6.94
   8   0  -8  194.50    6.10
  -6   0   8    8.78    2.05
   6   0  -8    8.23    1.35
   5   0  -8  130.70    4.06
   5   0  -8  130.66    4.62
  -5   0   8  130.91    4.73
  -4   0   8   27.02    2.43
   4   0  -8   30.05    2.36
   4   0  -8   27.22    1.89
   3   0  -8   50.19    2.46
  -3   0   8   43.63    2.45
  -2   0   8 3318.88   70.52
  -2   0   8 3335.90   69.91
   2   0  -8 3282.76   69.59
  -1   0   8 1479.07   31.89
  -1   0   8 1465.06   31.24
   1   0  -8 1450.83   31.25
   0   0  -8 4810.28  102.11
   0   0   8 4832.46  102.41
   1   0   8 1277.22   26.73
  -1   0  -8 1246.82   26.94
  -2   0  -8 1861.13   38.79
   2   0   8 1798.56   39.86
   2   0   8 1836.50   38.59
   3   0   8  108.56    4.26
  -3   0  -8  106.91    3.40
  -4   0  -8  773.21   17.30
  -4   0  -8  781.34   17.06
   4   0   8  768.64   18.06
   5   0   8   11.44    1.60
   5   0   8   11.70    2.01
   6   0   8 2292.92   50.28
  -6   0  -8 2303.13   49.30
   6   0   8 2303.88   49.35
   7   0   8 1672.59   37.63
   7   0   8 1676.98   36.99
  -7   0  -8 1705.48   36.92
   8   0   8   18.85    2.61
  -8   0  -8   15.96    2.30
   8   0   8   17.41    2.64
   9   0   8  441.43   12.09
   9   0   8  440.97   12.04
  10   0   8    5.55    2.29
  10   0   8    3.09    2.41
 -13  -1   8  114.95    7.17
  13  -1  -8  112.59    7.10
  13   1  -8  107.74    6.67
 -13   1   8  114.82    7.52
  12  -1  -8   14.87    3.55
 -12  -1   8   24.22    3.88
 -12   1   8   15.89    3.71
  12   1  -8   21.21    3.55
 -11  -1   8   -2.35    2.60
  11  -1  -8   -4.62    2.35
 -11   1   8   -4.57    2.65
  11   1  -8   -2.03    2.40
 -10  -1   8   -2.56    2.44
  10  -1  -8   -2.38    2.28
 -10   1   8   -1.30    2.60
  10   1  -8   -2.95    2.14
  -9  -1   8  618.08   16.10
   9  -1  -8  601.19   15.93
   9   1  -8  624.42   15.92
  -9   1   8  636.61   16.30
   9   1  -8  586.33   14.96
  -8  -1   8   19.89    2.95
   8  -1  -8   24.72    3.10
  -8   1   8   25.53    3.28
   8   1  -8   31.05    3.12
   8   1  -8   25.56    2.38
   7  -1  -8   29.29    2.95
  -6  -1   8  322.63    9.10
   6  -1  -8  324.99    7.91
   6  -1  -8  325.58    9.07
   6   1  -8  327.64    8.58
   6   1  -8  334.15    9.03
   5  -1  -8   47.86    3.19
  -5  -1   8   43.20    2.98
  -5   1   8   46.76    2.14
   5   1  -8   44.54    2.57
  -5   1   8   43.62    3.20
   5   1  -8   46.67    2.86
   4  -1  -8   51.41    2.86
  -4  -1   8   53.78    2.98
   4   1  -8   55.54    2.61
  -4   1   8   60.52    3.14
  -4   1   8   59.38    2.33
   4   1  -8   44.05    2.41
   3  -1  -8  117.43    3.93
  -3  -1   8  118.54    3.89
  -3   1   8  118.87    4.18
  -3   1   8  124.09    3.69
   3   1  -8  118.77    3.94
  -2  -1   8  984.69   21.38
   2  -1  -8  979.04   21.36
  -2   1   8  984.14   21.71
   2   1  -8  985.23   21.91
  -2   1   8  982.88   21.67
   2   1  -8  977.43   21.66
   1  -1  -8 1156.78   24.80
  -1  -1   8 1190.90   24.80
  -1   1   8 1156.94   25.21
   1   1  -8 1150.95   25.22
  -1   1   8 1143.03   25.48
   0  -1   8  466.86    9.96
   0  -1  -8  474.44   10.21
   0   1   8  448.95   10.51
   0   1  -8  457.60   10.71
   0   1   8  448.33   10.94
  -1  -1  -8   13.88    1.11
   1  -1   8   17.23    1.83
   1   1   8   14.01    1.25
  -1   1  -8   13.80    1.41
  -2  -1  -8 3794.00   78.02
   2  -1   8 3772.90   79.11
   2   1   8 3415.63   79.01
  -2   1  -8 3754.35   77.75
   2   1   8 3783.93   78.64
   3  -1   8  567.68   13.65
  -3  -1  -8  568.07   12.54
  -3   1  -8  571.39   13.20
   3   1   8  544.38   13.63
  -3   1  -8  585.45   12.27
   3   1   8  574.08   12.96
   4  -1   8   29.44    2.42
  -4   1  -8   23.60    2.00
  -4   1  -8   27.28    1.63
   4   1   8   29.30    2.04
   4   1   8   29.76    2.50
   4   1   8   26.82    1.83
   5  -1   8  461.09   11.53
  -5  -1  -8  456.84   10.93
  -5   1  -8  440.67   11.16
  -5   1  -8  443.60   10.45
   5   1   8  446.41   11.57
   6  -1   8   82.41    4.18
  -6  -1  -8   76.75    3.52
   6  -1   8   76.32    3.91
   6   1   8   77.02    4.21
   6   1   8   79.54    3.54
  -7  -1  -8  113.67    4.60
   7  -1   8  123.20    5.14
   7  -1   8  128.46    5.35
   7   1   8  112.00    4.64
   7   1   8  115.04    5.30
  -7   1  -8  113.29    4.65
   8  -1   8  208.28    6.91
  -8  -1  -8  202.27    6.74
   8  -1   8  199.53    7.20
   8   1   8  202.77    6.67
   8   1   8  209.65    7.17
   9  -1   8   89.63    5.04
  -9  -1  -8   80.28    4.45
   9   1   8   88.20    4.74
  10  -1   8   41.84    4.05
 -10  -1  -8   44.29    3.96
  10   1   8   44.87    4.12
  11  -1   8   75.28    5.33
  11   1   8   70.82    4.95
  12  -1   8   34.31    4.29
  13  -2  -8   85.58    7.39
 -13  -2   8   91.05    7.29
  13   2  -8   86.32    6.15
 -13   2   8   94.25    6.77
 -12  -2   8   97.32    6.38
  12  -2  -8   83.86    6.23
  12   2  -8   93.84    5.81
 -12   2   8   86.49    6.48
  11  -2  -8    0.16    2.75
 -11  -2   8    7.70    3.03
  11   2  -8    4.10    2.48
 -11   2   8    9.34    3.12
  10  -2  -8  666.67   17.35
 -10  -2   8  636.82   17.35
 -10   2   8  652.49   17.43
  10   2  -8  656.95   16.49
  10   2  -8  644.05   16.98
  -9  -2   8  243.66    8.45
   9  -2  -8  248.54    8.54
   9   2  -8  248.42    7.71
  -9   2   8  230.90    8.45
   9   2  -8  237.12    8.07
   8  -2  -8   28.10    3.39
  -8  -2   8   29.99    3.46
  -8   2   8   31.72    3.59
   8   2  -8   27.49    2.71
   8   2  -8   21.72    2.75
  -7  -2   8  362.30   10.16
   7  -2  -8  360.38   10.26
  -7   2   8  336.86    9.98
   7   2  -8  360.11    9.74
   7   2  -8  348.09    9.86
   6  -2  -8  288.17    8.31
  -6  -2   8  278.36    8.21
   6   2  -8  279.96    8.14
   6   2  -8  275.38    7.96
   5  -2  -8  501.08   12.71
  -5  -2   8  521.00   12.80
  -5   2   8  524.60   11.66
   5   2  -8  523.49   12.81
   5   2  -8  521.80   12.84
  -4  -2   8  373.36    9.57
   4  -2  -8  387.52    9.58
  -4   2   8  375.93    9.84
   4   2  -8  376.23    9.69
  -4   2   8  388.06    8.83
   4   2  -8  366.67    9.66
  -3  -2   8  134.22    4.27
   3  -2  -8  129.53    4.26
   3   2  -8  128.98    4.49
  -3   2   8  130.31    4.56
  -3   2   8  134.55    3.89
   3   2  -8  134.53    4.48
   2  -2  -8 1075.13   23.21
  -2  -2   8 1063.66   23.34
   2   2  -8 1073.28   23.76
  -2   2   8 1088.00   23.53
  -2   2   8 1062.34   23.85
  -1  -2   8   42.16    1.86
   1  -2  -8   42.96    1.92
   1   2  -8   39.24    2.45
  -1   2   8   43.28    2.34
  -1   2   8   43.48    2.37
   0  -2   8    5.16    0.75
   0  -2  -8    4.08    0.72
   0   2  -8    0.38    0.94
   0   2   8    3.20    1.13
   1  -2   8   44.51    2.59
  -1  -2  -8   45.37    1.31
   1   2   8   43.00    2.31
   1   2   8   45.80    2.65
  -1   2  -8   43.21    2.49
   2  -2   8   29.02    2.59
   2   2   8   33.82    2.58
  -2   2  -8   34.74    2.37
   2   2   8   30.25    2.10
   3  -2   8 1798.59   39.57
  -3   2  -8 1760.01   39.07
   3   2   8 1777.29   39.75
   3   2   8 1819.29   39.12
   3   2   8 1895.92   37.77
   4  -2   8  441.60   11.20
  -4   2  -8  451.27    9.91
   4   2   8  437.13   10.91
  -4   2  -8  438.18   11.17
   4   2   8  451.75    9.93
   5  -2   8  312.02    8.73
   5   2   8  314.45    8.51
  -5   2  -8  319.55    8.80
   5   2   8  318.37    9.03
   5   2   8  317.73    7.65
  -6  -2  -8  703.91   16.59
   6  -2   8  693.50   16.69
   6  -2   8  684.07   16.83
   6   2   8  693.43   17.11
  -7  -2  -8   29.68    2.80
   7  -2   8   33.18    3.00
   7  -2   8   27.26    3.20
   7   2   8   34.02    3.27
   8  -2   8  105.86    5.35
  -8  -2  -8   94.80    4.66
   8   2   8   96.71    5.18
  -9  -2  -8  675.05   17.00
   9  -2   8  658.38   17.35
   9   2   8  684.62   17.43
 -10  -2  -8    3.37    2.24
  10  -2   8   -0.63    2.61
  10   2   8    0.70    2.23
 -11  -2  -8   62.18    4.81
  11  -2   8   62.42    5.38
  11   2   8   47.70    4.25
  12  -2   8  349.37   11.96
  12   2   8  355.25   11.44
  13   3  -8   -3.11    2.69
  12  -3  -8   47.53    5.10
 -12  -3   8   45.94    4.85
  12   3  -8   50.11    4.73
 -12   3   8   47.56    5.03
 -11  -3   8   -1.68    2.58
  11  -3  -8    1.70    2.97
  11   3  -8    3.93    2.18
 -11   3   8   -4.48    2.59
  11   3  -8   -0.84    2.36
  10  -3  -8    1.13    2.84
 -10  -3   8    2.63    2.79
  10   3  -8   -0.69    2.07
  10   3  -8    5.17    2.14
 -10   3   8    2.10    2.73
   9  -3  -8    2.61    2.75
  -9  -3   8    5.66    2.69
   9   3  -8   -0.36    1.91
   9   3  -8    6.03    2.08
  -9   3   8    3.14    2.56
  -8  -3   8    2.16    2.34
   8  -3  -8    2.24    2.53
   8   3  -8    0.90    1.95
   8   3  -8    2.88    1.87
  -8   3   8    0.06    2.23
   7  -3  -8   99.55    5.45
  -7  -3   8   92.97    4.99
   7   3  -8   95.70    4.75
  -7   3   8   97.18    5.25
   7   3  -8   97.11    4.82
  -6  -3   8   67.67    4.16
   6  -3  -8   77.15    4.43
   6   3  -8   66.80    3.83
   6   3  -8   70.07    4.03
  -6   3   8   69.35    4.41
  -5  -3   8   25.27    2.61
   5  -3  -8   24.54    2.58
   5   3  -8   26.74    2.53
   5   3  -8   27.82    2.63
  -5   3   8   21.81    2.33
   4  -3  -8  312.40    8.43
  -4  -3   8  317.80    8.52
   4   3  -8  322.62    8.76
   4   3  -8  323.83    8.86
  -4   3   8  311.26    8.77
  -3  -3   8  194.03    5.75
   3  -3  -8  202.20    5.78
   3   3  -8  205.85    6.15
  -3   3   8  196.32    5.12
   2  -3  -8  453.96   10.63
  -2  -3   8  457.59   10.78
  -2   3   8  458.42   10.65
   2   3  -8  457.72   11.42
  -2   3   8  450.94   11.39
   2   3  -8  452.39   11.29
  -1  -3   8  391.98    9.29
   1  -3  -8  395.49    9.09
  -1   3   8  391.65   10.09
   1   3  -8  400.24   10.04
   1   3  -8  401.64   10.15
   0  -3  -8   95.06    2.59
   0   3   8   89.28    3.69
   0   3  -8   91.49    3.77
   0   3   8   93.07    3.57
   0   3  -8   95.28    3.78
   1  -3   8   19.55    1.93
  -1   3  -8   18.44    1.25
  -1   3  -8   13.50    1.72
   1   3   8   14.28    1.79
   1   3   8   14.07    1.81
   2  -3   8  244.40    7.08
  -2   3  -8  261.97    5.93
   2   3   8  261.22    7.37
   2   3   8  254.59    7.18
   3  -3   8   73.98    3.58
  -3   3  -8   54.59    3.26
   3   3   8   74.78    3.76
  -3   3  -8   77.89    2.30
   3   3   8   71.93    3.51
   4  -3   8   30.39    2.64
   4   3   8   25.72    2.39
  -4   3  -8   25.55    2.52
   4   3   8   27.53    2.62
   5  -3   8  203.35    6.50
  -5   3  -8  206.12    6.90
   5   3   8  196.63    6.47
   6  -3   8  151.04    5.78
  -6   3  -8  156.75    6.20
   6   3   8  149.69    6.15
   6   3   8  159.59    5.88
  -7  -3  -8    7.63    2.21
   7  -3   8    9.41    2.65
   7   3   8    9.30    2.43
   8  -3   8  269.13    9.19
  -8  -3  -8  273.25    8.62
   8   3   8  267.11    8.90
   9  -3   8   12.68    3.06
  -9  -3  -8   10.09    2.53
   9   3   8    8.78    2.61
  10  -3   8   11.08    3.14
 -10  -3  -8   12.77    2.83
  10   3   8    9.36    2.73
 -11  -3  -8    3.88    2.59
  11  -3   8    0.09    2.98
  11   3   8   -0.17    2.46
 -12  -3  -8    4.83    2.87
  12  -3   8    2.20    3.35
  12   3   8    2.51    2.80
  12  -4  -8   -4.36    3.45
  12   4  -8    2.03    2.55
 -12   4   8   -1.14    3.34
 -11  -4   8    2.00    2.84
  11  -4  -8    3.19    3.28
  11   4  -8   -0.71    2.27
 -11   4   8    0.81    3.02
  11   4  -8    5.62    2.42
  10  -4  -8   40.45    4.42
 -10  -4   8   47.94    4.45
  10   4  -8   42.92    4.02
  10   4  -8   44.24    4.01
 -10   4   8   46.20    4.61
  -9  -4   8   35.03    3.79
   9  -4  -8   35.36    3.96
   9   4  -8   30.22    3.27
  -9   4   8   33.13    3.79
   9   4  -8   29.12    3.28
   8  -4  -8  232.85    8.43
  -8  -4   8  238.60    8.36
   8   4  -8  246.12    8.24
  -8   4   8  244.02    8.71
   8   4  -8  238.09    8.08
   7  -4  -8  820.94   20.17
  -7  -4   8  824.18   20.29
  -7   4   8  829.33   20.58
   7   4  -8  839.33   20.03
   7   4  -8  818.65   20.29
  -6  -4   8  196.75    6.89
   6  -4  -8  191.87    7.05
  -6   4   8  197.38    7.23
   6   4  -8  190.21    7.01
   6   4  -8  193.04    6.68
   5  -4  -8  903.39   20.98
  -5  -4   8  890.82   21.07
  -5   4   8  889.94   21.50
   5   4  -8  904.84   21.12
  -4  -4   8  132.80    5.08
   4  -4  -8  142.40    5.21
   4   4  -8  138.50    5.19
  -4   4   8  128.81    5.34
   3  -4  -8  535.35   12.94
  -3  -4   8  523.49   13.05
   3   4  -8  545.14   13.45
   3   4  -8  558.82   13.78
  -2  -4   8  225.49    6.42
   2  -4  -8  234.98    6.28
   2   4  -8  223.91    6.95
   2   4  -8  230.33    7.07
   1  -4  -8   40.76    2.31
   1   4  -8   43.32    2.53
   1   4  -8   43.39    3.11
  -1   4   8   37.32    2.49
   1   4  -8   37.18    2.98
   0   4   8  590.22   13.98
   0   4  -8  593.15   14.30
   0   4   8  581.83   14.39
   0   4  -8  568.53   14.20
   1   4   8 3252.59   69.54
  -1   4  -8 3278.48   69.58
  -1   4  -8 3208.15   68.88
  -1   4  -8 3235.92   68.09
   1   4   8 3173.20   69.28
   2  -4   8  493.16   12.46
   2   4   8  501.43   12.73
   2   4   8  512.89   12.86
  -2   4  -8  509.55   12.82
   3  -4   8   -0.55    1.61
  -3   4  -8    2.10    1.29
   3   4   8    1.40    1.78
   3   4   8    2.12    1.78
   4  -4   8  332.36    9.21
   4   4   8  341.65    9.82
   4   4   8  333.11    9.60
  -5   4  -8  437.67   11.90
   5   4   8  434.11   12.07
   5   4   8  449.34   11.94
   6   4   8   26.52    3.09
  -6   4  -8   24.00    2.99
   6   4   8   23.75    2.97
   7  -4   8   36.84    3.77
   7   4   8   46.82    4.05
   8  -4   8   17.24    3.36
  -8  -4  -8   17.77    2.88
   8   4   8   11.87    2.83
  -9  -4  -8  222.67    8.23
   9  -4   8  224.06    8.89
   9   4   8  211.02    8.45
  10  -4   8   57.00    5.10
 -10  -4  -8   45.50    4.23
  10   4   8   47.63    4.61
  11  -4   8  218.12    9.53
 -11  -4  -8  217.96    8.81
  11   4   8  210.38    8.83
 -11  -5   8    1.30    3.21
  11  -5  -8    2.05    3.60
 -11   5   8   -1.04    2.75
  11   5  -8    3.56    2.75
 -10  -5   8   48.02    4.68
  10  -5  -8   50.47    5.07
 -10   5   8   50.42    4.83
  10   5  -8   63.00    5.14
  -9  -5   8   10.19    3.00
   9  -5  -8   11.41    3.43
  -9   5   8    6.10    2.94
   9   5  -8   11.19    2.78
   9   5  -8    6.87    2.51
   8  -5  -8    1.33    2.78
  -8  -5   8   -1.26    2.32
   8   5  -8    0.09    2.13
   8   5  -8   -2.50    2.09
  -8   5   8   -2.67    2.23
  -7  -5   8   32.53    3.44
   7  -5  -8   33.63    3.67
   7   5  -8   34.90    3.55
   7   5  -8   33.72    3.33
  -7   5   8   27.82    3.44
  -6  -5   8   13.95    2.57
   6  -5  -8    6.87    2.54
  -6   5   8   12.05    2.72
   6   5  -8   14.06    2.41
   6   5  -8   11.76    2.49
  -5  -5   8    0.81    1.81
   5  -5  -8   -0.40    2.11
   5   5  -8    0.40    1.89
   5   5  -8   -1.82    1.60
  -5   5   8    3.13    2.19
   4  -5  -8    2.69    2.13
  -4  -5   8    3.44    1.89
   4   5  -8    6.82    2.24
   4   5  -8    3.14    1.87
  -4   5   8    3.05    2.24
  -3  -5   8   62.63    3.73
  -3   5   8   68.47    4.47
   3   5  -8   63.68    4.17
   3   5  -8   72.10    3.96
  -2   5   8   16.29    2.52
   2   5  -8   16.13    2.16
   2   5  -8   15.40    2.49
   2   5  -8   16.64    2.42
   1   5  -8    0.77    1.55
   1   5  -8    1.86    1.80
  -1   5   8   -0.61    1.27
  -1   5   8    1.01    0.78
   1   5  -8    1.56    1.89
   0   5  -8   44.92    3.68
   0   5  -8   45.20    3.58
   0   5   8   40.47    2.99
   0   5  -8   43.68    2.81
   1   5   8   36.79    3.06
  -1   5  -8   34.78    2.96
  -1   5  -8   32.56    3.04
   2  -5   8  100.25    4.54
  -2   5  -8  106.74    5.02
   2   5   8  109.13    4.83
   2   5   8  119.23    5.22
   3  -5   8   38.08    3.01
   3   5   8   40.31    3.46
  -3   5  -8   31.27    3.15
   3   5   8   37.88    3.38
  -4   5  -8  669.49   17.04
   4   5   8  683.30   17.12
   4   5   8  674.95   17.11
  -5   5  -8   37.06    3.48
   5   5   8   43.54    3.88
   5   5   8   43.10    3.92
   6   5   8    1.92    2.14
  -6   5  -8   -1.33    2.28
   6   5   8    3.23    2.28
   7  -5   8    1.73    2.64
   7   5   8    4.85    2.41
   7   5   8    5.37    2.58
   8  -5   8  329.77   11.04
  -8  -5  -8  319.56   10.55
   8   5   8  316.03   10.61
   9  -5   8  152.25    7.87
  -9  -5  -8  140.83    6.87
   9   5   8  141.48    7.13
  10  -5   8   47.10    5.15
 -10  -5  -8   65.57    5.55
  10   5   8   50.57    4.89
 -10  -6   8  112.52    7.04
  10  -6  -8  113.54    7.47
 -10   6   8  104.36    6.82
  -9  -6   8   43.00    4.56
   9  -6  -8   51.11    4.92
   9   6  -8   41.86    4.48
  -9   6   8   46.31    4.77
  -8  -6   8   73.17    5.40
   8  -6  -8   61.10    5.25
   8   6  -8   72.64    5.33
  -8   6   8   63.96    5.20
  -7  -6   8   99.56    5.52
   7  -6  -8   96.73    5.84
   7   6  -8   93.97    5.65
  -7   6   8   82.59    5.69
  -6  -6   8   20.41    3.01
   6   6  -8   14.71    2.60
  -6   6   8   15.73    3.02
   6   6  -8   18.00    3.00
  -5  -6   8    5.64    2.24
   5   6  -8   -0.21    1.81
  -5   6   8    2.30    2.25
   5   6  -8    5.05    2.37
  -4  -6   8  303.69    9.23
   4   6  -8  304.32    9.37
   4   6  -8  326.61    9.92
  -4   6   8  312.02    9.89
   3   6  -8  193.86    6.88
   3   6  -8  203.11    7.36
  -3   6   8  199.32    7.42
   2   6  -8  187.50    6.98
   2   6  -8  198.61    6.93
   2   6  -8  200.31    6.61
  -2   6   8  197.54    7.25
   1   6  -8   36.45    3.22
  -1   6   8   34.75    3.35
   1   6  -8   36.58    3.29
   0   6  -8   43.64    3.71
   0   6   8   39.30    3.17
   0   6   8   44.01    3.70
   0   6  -8   39.26    3.39
   1   6   8   54.22    4.07
  -1   6  -8   53.14    3.91
  -1   6  -8   56.77    3.95
   1   6   8   50.89    3.54
   2   6   8  140.17    6.09
  -2   6  -8  142.42    5.93
   2   6   8  135.46    5.62
  -3   6  -8   71.26    4.76
   3   6   8   69.84    4.47
   3   6   8   72.98    4.63
   4   6   8  411.61   12.02
  -4   6  -8  406.98   12.01
   4   6   8  405.21   11.88
  -5   6  -8   22.00    3.28
   5   6   8   18.35    3.01
   5   6   8   20.23    3.04
   6   6   8  281.71    9.68
  -6   6  -8  278.46    9.71
   6   6   8  267.81    9.48
   7  -6   8   48.71    4.78
   7   6   8   35.29    3.94
   7   6   8   39.09    4.17
   8  -6   8    4.71    3.00
   8   6   8    3.23    2.66
   9  -6   8  323.77   12.14
  -9  -6  -8  324.95   11.54
   9   6   8  320.25   11.35
  -8  -7   8   41.58    4.34
   8   7  -8   46.00    4.64
  -8   7   8   44.86    4.93
  -7  -7   8   13.48    3.03
   7   7  -8   12.11    3.13
  -7   7   8    7.86    3.15
  -6  -7   8   13.25    2.87
   6   7  -8   12.68    2.99
  -6   7   8    8.65    2.91
  -5  -7   8   33.17    3.53
   5   7  -8   27.48    3.60
  -5   7   8   22.88    3.46
  -4  -7   8  176.12    6.93
   4   7  -8  175.39    7.27
  -4   7   8  170.04    7.39
   3   7  -8   64.55    4.86
  -3   7   8   74.97    5.03
   3   7  -8   65.46    4.48
   2   7  -8    4.06    2.11
  -2   7   8   -1.17    2.26
   2   7  -8    1.16    2.16
   1   7  -8    3.43    2.15
   1   7  -8    3.41    2.27
  -1   7   8   -2.75    2.09
   0   7  -8   79.72    4.69
   0   7  -8   86.63    5.03
   0   7   8   90.11    5.35
   1   7   8   13.97    2.90
  -1   7  -8   16.02    2.83
  -2   7  -8    6.63    2.60
   2   7   8    9.87    2.36
   2   7   8    5.36    2.42
   3   7   8   10.19    2.42
  -3   7  -8    9.37    2.76
   3   7   8    8.20    2.67
   4   7   8   25.02    3.45
   4   7   8   17.12    2.94
  -4   7  -8   23.31    3.44
   5   7   8   37.17    4.01
   5   7   8   42.83    4.18
  -5   7  -8   35.33    4.15
   6   7   8    6.95    2.94
   6   7   8    7.62    2.65
   7  -7   8   11.65    3.46
   7   7   8   11.58    3.34
   7   7   8   13.27    3.38
  -6  -8   8   27.54    4.00
  -6   8   8   23.22    4.00
   5   8  -8   40.65    4.34
  -5   8   8   35.10    4.29
  -4   8   8   32.44    4.20
   4   8  -8   38.33    4.17
   3   8  -8    1.49    2.35
  -3   8   8    2.05    2.63
   2   8  -8  229.68    8.61
  -2   8   8  227.54    8.91
   1   8  -8   43.31    4.07
  -1   8   8   38.68    4.18
   0   8  -8   10.54    2.76
   0   8   8   13.42    3.13
  -1   8  -8   77.62    5.23
   1   8   8   81.11    5.64
   2   8   8   90.54    5.90
  -2   8  -8   84.75    5.60
  -3   8  -8    3.14    2.64
   3   8   8    1.75    2.47
   3   8   8    2.45    2.77
  -4   8  -8   53.06    4.96
   4   8   8   49.96    4.74
   4   8   8   53.18    4.71
   5   8   8   21.57    3.72
  -5   8  -8   20.78    4.10
 -13   0   9   -1.89    3.16
  13   0  -9    4.16    3.26
  12   0  -9    2.95    2.83
 -12   0   9   -0.07    2.97
  11   0  -9   -2.22    2.44
 -11   0   9   -1.62    2.59
  10   0  -9   -3.24    2.34
 -10   0   9   -0.02    2.37
  -9   0   9   -3.36    2.22
   9   0  -9   -1.58    2.13
   8   0  -9   -0.46    2.01
  -8   0   9    1.42    2.46
   7   0  -9   -1.12    0.49
   7   0  -9   -0.16    1.32
  -7   0   9    3.66    2.29
  -6   0   9   -1.15    1.88
   6   0  -9   -0.73    1.54
   6   0  -9   -1.43    1.10
  -5   0   9   -0.66    1.55
   5   0  -9   -0.28    1.04
   5   0  -9    1.09    1.39
   4   0  -9    0.26    1.23
   4   0  -9   -0.08    1.04
  -4   0   9   -2.25    1.29
  -3   0   9    3.51    1.35
  -3   0   9    0.43    0.52
   3   0  -9   -1.14    1.04
   2   0  -9   -1.81    1.00
  -2   0   9   -0.15    1.07
  -2   0   9   -0.27    0.57
  -1   0   9    0.87    0.91
  -1   0   9    0.98    0.59
   1   0  -9    0.05    0.87
   0   0  -9    1.08    0.83
   0   0   9    1.76    1.06
   1   0   9    0.10    0.51
   1   0   9    0.51    0.62
  -1   0  -9    0.92    0.84
  -2   0  -9    0.28    0.90
   2   0   9    1.37    1.48
   2   0   9   -0.90    0.61
  -3   0  -9   -0.98    0.92
   3   0   9    0.03    0.74
   3   0   9    0.89    1.68
   4   0   9    2.13    1.81
  -4   0  -9    0.88    0.84
  -4   0  -9   -0.55    1.05
   5   0   9    2.19    1.28
  -5   0  -9    1.28    0.46
   5   0   9   -1.25    1.75
  -6   0  -9    0.88    1.33
   6   0   9    2.96    2.13
   6   0   9   -0.84    1.55
  -7   0  -9   -0.35    1.57
   7   0   9    0.69    2.17
   7   0   9    0.53    1.78
   8   0   9    2.57    2.11
   8   0   9    0.42    2.03
   9   0   9   -1.60    2.05
   9   0   9    0.46    2.09
  10   0   9   -0.85    2.19
  10   0   9   -2.03    1.97
 -13  -1   9   63.77    5.69
  13  -1  -9   67.78    5.79
  13   1  -9   65.20    5.81
 -13   1   9   61.88    5.66
  12  -1  -9  146.55    7.43
 -12  -1   9  143.47    7.41
 -12   1   9  156.25    7.68
  12   1  -9  139.19    7.24
  11  -1  -9  104.80    6.16
 -11  -1   9  113.01    6.51
 -11   1   9  105.62    6.40
  11   1  -9  102.63    5.88
  10  -1  -9  233.67    8.67
 -10  -1   9  239.57    8.91
  10   1  -9  246.59    8.54
 -10   1   9  249.98    9.04
  -9  -1   9   23.33    3.17
   9  -1  -9   29.20    3.40
   9   1  -9   26.34    3.14
  -9   1   9   25.76    3.50
   9   1  -9   31.06    2.73
  -8  -1   9   12.58    2.78
   8  -1  -9    8.87    2.66
   8   1  -9    7.14    2.38
  -8   1   9    9.50    2.88
   8   1  -9    7.75    1.89
   7  -1  -9   51.08    4.05
  -7  -1   9   48.65    3.95
   7   1  -9   49.37    3.71
   7   1  -9   44.48    3.07
  -6  -1   9  558.13   13.91
   6  -1  -9  542.82   13.86
  -6   1   9  583.91   14.17
   6   1  -9  559.13   13.83
   6   1  -9  547.79   13.48
   5  -1  -9  342.98    9.15
  -5  -1   9  337.59    9.17
  -5   1   9  350.76    9.36
   5   1  -9  339.74    8.91
   5   1  -9  344.64    9.14
  -5   1   9  361.13    8.46
   4  -1  -9  111.34    4.12
  -4  -1   9  107.85    4.07
  -4   1   9  111.66    3.55
  -4   1   9  106.95    4.23
   4   1  -9  112.80    3.91
   3  -1  -9 1913.39   41.05
  -3  -1   9 1922.43   41.22
   3   1  -9 1927.41   41.31
  -3   1   9 1980.07   41.45
   3   1  -9 1875.57   41.64
  -3   1   9 1911.67   41.48
   2  -1  -9   19.22    1.79
  -2  -1   9   19.84    1.77
   2   1  -9   20.58    1.84
  -2   1   9   18.28    1.70
   2   1  -9   16.98    1.75
  -2   1   9   18.15    1.73
  -1  -1   9   29.77    1.65
   1  -1  -9   28.69    1.73
  -1  -1   9   24.77    2.09
  -1   1   9   28.97    1.98
  -1   1   9   25.75    1.88
   1   1  -9   30.03    2.05
   0  -1  -9 2938.48   60.60
   0  -1   9 2936.22   60.74
   0   1   9 2828.53   60.94
   0   1  -9 2844.15   60.85
  -1  -1  -9   18.89    1.27
   1  -1   9   19.89    2.00
  -1   1  -9   19.35    1.67
   1   1   9   16.78    1.36
   1   1   9   19.42    2.00
   2  -1   9 2783.63   60.70
  -2  -1  -9 2887.26   58.92
  -2   1  -9 2769.38   59.56
   2   1   9 2806.30   60.77
   2   1   9 2853.84   59.59
   3  -1   9  774.47   18.21
  -3  -1  -9  782.82   16.97
   3   1   9  783.92   17.36
  -3   1  -9  770.44   17.61
  -3   1  -9  791.38   16.60
   4  -1   9 1286.17   29.15
  -4   1  -9 1287.62   27.68
   4   1   9 1299.20   28.32
  -4   1  -9 1331.99   28.56
   4   1   9 1317.31   27.91
   4   1   9 1277.05   29.25
  -5  -1  -9  935.93   21.10
   5  -1   9  942.48   21.90
  -5   1  -9  932.00   20.58
  -5   1  -9  941.14   21.38
   5   1   9  959.73   22.04
   6  -1   9  177.43    5.98
  -6  -1  -9  168.05    5.53
   6  -1   9  171.05    6.28
   6   1   9  181.51    5.53
   6   1   9  184.20    6.51
   7  -1   9   94.91    4.86
  -7  -1  -9   93.07    4.25
   7  -1   9   97.09    4.81
   7   1   9   99.74    4.33
   7   1   9   83.71    4.73
  -8  -1  -9   50.92    3.62
   8  -1   9   49.81    3.97
   8  -1   9   45.99    4.05
   8   1   9   48.24    3.99
  -9  -1  -9    0.99    1.87
   9  -1   9    5.33    2.40
   9   1   9    2.96    2.23
  10  -1   9  450.37   13.15
  10   1   9  481.41   13.24
  11  -1   9   12.96    3.22
  11   1   9   15.85    2.97
  12  -1   9  252.11    9.80
 -13   2   9  142.63    7.99
  13   2  -9  139.23    7.60
  12  -2  -9   88.61    6.32
 -12  -2   9   87.49    6.32
 -12   2   9   81.26    6.16
  12   2  -9   73.43    5.58
  11  -2  -9  119.77    6.69
 -11  -2   9  121.21    6.64
  11   2  -9  125.28    6.31
 -11   2   9  116.55    6.80
 -10  -2   9   50.40    4.37
  10  -2  -9   43.89    4.18
  10   2  -9   39.77    3.76
 -10   2   9   44.99    4.29
  10   2  -9   45.79    3.72
   9  -2  -9   14.92    2.97
  -9  -2   9   13.73    2.92
   9   2  -9   10.46    2.43
   9   2  -9   18.21    2.42
  -9   2   9   12.49    2.93
   8  -2  -9   25.72    3.31
  -8  -2   9   28.69    3.43
  -8   2   9   30.28    3.48
   8   2  -9   26.14    3.06
   8   2  -9   27.56    2.68
  -7  -2   9  376.56   10.68
   7  -2  -9  377.19   10.60
   7   2  -9  363.81   10.39
   7   2  -9  375.33   10.19
   6  -2  -9   84.26    4.40
  -6  -2   9   80.17    4.28
   6   2  -9   81.16    4.09
   6   2  -9   85.72    4.26
  -5  -2   9  617.14   14.90
   5  -2  -9  612.49   14.88
   5   2  -9  616.92   15.00
  -5   2   9  629.03   15.26
   5   2  -9  626.30   15.06
  -5   2   9  618.43   14.02
   4  -2  -9   33.08    2.76
  -4  -2   9   32.89    2.53
  -4   2   9   34.91    2.15
   4   2  -9   31.24    2.57
   4   2  -9   40.64    2.73
  -4   2   9   40.17    2.98
  -3  -2   9  448.96   10.55
   3  -2  -9  423.56   10.43
   3   2  -9  423.71   10.83
   3   2  -9  436.55   10.95
  -3   2   9  439.82   10.98
  -3   2   9  446.55   10.36
  -2  -2   9  298.27    7.09
   2  -2  -9  291.87    7.05
   2   2  -9  268.34    7.56
  -2   2   9  291.30    7.25
   2   2  -9  239.71    7.31
  -2   2   9  297.00    7.62
  -1  -2   9   60.27    2.31
   1  -2  -9   61.86    2.37
  -1   2   9   64.68    2.97
   1   2  -9   69.83    3.15
   0  -2   9  592.56   13.96
   0  -2  -9  592.59   12.74
   0  -2   9  591.41   12.69
   0   2   9  571.91   13.62
   0   2  -9  576.35   13.75
   0   2   9  595.85   13.84
  -1  -2  -9 2247.89   46.51
   1  -2   9 2206.17   48.44
  -1   2  -9 2222.43   47.80
   1   2   9 2251.05   48.49
   1   2   9 2254.38   47.86
   2  -2   9  114.28    4.33
   2   2   9  108.72    3.72
  -2   2  -9  106.75    3.99
   2   2   9  103.03    4.21
   3  -2   9  825.92   19.24
   3   2   9  824.66   19.38
   3   2   9  853.70   17.56
  -3   2  -9  814.47   18.93
   3   2   9  819.99   18.77
   4  -2   9   58.71    3.66
  -4   2  -9   57.46    3.32
   4   2   9   62.89    2.29
   4   2   9   60.03    2.95
   5  -2   9  337.20    9.37
   5   2   9  344.90    9.01
  -5   2  -9  341.07    9.30
   5   2   9  320.71    9.49
   6  -2   9  196.45    6.80
  -6  -2  -9  207.59    6.47
   6   2   9  206.86    7.11
   7  -2   9  109.24    5.31
   7  -2   9  111.82    5.23
  -7  -2  -9  107.67    4.67
   7   2   9  101.17    5.21
  -8  -2  -9   56.32    3.80
   8  -2   9   56.35    4.35
   8   2   9   53.48    4.36
  -9  -2  -9   10.35    2.37
   9  -2   9    8.78    2.68
   9   2   9    9.66    2.53
  10  -2   9   43.52    4.26
 -10  -2  -9   40.70    3.74
  10   2   9   40.57    3.96
  11  -2   9   74.31    5.64
  11   2   9   73.25    5.27
  12  -2   9    7.32    3.38
  12   2   9    2.17    2.77
  12  -3  -9   -1.25    3.28
 -12  -3   9    4.46    3.27
  12   3  -9   -1.79    2.61
 -12   3   9    0.91    3.11
 -11  -3   9  189.38    8.43
  11  -3  -9  170.17    8.09
  11   3  -9  192.37    7.25
 -11   3   9  186.92    8.43
  11   3  -9  185.52    7.69
  10  -3  -9   45.38    4.53
 -10  -3   9   46.17    4.43
  10   3  -9   55.59    4.10
  10   3  -9   49.20    4.18
 -10   3   9   48.13    4.50
  -9  -3   9  562.02   15.21
   9  -3  -9  550.94   15.22
   9   3  -9  551.74   14.69
   9   3  -9  560.91   14.94
  -9   3   9  564.45   15.47
   8  -3  -9  409.82   11.83
  -8  -3   9  407.74   11.75
   8   3  -9  403.73   11.56
   8   3  -9  403.85   11.43
  -8   3   9  424.78   12.08
   7  -3  -9   49.56    4.27
  -7  -3   9   42.10    3.63
  -7   3   9   38.95    3.67
   7   3  -9   35.62    3.21
   7   3  -9   37.91    3.49
   6  -3  -9  272.95    8.23
  -6  -3   9  262.26    8.11
   6   3  -9  260.69    8.12
   6   3  -9  264.27    8.10
   5  -3  -9    0.15    1.86
  -5  -3   9    2.37    1.82
  -5   3   9   -1.34    0.48
   5   3  -9    0.60    1.59
   5   3  -9    0.50    1.78
  -4  -3   9  156.29    5.25
   4  -3  -9  152.30    5.21
   4   3  -9  152.81    5.50
   4   3  -9  151.29    5.38
   3  -3  -9  802.05   18.29
  -3  -3   9  804.74   18.46
   3   3  -9  808.31   18.89
  -3   3   9  829.75   19.11
  -3   3   9  819.80   18.06
   2  -3  -9   90.43    3.27
  -2  -3   9   86.09    3.25
  -2   3   9   88.86    3.85
   2   3  -9   88.52    3.91
  -2   3   9   87.51    3.22
   2   3  -9   90.09    3.86
   1  -3  -9 1542.19   31.48
  -1  -3   9 1510.50   31.80
  -1   3   9 1377.36   32.33
   1   3  -9 1518.09   32.95
  -1   3   9 1448.85   32.67
   1   3  -9 1493.09   32.55
   0  -3   9  673.02   14.82
   0  -3  -9  688.67   14.49
   0   3   9  672.45   15.75
   0   3  -9  685.74   16.10
   0   3  -9  676.15   15.92
   0   3   9  657.92   15.87
   1  -3   9   99.48    4.08
   1   3   9  102.30    4.11
   1   3   9  103.24    3.96
   2  -3   9  340.99    9.00
   2   3   9  335.93    9.15
   2   3   9  338.07    8.98
   3  -3   9   42.89    3.29
   3   3   9   45.54    3.33
   3   3   9   41.27    2.85
  -3   3  -9   42.07    3.15
   4  -3   9  221.84    7.03
  -4   3  -9  220.67    7.08
   4   3   9  234.45    6.96
   4   3   9  232.46    7.34
   5  -3   9  479.00   12.58
  -5   3  -9  510.97   12.91
   5   3   9  484.43   12.52
   6  -3   9   29.39    3.04
  -6   3  -9   26.80    3.09
   6   3   9   30.84    3.17
   6   3   9   29.32    2.91
   7  -3   9  689.16   17.32
  -7  -3  -9  661.10   16.77
   7   3   9  678.59   17.40
   8  -3   9  678.55   17.52
  -8  -3  -9  665.44   17.05
   8   3   9  673.61   17.55
   9  -3   9  154.33    7.06
  -9  -3  -9  155.12    6.56
   9   3   9  153.74    6.81
 -10  -3  -9  297.70    9.68
  10  -3   9  281.59   10.14
  10   3   9  281.14    9.94
 -11  -3  -9    3.34    2.56
  11  -3   9    1.76    3.01
  11   3   9    3.31    2.67
  12  -3   9    3.20    3.48
  12   3   9    3.90    2.81
  12   4  -9    9.90    3.10
 -12   4   9    8.71    3.82
  12   4  -9   15.02    3.08
 -11  -4   9    0.19    2.94
  11  -4  -9   -2.65    3.06
  11   4  -9    1.08    2.33
  11   4  -9   -0.97    2.32
 -11   4   9   -1.46    2.80
 -10  -4   9   36.22    4.10
  10  -4  -9   33.20    4.16
  10   4  -9   35.32    3.70
 -10   4   9   28.14    3.96
  10   4  -9   34.65    3.65
  -9  -4   9    3.97    2.72
   9  -4  -9    3.98    2.88
   9   4  -9    6.63    2.34
  -9   4   9    8.81    2.79
   9   4  -9    3.77    2.18
  -8  -4   9   25.21    3.25
   8  -4  -9   24.26    3.47
  -8   4   9   18.92    3.21
   8   4  -9   24.54    3.02
   8   4  -9   35.13    3.36
   7  -4  -9    4.76    2.60
  -7  -4   9    4.38    2.24
   7   4  -9    2.49    2.05
  -7   4   9    3.44    2.31
   7   4  -9    3.75    1.95
  -6  -4   9  186.03    6.73
   6  -4  -9  179.51    6.84
   6   4  -9  180.46    6.75
   6   4  -9  195.69    6.70
  -6   4   9  187.13    7.14
   5  -4  -9   25.06    2.89
  -5  -4   9   26.51    2.79
   5   4  -9   28.87    2.83
   5   4  -9   24.76    2.84
  -5   4   9   34.11    3.25
  -4  -4   9   24.15    2.48
   4  -4  -9   21.13    2.51
   4   4  -9   28.14    2.72
  -3  -4   9    1.77    1.48
   3  -4  -9    1.24    1.68
   3   4  -9    2.73    1.73
   3   4  -9    1.62    1.60
   2  -4  -9    5.63    1.53
  -2  -4   9    6.31    1.44
   2   4  -9    8.11    1.85
   2   4  -9    3.32    1.81
  -2   4   9    5.90    1.10
  -1  -4   9   58.80    2.75
   1   4  -9   58.02    3.62
   1   4  -9   61.26    3.56
  -1   4   9   45.62    3.38
  -1   4   9   59.20    3.05
   0   4  -9  112.40    4.75
   0   4   9  108.24    4.24
   0   4  -9  115.99    4.66
   0   4   9  102.85    4.56
   1   4   9  165.04    5.79
   1   4   9  159.68    5.57
  -1   4  -9  163.39    5.92
   2  -4   9  114.77    4.63
   2   4   9  119.57    4.89
   2   4   9  120.15    4.82
  -2   4  -9  115.45    4.95
   3  -4   9   33.71    2.84
   3   4   9   31.51    2.81
   3   4   9   36.98    3.38
   4  -4   9   15.99    2.58
   4   4   9   17.61    2.68
   4   4   9   13.91    2.41
   5  -4   9   73.13    4.42
   5   4   9   74.64    4.30
   5   4   9   68.35    4.46
  -5   4  -9   72.05    4.62
  -6   4  -9    1.75    2.13
   6   4   9    4.92    2.21
   6   4   9    2.95    2.08
   7  -4   9    3.23    2.45
   7   4   9    0.85    2.11
   7   4   9    1.91    2.29
   8  -4   9   54.55    4.61
  -8  -4  -9   47.88    4.08
   8   4   9   50.74    4.29
   9  -4   9    6.84    3.04
  -9  -4  -9    2.66    2.38
   9   4   9    3.00    2.65
  10  -4   9   33.67    4.32
 -10  -4  -9   33.04    3.77
  10   4   9   35.35    4.09
  11  -4   9   24.41    4.31
 -11  -4  -9   34.02    4.09
  11   4   9   22.72    3.79
 -11  -5   9   42.21    5.26
  11  -5  -9   42.97    5.18
  11   5  -9   64.55    5.24
 -11   5   9   50.91    5.22
  10  -5  -9    1.39    3.15
 -10  -5   9    5.64    3.00
 -10   5   9    1.59    2.87
  10   5  -9    4.57    2.66
   9  -5  -9  236.16    9.23
  -9  -5   9  257.13    9.31
   9   5  -9  267.77    9.23
  -9   5   9  257.06    9.72
   9   5  -9  249.55    8.83
   8  -5  -9  108.88    6.06
  -8  -5   9  114.87    6.01
   8   5  -9  124.92    6.01
   8   5  -9  119.48    5.98
  -8   5   9  118.27    6.25
  -7  -5   9    2.45    2.23
   7  -5  -9    2.25    2.58
   7   5  -9    3.36    2.20
   7   5  -9    2.95    2.06
  -7   5   9    2.29    2.43
  -6  -5   9  179.26    6.79
   6  -5  -9  176.49    6.71
   6   5  -9  178.39    6.68
   6   5  -9  179.25    7.04
  -6   5   9  194.17    7.38
   5  -5  -9   24.95    2.88
  -5  -5   9   22.12    2.66
  -5   5   9   22.78    3.06
   5   5  -9   19.29    2.72
   5   5  -9   20.14    2.61
  -4  -5   9   15.40    2.29
   4  -5  -9   15.07    2.47
   4   5  -9   15.70    2.63
  -4   5   9   16.84    2.80
   4   5  -9   10.04    2.25
  -3  -5   9  898.31   21.01
   3   5  -9  912.31   21.87
  -3   5   9  921.26   21.96
   3   5  -9  891.99   21.41
  -2  -5   9   39.14    2.89
   2   5  -9   40.51    3.46
   2   5  -9   41.38    3.62
  -2   5   9   37.09    3.37
   1   5  -9  549.86   13.05
   1   5  -9  533.70   13.89
   1   5  -9  535.93   13.81
  -1   5   9  527.07   13.04
   0   5  -9 1229.61   28.33
   0   5   9 1230.22   27.89
   0   5  -9 1240.59   28.22
   1   5   9    1.77    2.03
   1   5   9    1.23    1.75
  -1   5  -9    3.69    2.07
  -1   5  -9    3.59    2.04
   2  -5   9  533.73   13.64
   2   5   9  542.39   13.92
  -2   5  -9  538.64   14.03
   2   5   9  537.34   14.11
   3  -5   9    8.52    2.18
   3   5   9    8.10    2.26
  -3   5  -9    8.34    2.37
   3   5   9   10.64    2.34
   4   5   9   43.34    3.60
   4   5   9   45.82    3.87
  -4   5  -9   48.10    4.07
  -5   5  -9  391.01   11.55
   5   5   9  407.55   11.60
   5   5   9  390.99   11.45
   6   5   9  109.69    5.56
  -6   5  -9  102.41    5.71
   6   5   9  110.40    5.65
   7  -5   9  462.06   13.51
   7   5   9  445.44   13.22
   7   5   9  448.82   13.15
   8  -5   9  364.19   11.83
  -8  -5  -9  353.81   11.18
   8   5   9  345.73   11.36
   9  -5   9   35.65    4.40
  -9  -5  -9   33.46    3.95
   9   5   9   30.50    3.94
  10  -5   9  156.31    8.56
 -10  -5  -9  163.79    7.80
  10   5   9  158.93    8.05
  10  -6  -9    2.83    3.60
 -10   6   9    3.19    3.25
   9  -6  -9   -0.49    3.11
  -9  -6   9    6.46    3.06
   9   6  -9   10.00    3.03
  -9   6   9    6.55    3.12
  -8  -6   9   29.26    3.74
   8  -6  -9   28.74    3.95
   8   6  -9   29.45    3.61
  -8   6   9   28.59    3.92
  -7  -6   9   23.75    3.26
   7   6  -9   16.67    2.98
  -7   6   9   15.97    3.18
   7   6  -9   17.74    2.92
  -6  -6   9   10.56    2.57
   6   6  -9    5.47    2.43
  -6   6   9    4.98    2.65
   6   6  -9    4.82    2.20
  -5  -6   9   29.31    3.11
  -5   6   9   29.16    3.65
   5   6  -9   27.16    3.31
   5   6  -9   23.59    2.89
  -4  -6   9   33.40    3.10
   4   6  -9   37.41    3.53
  -4   6   9   37.52    3.68
   4   6  -9   37.82    3.42
  -3  -6   9    3.92    1.84
   3   6  -9    6.86    2.35
  -3   6   9    2.67    2.22
   3   6  -9    4.99    2.14
  -2   6   9  283.92    9.29
   2   6  -9  292.91    9.11
   2   6  -9  286.40    8.89
   1   6  -9  173.70    6.59
   1   6  -9  175.15    6.67
  -1   6   9  176.45    6.86
   0   6   9   51.71    4.29
   0   6  -9   54.42    3.98
   0   6   9   55.46    3.57
   0   6  -9   59.70    3.98
  -1   6  -9  228.67    7.78
  -1   6  -9  218.92    7.52
   1   6   9  230.12    7.34
   1   6   9  226.78    7.90
   2  -6   9  200.59    6.96
  -2   6  -9  216.69    7.58
   2   6   9  218.12    7.67
   2   6   9  209.41    7.25
  -3   6  -9  177.11    7.04
   3   6   9  187.75    7.26
   3   6   9  173.80    6.73
  -4   6  -9   25.68    3.39
   4   6   9   27.64    3.37
   4   6   9   21.23    2.99
  -5   6  -9   28.47    3.54
   5   6   9   31.68    3.64
   5   6   9   28.31    3.46
   6   6   9   55.08    4.99
   6   6   9   53.23    4.70
  -6   6  -9   51.22    4.68
   7  -6   9    4.48    2.76
   7   6   9    2.93    2.51
   7   6   9   -4.58    2.37
   8  -6   9    2.21    2.95
   8   6   9    0.22    2.51
  -9  -6  -9   35.77    4.27
  -8  -7   9    9.07    3.10
  -8   7   9    6.68    3.25
  -7  -7   9    0.98    2.52
  -7   7   9   -2.61    2.69
   7   7  -9    5.88    2.77
  -6  -7   9  310.23   10.04
   6   7  -9  293.83   10.45
  -6   7   9  303.44   10.58
  -5  -7   9  162.19    6.75
   5   7  -9  151.80    7.06
  -5   7   9  159.77    7.34
  -4   7   9   73.36    5.47
   4   7  -9   74.92    5.08
   4   7  -9   72.43    4.76
   3   7  -9   86.27    5.06
  -3   7   9   86.98    5.50
   3   7  -9   99.43    5.63
   2   7  -9   10.15    2.52
  -2   7   9    9.15    2.75
   2   7  -9   12.69    2.77
   1   7  -9   67.93    4.78
  -1   7   9   69.72    5.04
   1   7  -9   70.37    4.72
   0   7  -9   29.25    3.25
   0   7  -9   25.04    3.16
   0   7   9   29.79    3.58
   1   7   9    1.63    2.25
  -1   7  -9    2.14    2.29
  -1   7  -9    2.23    2.39
  -2   7  -9  763.51   19.68
   2   7   9  776.37   19.46
   2   7   9  778.60   20.06
   3   7   9   99.50    5.75
   3   7   9   92.91    5.25
  -3   7  -9   89.44    5.57
   4   7   9  365.02   11.79
   4   7   9  379.69   11.64
  -4   7  -9  372.54   11.74
  -5   7  -9  350.00   11.71
   5   7   9  363.46   11.84
   5   7   9  362.31   11.62
   6   7   9    0.87    2.57
   6   7   9    4.32    2.84
   7  -7   9    2.59    3.14
   7   7   9    6.65    2.95
   7   7   9   -2.89    2.59
  -5   8   9   22.05    3.73
   5   8  -9   27.08    3.95
  -4   8   9   17.67    3.64
   4   8  -9   24.94    3.67
   3   8  -9    3.71    2.52
  -3   8   9   -1.56    2.40
  -2   8   9    2.49    2.75
   2   8  -9    2.61    2.47
   1   8  -9   28.13    3.61
  -1   8   9   27.85    3.79
   1   8  -9   39.63    3.90
   0   8  -9   37.78    3.89
   0   8   9   34.74    4.12
   1   8   9   20.11    3.52
  -1   8  -9   17.46    3.19
   2   8   9    6.85    2.92
  -2   8  -9   16.01    3.20
  -3   8  -9   19.62    3.49
   3   8   9   23.97    3.76
  -4   8  -9  105.42    6.73
   4   8   9  116.89    6.74
   4   8   9  115.80    6.40
   5   8   9   -0.91    2.66
  -5   8  -9    1.52    3.28
 -13   0  10   20.79    4.35
  13   0 -10   21.71    3.99
  12   0 -10   10.28    3.29
 -12   0  10    9.95    3.45
 -11   0  10    4.95    2.90
  11   0 -10    5.36    2.79
 -10   0  10  686.97   18.21
  10   0 -10  701.78   18.09
  -9   0  10   78.67    5.06
   9   0 -10   72.47    4.73
  -8   0  10  809.33   19.84
   8   0 -10  792.77   19.53
  -7   0  10  836.37   20.15
   7   0 -10  839.95   19.25
   6   0 -10    0.94    1.33
   6   0 -10    1.48    1.80
  -6   0  10    0.58    1.96
  -5   0  10  101.62    4.23
   5   0 -10   93.47    4.08
   5   0 -10   97.43    3.67
  -4   0  10  508.57   12.29
   4   0 -10  498.29   12.19
   3   0 -10   55.87    2.84
  -3   0  10   56.21    2.79
  -3   0  10   58.20    2.94
  -2   0  10 4516.66   96.57
  -2   0  10 4496.55   95.04
   2   0 -10 4506.58   94.38
  -1   0  10 1554.55   34.21
  -1   0  10 1579.85   33.39
   1   0 -10 1545.04   33.44
   0   0  10 1059.91   24.02
   0   0  10 1090.69   22.98
   0   0 -10 1052.69   23.20
  -1   0 -10 4661.41   99.45
   1   0  10 4867.55   99.54
   1   0  10 4569.63  100.04
  -2   0 -10  166.16    4.71
   2   0  10  172.34    4.23
   2   0  10  166.29    5.58
   3   0  10   70.29    2.34
   3   0  10   64.41    3.79
  -3   0 -10   68.29    2.74
  -4   0 -10   38.00    2.41
  -4   0 -10   38.00    1.92
   4   0  10   44.93    3.50
   5   0  10   23.27    2.76
  -6   0 -10  420.85   10.30
   6   0  10  417.21   10.73
   6   0  10  420.27   11.37
   7   0  10  141.98    5.53
   7   0  10  155.98    6.12
   8   0  10  553.95   14.14
   8   0  10  557.76   14.57
   9   0  10  231.82    7.72
   9   0  10  210.70    7.68
  10   0  10   54.92    4.55
  13  -1 -10   13.78    3.91
 -13  -1  10   23.24    4.30
  13   1 -10   27.76    4.33
 -13   1  10   23.19    4.52
 -12  -1  10    9.58    3.32
  12  -1 -10    6.97    3.15
  12   1 -10   12.07    3.26
 -12   1  10   13.68    3.61
 -11  -1  10   -0.70    2.62
  11  -1 -10   -0.82    2.49
  11   1 -10    2.00    2.49
 -11   1  10   -2.61    2.81
 -10  -1  10   40.79    4.09
  10  -1 -10   33.71    3.78
 -10   1  10   41.09    4.15
  10   1 -10   34.13    3.65
  -9  -1  10   25.47    3.53
   9  -1 -10    0.52    2.22
   9   1 -10    1.38    2.13
  -9   1  10    7.35    2.71
   9   1 -10    1.13    1.70
  -8  -1  10   51.54    4.16
   8  -1 -10   48.34    4.27
   8   1 -10   42.83    3.31
  -8   1  10   55.62    4.61
   8   1 -10   36.71    3.37
  -7  -1  10   17.23    2.73
   7  -1 -10   24.28    2.79
   7   1 -10   17.44    2.22
   7   1 -10   20.85    2.25
   6  -1 -10  216.06    6.84
  -6  -1  10  204.62    6.85
   6   1 -10  206.51    6.33
  -6   1  10  209.75    7.04
   5  -1 -10   -0.56    1.52
  -5  -1  10   -0.63    1.56
  -5   1  10    1.63    0.51
   5   1 -10   -1.02    0.27
   5   1 -10   -0.81    1.30
  -5   1  10    1.96    1.80
  -4  -1  10  344.32    8.72
   4  -1 -10  331.35    8.67
   4   1 -10  333.73    8.83
  -4   1  10  337.64    8.91
   4   1 -10  325.27    8.64
  -3  -1  10   36.39    2.45
   3  -1 -10   35.86    2.37
   3   1 -10   32.74    2.47
  -3   1  10   33.46    2.54
   3   1 -10   34.54    2.47
  -2  -1  10  148.42    4.30
   2  -1 -10  147.38    4.39
  -2  -1  10  140.65    4.70
  -2   1  10  148.71    4.59
   2   1 -10  148.40    4.71
  -1  -1  10   52.45    2.95
  -1  -1  10   59.82    2.26
   1  -1 -10   52.83    2.36
  -1   1  10   55.82    2.56
   1   1 -10   54.45    2.75
   0  -1  10  137.23    3.41
   0  -1 -10  134.36    3.79
   0   1  10  130.13    4.68
   0   1 -10  133.68    4.25
   0   1  10  138.04    4.01
   1  -1  10 1487.94   32.76
  -1  -1 -10 1475.25   31.33
   1   1  10 1474.12   32.76
   1   1  10 1480.63   31.78
  -1   1 -10 1478.89   31.98
   2  -1  10  112.40    4.43
  -2  -1 -10  107.10    3.15
   2   1  10  105.48    3.36
   2   1  10  104.15    4.40
  -2   1 -10  104.48    3.74
   3  -1  10   13.06    2.08
  -3  -1 -10   19.62    1.55
  -3   1 -10   14.62    1.69
   3   1  10   17.36    1.50
   4  -1  10   53.63    3.58
  -4   1 -10   47.66    2.88
   4   1  10   52.57    3.71
   4   1  10   49.10    2.55
  -4   1 -10   54.18    1.98
  -5  -1 -10  172.20    5.23
   5  -1  10  178.77    6.28
  -5   1 -10  180.18    5.77
   5   1  10  175.81    6.32
  -6  -1 -10  128.74    4.52
   6  -1  10  118.37    5.03
   6  -1  10  127.00    5.54
   6   1  10  126.33    4.52
   6   1  10  123.94    5.43
   7  -1  10    1.01    2.05
  -7  -1 -10   -0.40    1.65
   7  -1  10    1.67    2.30
   7   1  10    0.38    2.32
   8  -1  10   10.78    2.44
   8  -1  10    7.40    2.38
  -8  -1 -10   11.71    2.11
   8   1  10   16.39    2.73
   9  -1  10   -1.82    2.02
   9  -1  10    2.53    2.25
   9   1  10   -3.87    1.94
  10  -1  10  197.53    7.78
  10   1  10  183.26    7.47
  11  -1  10   -1.79    2.58
  11   1  10   -1.38    2.29
  13   2 -10  168.13    8.26
  12  -2 -10  255.85   10.08
 -12  -2  10  237.57    9.93
  12   2 -10  259.19    9.51
 -12   2  10  245.73    9.87
 -11  -2  10   -2.21    2.59
  11  -2 -10    4.67    2.99
  11   2 -10   -0.78    2.36
 -11   2  10    2.17    2.92
 -10  -2  10  344.11   11.02
  10  -2 -10  338.09   10.98
 -10   2  10  346.69   11.27
  10   2 -10  338.99   10.65
  10   2 -10  332.20   10.03
   9  -2 -10   52.06    4.68
  -9  -2  10   56.74    4.96
   9   2 -10   59.35    3.94
  -9   2  10   54.17    4.45
   9   2 -10   50.21    4.15
   8  -2 -10   25.29    3.31
  -8  -2  10   30.16    3.45
   8   2 -10   30.14    2.88
   8   2 -10   25.91    3.03
  -8   2  10   27.48    3.35
  -7  -2  10  337.51   10.00
   7  -2 -10  338.44    9.99
   7   2 -10  345.51    9.67
   7   2 -10  345.17    9.95
   6  -2 -10  219.62    6.94
  -6  -2  10  201.83    6.81
   6   2 -10  190.94    6.75
   6   2 -10  211.91    6.65
  -5  -2  10 1488.75   33.24
   5  -2 -10 1500.37   33.11
   5   2 -10 1521.12   33.38
  -5   2  10 1517.23   33.65
   5   2 -10 1484.34   33.53
   4  -2 -10  326.65    8.63
  -4  -2  10  318.50    8.53
   4   2 -10  327.13    8.87
  -4   2  10  338.46    8.17
  -4   2  10  323.14    9.01
   4   2 -10  323.02    8.84
  -3  -2  10  672.80   15.41
   3  -2 -10  674.22   15.40
  -3   2  10  670.63   15.94
   3   2 -10  676.17   16.02
   3   2 -10  668.06   15.86
  -3   2  10  676.52   15.44
  -2  -2  10  292.52    7.39
   2  -2 -10  298.41    7.47
   2   2 -10  303.00    8.20
  -2   2  10  308.79    8.05
   1  -2 -10  703.56   15.40
  -1  -2  10  707.55   15.37
   1   2 -10  695.83   16.21
  -1   2  10  698.79   16.23
  -1   2  10  693.71   16.15
   0  -2  10  987.65   22.48
   0  -2 -10 1000.52   21.10
   0  -2  10 1000.83   21.02
   0   2  10  984.30   22.39
   0   2 -10  986.92   22.19
   0   2  10  968.37   22.03
  -1  -2 -10  297.20    6.45
   1  -2  10  280.95    7.85
   1   2  10  283.54    7.44
   1   2  10  290.06    7.96
  -1   2 -10  275.50    7.66
   2  -2  10   46.72    3.15
  -2  -2 -10   49.31    1.57
  -2   2 -10   41.95    2.79
   2   2  10   49.07    3.20
   2   2  10   47.10    2.58
   3  -2  10 1732.11   38.48
   3   2  10 1750.51   37.78
   3   2  10 1751.75   38.65
  -3   2 -10 1712.28   37.85
   3   2  10 1758.73   36.46
   4  -2  10  106.22    4.83
   4   2  10  113.67    4.11
  -4   2 -10  102.57    4.38
   5  -2  10    2.94    2.22
  -5   2 -10    4.39    1.91
   5   2  10    0.89    1.28
   5   2  10    2.87    1.59
   6  -2  10  543.17   13.94
  -6   2 -10  548.17   13.87
   6   2  10  528.67   14.14
  -7  -2 -10   56.09    3.70
   7  -2  10   50.23    4.25
   7  -2  10   58.59    4.28
   7   2  10   64.86    4.46
  -8  -2 -10   16.64    2.44
   8  -2  10   20.60    3.04
   8   2  10   19.53    3.02
  -9  -2 -10  292.11    9.18
   9  -2  10  315.01   10.03
   9   2  10  296.91    9.78
  10  -2  10   15.49    3.21
  10   2  10   10.67    2.89
  11  -2  10   65.06    5.75
  11   2  10   62.36    5.27
  12  -2  10  135.29    7.55
  12   2  10  138.11    7.12
 -12  -3  10    4.15    3.30
  12  -3 -10   -1.52    3.25
 -12   3  10   -5.10    2.96
  12   3 -10   -3.44    2.46
  11  -3 -10   35.57    4.49
 -11  -3  10   31.49    4.13
 -11   3  10   34.64    4.34
  11   3 -10   34.19    3.95
  11   3 -10   36.55    3.60
  10  -3 -10   24.87    3.76
 -10  -3  10   27.12    3.79
  10   3 -10   26.70    3.47
  10   3 -10   24.96    3.07
 -10   3  10   23.43    3.72
   9  -3 -10   95.67    5.95
  -9  -3  10  100.21    5.71
   9   3 -10   96.65    5.29
  -9   3  10  100.41    5.83
   9   3 -10   97.67    5.09
   8  -3 -10    5.83    2.68
  -8  -3  10    9.16    2.59
   8   3 -10   10.42    2.32
   8   3 -10    9.66    2.44
  -8   3  10    5.56    2.53
   7  -3 -10   80.42    4.87
  -7  -3  10   83.48    4.83
   7   3 -10   77.75    4.45
  -7   3  10   79.80    5.16
   7   3 -10   77.49    4.57
  -6  -3  10  161.54    6.34
   6  -3 -10  166.90    6.22
   6   3 -10  169.76    6.18
   6   3 -10  161.95    6.14
  -5  -3  10   21.05    2.44
   5  -3 -10   19.14    2.51
   5   3 -10   19.69    2.51
   5   3 -10   18.00    2.46
   4  -3 -10   19.15    2.23
  -4  -3  10   14.23    2.06
   4   3 -10   21.17    2.41
   4   3 -10   20.72    2.42
  -3  -3  10    4.93    1.49
   3  -3 -10    7.40    1.65
   3   3 -10    7.78    1.72
   3   3 -10    1.12    1.20
  -3   3  10    9.80    2.06
  -3   3  10    6.53    1.36
  -2  -3  10  963.18   21.25
   2  -3 -10  973.90   21.07
  -2   3  10  947.66   22.05
   2   3 -10  960.01   21.98
   2   3 -10  949.69   22.20
   1  -3 -10   66.87    2.58
  -1  -3  10   67.20    2.63
   1   3 -10   72.28    3.75
  -1   3  10   68.03    3.41
  -1   3  10   66.86    3.27
   1   3 -10   65.96    3.45
   0  -3  10   75.62    2.45
   0  -3 -10   73.35    2.25
   0   3  10   71.31    3.46
   0   3  10   74.56    3.52
   0   3 -10   71.51    3.34
   1  -3  10    4.65    1.68
   1   3  10    4.75    1.51
   1   3  10    3.00    1.60
   2  -3  10  130.62    4.99
   2   3  10  143.66    5.23
  -2   3 -10  136.95    5.03
   2   3  10  140.11    4.93
   3  -3  10  102.45    4.65
   3   3  10  108.37    4.35
  -3   3 -10   98.93    4.43
   3   3  10  107.33    4.73
   4  -3  10   62.14    4.11
  -4   3 -10   61.59    3.95
   4   3  10   60.77    4.04
   4   3  10   64.99    3.51
   5  -3  10    1.08    2.25
   5   3  10   -1.79    0.68
   5   3  10   -1.77    1.67
  -5   3 -10    0.30    2.06
   6  -3  10   45.82    3.58
   6   3  10   45.60    4.19
  -6   3 -10   37.18    3.44
   6   3  10   44.93    3.53
   7  -3  10   26.08    3.16
  -7  -3 -10   23.83    2.66
   7   3  10   25.12    3.24
   8  -3  10   20.34    3.24
  -8  -3 -10   17.76    2.67
   8   3  10   13.39    2.85
  -9  -3 -10    4.33    2.26
   9  -3  10    0.03    2.58
   9   3  10    0.52    2.24
  10  -3  10    5.00    2.86
 -10  -3 -10    2.57    2.31
  10   3  10   -0.02    2.47
  11  -3  10   18.21    3.81
  11   3  10   11.75    3.20
  12   3  10    1.92    2.85
  12   4 -10   86.78    6.00
  12   4 -10   86.35    5.88
  11  -4 -10   32.53    4.54
 -11  -4  10   42.87    4.66
  11   4 -10   31.00    3.90
  11   4 -10   38.87    4.01
 -11   4  10   36.52    4.48
 -10  -4  10  137.99    6.97
  10  -4 -10  141.79    7.16
 -10   4  10  146.89    7.27
  10   4 -10  137.40    6.70
  10   4 -10  145.12    6.69
  -9  -4  10   -2.14    2.42
   9  -4 -10    0.35    2.70
   9   4 -10    0.72    2.10
   9   4 -10   -1.44    1.98
  -9   4  10    5.21    2.75
  -8  -4  10  172.09    7.10
   8  -4 -10  178.49    7.18
   8   4 -10  177.37    7.10
  -8   4  10  179.74    7.44
   8   4 -10  170.61    6.89
   7  -4 -10  735.79   18.42
  -7  -4  10  738.46   18.51
   7   4 -10  755.11   18.51
  -7   4  10  739.50   18.91
   7   4 -10  724.21   18.62
   6  -4 -10   10.00    2.55
  -6  -4  10    2.80    2.17
   6   4 -10    7.09    2.32
  -6   4  10   13.87    2.86
   6   4 -10    9.04    2.21
   5  -4 -10  654.20   15.91
  -5  -4  10  639.26   16.01
  -5   4  10  660.83   16.60
   5   4 -10  631.96   16.39
   5   4 -10  660.69   16.33
   4  -4 -10   50.67    3.60
  -4  -4  10   45.31    3.38
   4   4 -10   47.70    3.72
   3  -4 -10   20.33    2.15
  -3  -4  10   19.21    2.13
   3   4 -10   22.35    2.50
   3   4 -10   11.53    1.71
  -2  -4  10 1057.05   23.70
  -2   4  10 1067.05   23.79
   2   4 -10 1063.28   24.49
   2   4 -10 1075.01   24.83
  -1  -4  10    3.91    1.23
   1   4 -10    0.38    1.70
  -1   4  10    3.16    1.51
  -1   4  10    2.23    1.77
   1   4 -10    3.80    1.89
   0   4  10    1.87    1.71
   0   4 -10    3.58    1.88
   0   4 -10    1.84    1.85
   0   4  10   -1.94    1.46
   1  -4  10    9.76    2.06
   1   4  10    9.88    2.01
  -1   4 -10   11.53    2.24
   1   4  10   10.61    2.06
   2  -4  10    3.88    1.97
   2   4  10    4.02    1.80
   2   4  10   -0.13    1.75
  -2   4 -10    1.32    0.63
   3  -4  10  423.22   11.47
   3   4  10  444.26   11.76
   3   4  10  430.00   11.57
   4  -4  10  181.47    6.53
  -4   4 -10  178.37    6.42
   4   4  10  182.03    6.70
   4   4  10  185.76    6.48
   5  -4  10   71.96    4.56
  -5   4 -10   65.94    4.52
   5   4  10   71.59    4.39
   5   4  10   79.14    4.69
   6   4  10  290.53    9.05
   6   4  10  278.86    9.19
  -6   4 -10  287.88    9.26
   7   4  10  128.41    6.05
   7   4  10  132.64    6.11
  -8  -4 -10   27.32    3.27
   8  -4  10   19.12    3.38
   8   4  10   22.13    3.29
   9  -4  10   35.45    4.25
  -9  -4 -10   32.14    3.62
   9   4  10   34.16    3.99
  10  -4  10    4.72    3.24
 -10  -4 -10    3.54    2.43
  10   4  10   -0.86    2.58
  11  -4  10  178.17    8.89
 -11  -4 -10  203.73    8.50
  11   4  10  185.55    8.54
  11  -5 -10   50.10    5.28
  11   5 -10   57.48    5.18
  10  -5 -10   28.82    4.37
 -10  -5  10   38.17    4.42
  10   5 -10   32.19    3.97
 -10   5  10   29.71    4.36
  10   5 -10   35.36    3.97
  -9  -5  10   37.64    4.11
   9  -5 -10   37.68    4.24
  -9   5  10   40.53    4.37
   9   5 -10   42.59    4.10
   9   5 -10   33.44    3.75
   8  -5 -10   42.33    4.25
  -8  -5  10   52.24    4.44
  -8   5  10   45.44    4.42
   8   5 -10   48.84    4.27
   8   5 -10   51.48    4.39
  -7  -5  10  238.65    8.32
   7  -5 -10  233.91    8.44
  -7   5  10  240.82    8.80
   7   5 -10  244.04    8.57
   7   5 -10  238.08    8.37
   6  -5 -10   42.55    3.65
  -6  -5  10   36.34    3.36
   6   5 -10   45.74    4.05
   6   5 -10   36.92    3.43
  -6   5  10   34.98    3.69
   5  -5 -10    8.79    2.39
  -5  -5  10   10.84    2.23
   5   5 -10   10.07    2.32
   5   5 -10   10.98    2.44
  -5   5  10    6.54    2.34
  -4  -5  10    2.24    1.78
   4   5 -10    2.18    1.86
  -4   5  10   -0.77    2.01
   4   5 -10   -0.02    1.99
  -3  -5  10  406.30   10.66
  -3   5  10  412.23   11.57
   3   5 -10  399.79   11.41
   3   5 -10  404.16   11.24
  -2  -5  10  327.82    8.94
   2   5 -10  330.42    9.89
   2   5 -10  335.46    9.73
  -2   5  10  348.49   10.08
  -1   5  10   56.81    4.11
   1   5 -10   58.40    4.04
   1   5 -10   59.02    4.17
  -1   5  10   57.98    3.36
   0   5 -10   92.43    4.80
   0   5 -10   91.27    4.78
   0   5  10   98.08    4.27
   0   5  10   93.59    4.90
   1   5  10  488.35   13.01
  -1   5 -10  485.64   12.84
   1   5  10  468.14   12.41
   2  -5  10  180.36    6.47
   2   5  10  184.22    6.55
   2   5  10  182.65    6.77
  -2   5 -10  179.21    6.69
   3  -5  10    6.38    2.10
   3   5  10    5.87    2.18
   3   5  10    4.98    2.06
  -3   5 -10    5.23    2.25
   4   5  10  126.09    5.85
  -4   5 -10  131.85    5.91
   4   5  10  132.62    5.76
   5   5  10   51.76    4.16
  -5   5 -10   41.75    3.75
   5   5  10   47.38    4.15
   6   5  10   29.57    3.39
   6   5  10   26.74    3.42
  -6   5 -10   24.92    3.42
   7   5  10  148.30    6.88
   7   5  10  149.58    6.81
   8  -5  10   30.13    4.04
   8   5  10   24.78    3.58
   9  -5  10   -0.76    3.00
  -9  -5 -10    6.78    2.78
   9   5  10    0.74    2.62
 -10  -5 -10    4.75    2.88
  -9  -6  10   16.21    3.46
   9  -6 -10   10.87    3.67
  -9   6  10   11.68    3.48
   9   6 -10   17.10    3.39
  -8  -6  10   33.32    3.85
   8   6 -10   32.25    3.95
  -8   6  10   27.97    3.97
  -7  -6  10   20.13    3.09
  -7   6  10   17.60    3.35
   7   6 -10   18.62    3.12
   7   6 -10   19.81    3.05
  -6  -6  10   28.04    3.24
   6   6 -10   27.20    3.42
  -6   6  10   26.30    3.62
   6   6 -10   29.15    3.31
  -5  -6  10  226.39    7.79
   5   6 -10  225.38    8.34
   5   6 -10  227.29    7.99
  -5   6  10  231.56    8.53
  -4  -6  10  142.30    5.67
   4   6 -10  141.08    6.14
  -4   6  10  134.19    6.49
   4   6 -10  146.73    6.44
   3   6 -10  144.31    6.23
  -3   6  10  152.79    6.58
   3   6 -10  149.30    6.33
  -2   6  10  513.60   13.96
   2   6 -10  489.79   13.48
   2   6 -10  500.96   13.79
   1   6 -10   11.11    2.45
   1   6 -10   11.93    2.45
  -1   6  10   10.88    2.50
   0   6 -10  344.43   10.28
   0   6 -10  340.90   10.12
   0   6  10  330.17   10.33
  -1   6 -10  311.60    9.56
   1   6  10  304.64    9.11
   1   6  10  306.50    9.72
  -1   6 -10  306.37    9.59
   2  -6  10    3.29    1.98
  -2   6 -10    2.49    2.22
   2   6  10   -1.02    1.75
   2   6  10    2.47    2.18
  -3   6 -10  432.00   12.48
   3   6  10  437.08   12.63
   3   6  10  428.55   12.22
  -4   6 -10   65.02    4.86
   4   6  10   67.57    4.96
   4   6  10   63.11    4.70
   5   6  10   18.17    3.15
  -5   6 -10   13.45    3.04
   5   6  10   14.82    2.95
  -6   6 -10  504.62   14.76
   6   6  10  527.71   14.85
   6   6  10  505.46   14.72
   7   6  10   16.63    3.29
   7   6  10   11.10    3.12
   8  -6  10   82.61    6.35
   8   6  10   76.51    5.80
  -9  -6 -10  182.05    9.07
  -8  -7  10   13.47    3.37
  -8   7  10   -0.28    3.25
  -7  -7  10    5.09    2.68
   7   7 -10    6.48    2.94
  -7   7  10   -1.05    2.93
  -6  -7  10    4.96    2.61
   6   7 -10    2.49    2.62
  -6   7  10   -1.54    2.49
   5   7 -10    4.10    2.67
   5   7 -10    2.55    2.32
  -5   7  10    0.44    2.54
   4   7 -10   44.26    4.01
  -4   7  10   46.13    4.41
   4   7 -10   62.21    5.05
  -3   7  10    8.14    2.82
   3   7 -10    8.29    2.45
   3   7 -10    8.39    2.70
   2   7 -10    1.70    2.23
  -2   7  10   -1.58    2.23
   2   7 -10    0.37    2.20
   1   7 -10   -0.27    2.23
   1   7 -10    1.45    2.07
  -1   7  10    1.08    2.42
   0   7 -10  107.75    5.58
   0   7 -10  104.70    5.68
   0   7  10  100.12    5.94
  -1   7 -10    7.94    2.77
  -1   7 -10   15.43    2.91
   1   7  10   12.78    2.96
  -2   7 -10   -1.05    2.21
   2   7  10    2.25    2.43
   2   7  10    0.07    1.99
   3   7  10   11.15    2.95
  -3   7 -10   10.50    2.93
   3   7  10   11.37    2.68
   4   7  10  216.77    8.54
  -4   7 -10  212.02    8.45
   4   7  10  199.47    8.08
   5   7  10   10.76    2.83
   5   7  10   13.03    3.13
  -5   7 -10    4.25    3.01
  -6   7 -10    3.74    3.26
   6   7  10    5.80    3.08
   6   7  10    2.52    2.71
   7   7  10   -1.26    3.13
   7   7  10    2.56    2.94
  -5   8  10  142.30    7.89
   5   8 -10  150.69    7.82
  -4   8  10    1.97    3.02
   4   8 -10    6.36    2.81
  -3   8  10    0.28    2.68
   3   8 -10    2.70    2.73
   2   8 -10  189.75    7.75
  -2   8  10  172.48    8.21
   2   8 -10  178.39    7.84
   1   8 -10   51.15    4.58
  -1   8  10   54.46    4.91
   1   8 -10   46.08    4.39
   0   8  10  393.08   12.66
   0   8 -10  382.92   12.03
   1   8  10  123.87    6.92
  -1   8 -10  119.86    6.38
  -2   8 -10   -2.02    2.44
   2   8  10    0.40    2.57
   3   8  10   78.74    6.14
  -3   8 -10   68.90    5.59
  -4   8 -10   10.42    3.33
   4   8  10    5.63    2.82
  13   0 -11   -0.08    3.24
  12   0 -11   -1.22    2.78
 -12   0  11   -0.44    2.90
 -11   0  11   -1.68    2.68
  11   0 -11   -2.67    2.54
  10   0 -11    0.79    2.28
 -10   0  11   -0.37    2.53
   9   0 -11   -0.30    2.12
  -9   0  11    1.43    2.52
  -8   0  11   -0.12    2.60
   8   0 -11    2.06    2.22
   7   0 -11    0.22    1.50
   7   0 -11   -0.30    1.61
  -7   0  11    2.89    2.25
   6   0 -11    1.32    1.38
  -6   0  11   -0.37    2.07
   6   0 -11    0.80    1.82
  -5   0  11    2.13    1.82
   5   0 -11   -1.68    1.42
  -4   0  11    0.18    1.49
  -4   0  11   -1.36    1.17
   4   0 -11    0.41    1.34
  -3   0  11   -2.07    1.18
  -3   0  11    0.10    1.23
   3   0 -11    0.01    1.26
  -2   0  11    0.05    1.15
  -2   0  11   -0.84    1.28
   2   0 -11   -0.27    1.09
  -1   0  11   -0.01    0.97
   1   0 -11   -0.03    1.02
  -1   0  11   -0.54    1.39
   0   0  11    3.12    1.62
   0   0 -11    2.56    1.06
   0   0  11    2.97    0.85
   1   0  11    0.36    0.71
  -1   0 -11   -0.34    0.93
   2   0  11    0.54    1.57
   2   0  11    0.76    0.70
  -2   0 -11    0.25    0.97
   3   0  11   -0.74    1.70
   3   0  11    0.49    0.78
  -3   0 -11   -0.28    1.02
  -4   0 -11   -1.10    1.12
  -4   0 -11    0.01    0.86
   4   0  11   -2.79    1.94
  -5   0 -11    0.36    1.48
   5   0  11    0.40    2.13
  -5   0 -11    1.71    0.53
   6   0  11   -0.12    1.66
   6   0  11    1.57    2.40
   7   0  11    2.78    1.96
   7   0  11    1.53    2.30
   8   0  11    3.81    2.10
   8   0  11   -2.75    2.05
   9   0  11    0.10    2.22
  10   0  11    2.95    2.39
  13   1 -11   -1.85    3.05
 -12  -1  11  232.86    9.49
  12  -1 -11  237.23    9.41
 -12   1  11  229.56    9.76
  12   1 -11  239.75    9.34
 -11  -1  11   31.63    4.05
  11  -1 -11   20.34    3.46
 -11   1  11   23.97    3.80
  11   1 -11   28.29    3.73
  10  -1 -11    0.82    2.45
 -10  -1  11    0.59    2.64
  10   1 -11    1.31    2.43
 -10   1  11    0.51    2.58
   9  -1 -11  680.44   17.51
  -9  -1  11  682.82   17.74
  -9   1  11  686.59   17.78
   9   1 -11  672.09   17.41
  -8  -1  11  234.17    8.28
   8  -1 -11  248.83    8.22
   8   1 -11  231.65    7.27
  -8   1  11  249.31    8.48
   8   1 -11  231.11    7.91
  -7  -1  11   66.02    4.56
   7  -1 -11   63.33    4.32
   7   1 -11   59.61    3.63
  -7   1  11   56.94    4.58
   6  -1 -11  600.29   14.71
  -6  -1  11  602.45   14.79
  -6   1  11  573.96   14.90
  -6   1  11  603.74   13.89
   6   1 -11  572.42   14.36
  -5  -1  11    8.40    1.96
   5  -1 -11    5.96    1.81
  -5   1  11    6.40    1.48
   5   1 -11    3.73    1.60
  -5   1  11    8.30    2.13
   5   1 -11    2.97    1.66
   4  -1 -11  729.72   17.17
  -4  -1  11  754.82   17.27
   4   1 -11  739.12   17.44
  -4   1  11  751.27   17.52
   4   1 -11  747.23   17.45
  -3  -1  11  439.74   10.64
   3  -1 -11  445.12   10.73
  -3   1  11  448.62   10.97
  -3   1  11  429.97   10.80
   3   1 -11  444.50   11.01
  -2  -1  11   16.46    1.54
   2  -1 -11   19.27    1.71
  -2  -1  11   15.67    1.85
   2   1 -11   15.19    1.69
  -2   1  11   14.96    1.89
  -2   1  11   18.50    1.79
   1  -1 -11 2414.26   51.07
  -1  -1  11 2433.05   52.40
  -1  -1  11 2418.86   51.06
  -1   1  11 2377.40   51.50
  -1   1  11 2415.41   52.36
   1   1 -11 2451.48   51.56
   0  -1 -11 1226.44   26.49
   0  -1  11 1273.88   26.21
   0   1 -11 1229.52   27.03
   0   1  11 1219.33   27.68
   0   1  11 1224.83   26.83
   1  -1  11   13.26    1.98
  -1  -1 -11   19.98    1.49
   1   1  11   13.86    2.10
   1   1  11   19.32    1.64
  -1   1 -11   17.90    1.77
   2  -1  11 1001.79   23.37
  -2  -1 -11 1055.71   21.99
  -2   1 -11 1039.66   22.67
   2   1  11  987.62   23.41
   2   1  11 1005.45   22.29
  -3  -1 -11  283.45    6.86
   3  -1  11  274.18    8.16
   3   1  11  279.91    7.09
  -3   1 -11  281.23    7.51
  -4  -1 -11 1075.60   23.06
   4  -1  11 1052.20   24.53
  -4   1 -11 1046.57   23.70
   4   1  11 1050.80   23.36
   4   1  11 1067.82   24.64
   5  -1  11 1092.52   25.43
  -5   1 -11 1084.34   24.64
   5   1  11 1107.11   25.56
   5   1  11 1083.31   23.98
   6  -1  11  211.31    7.45
  -6  -1 -11  213.33    6.32
   6   1  11  206.01    7.48
  -7  -1 -11  830.84   19.40
   7  -1  11  824.89   19.95
   7  -1  11  841.94   20.34
   7   1  11  832.79   20.49
   8  -1  11    4.58    2.16
   8  -1  11    1.16    2.28
   8   1  11    0.23    2.11
   9  -1  11   52.28    4.44
   9  -1  11   53.48    4.51
   9   1  11   47.96    4.37
  10  -1  11  155.41    6.95
  10   1  11  143.89    6.60
  11   1  11   31.62    3.78
 -12  -2  11   11.61    3.72
  12  -2 -11   15.45    3.74
  12   2 -11   14.61    3.41
 -12   2  11   15.26    3.83
 -11  -2  11   43.29    4.58
  11  -2 -11   39.05    4.38
  11   2 -11   41.17    4.23
 -11   2  11   43.70    4.53
  10  -2 -11   29.30    3.77
 -10  -2  11   26.11    3.78
  10   2 -11   32.72    3.17
  10   2 -11   27.51    3.48
 -10   2  11   28.96    3.81
  -9  -2  11   87.20    5.45
   9  -2 -11   89.12    5.49
  -9   2  11  100.31    5.68
   9   2 -11   93.26    4.77
   9   2 -11   92.12    5.23
   8  -2 -11   30.99    3.45
  -8  -2  11   33.68    3.54
   8   2 -11   34.16    3.40
   8   2 -11   39.01    3.37
  -8   2  11   36.92    3.70
  -7  -2  11  214.44    7.55
   7  -2 -11  209.31    7.49
   7   2 -11  218.78    7.24
   7   2 -11  227.62    7.69
  -7   2  11  234.40    8.00
  -6  -2  11  156.21    5.91
   6  -2 -11  154.64    5.79
   6   2 -11  145.99    5.74
  -6   2  11  134.98    5.86
   6   2 -11  140.21    5.50
   5  -2 -11  300.78    8.44
  -5  -2  11  285.15    8.27
  -5   2  11  298.30    8.74
   5   2 -11  287.50    8.44
   5   2 -11  299.17    8.49
   4  -2 -11   42.30    2.90
  -4  -2  11   38.53    2.96
   4   2 -11   46.32    3.21
  -4   2  11   40.26    2.46
   4   2 -11   42.35    3.01
  -4   2  11   41.80    3.32
  -3  -2  11  168.85    5.03
   3  -2 -11  169.24    5.14
   3   2 -11  162.27    5.57
  -3   2  11  162.37    5.57
  -2  -2  11  159.26    4.54
   2  -2 -11  155.32    4.63
  -2   2  11  154.03    5.01
   2   2 -11  150.12    5.08
   2   2 -11  160.25    5.35
  -2   2  11  155.11    5.10
  -1  -2  11  264.95    6.42
   1  -2 -11  263.34    6.54
  -1   2  11  265.85    7.19
  -1   2  11  267.26    7.41
   1   2 -11  260.35    7.35
   0  -2 -11  473.42   10.65
   0  -2  11  497.96   10.44
   0  -2  11  469.46   11.93
   0   2  11  483.82   11.95
   0   2 -11  461.12   11.70
   0   2  11  469.43   11.50
  -1  -2 -11   61.40    1.99
   1  -2  11   56.75    3.46
  -1   2 -11   61.40    3.16
   1   2  11   58.04    2.88
   1   2  11   62.86    3.49
  -2  -2 -11   65.13    2.00
   2  -2  11   67.80    3.74
   2   2  11   65.02    3.75
   2   2  11   60.06    2.95
  -2   2 -11   63.00    3.36
   3  -2  11  609.63   15.38
   3   2  11  645.12   15.62
  -3   2 -11  610.87   15.00
   3   2  11  641.74   14.75
   4  -2  11   19.53    2.76
   4   2  11   21.66    2.12
  -4   2 -11   22.30    2.42
   5  -2  11   21.77    3.01
  -5   2 -11   26.36    2.78
   5   2  11   22.93    2.31
   6  -2  11  259.41    8.47
   6   2  11  262.49    8.74
  -6   2 -11  263.81    8.37
   7  -2  11  292.51    9.19
  -7  -2 -11  304.75    8.76
   7  -2  11  303.24    9.40
   7   2  11  303.07    9.54
  -8  -2 -11   93.20    4.56
   8  -2  11   90.32    5.13
   8   2  11   84.08    5.26
   9  -2  11   14.13    3.01
   9   2  11    9.84    2.79
  10  -2  11  151.48    7.11
  10   2  11  134.09    6.78
  11  -2  11   27.08    4.02
  11   2  11   32.95    3.94
  12  -2  11   19.54    4.10
  12   2  11   28.57    4.10
 -12  -3  11   82.30    6.59
  12  -3 -11   78.74    6.55
 -12   3  11   78.12    6.54
  12   3 -11   84.89    6.23
  11  -3 -11   -3.47    2.94
 -11  -3  11    1.66    2.89
  11   3 -11   -2.04    2.41
  11   3 -11    2.63    2.19
 -11   3  11   -4.15    2.76
  10  -3 -11   10.39    3.24
 -10  -3  11   13.00    3.35
 -10   3  11    9.60    3.20
  10   3 -11   10.85    2.87
  10   3 -11   19.61    2.88
  -9  -3  11  375.38   11.64
   9  -3 -11  371.14   11.57
  -9   3  11  370.88   11.78
   9   3 -11  376.35   11.34
   9   3 -11  376.58   11.03
   8  -3 -11   12.73    2.94
  -8  -3  11   10.72    2.79
  -8   3  11   13.98    2.88
   8   3 -11   10.92    2.44
   8   3 -11   18.41    2.65
  -7  -3  11  134.30    5.81
   7  -3 -11  133.01    5.90
   7   3 -11  136.88    5.76
   7   3 -11  145.77    5.87
  -7   3  11  129.21    6.06
   6  -3 -11  417.46   11.29
  -6  -3  11  409.37   11.19
   6   3 -11  406.70   11.32
   6   3 -11  406.47   11.33
  -6   3  11  402.79   11.54
   5  -3 -11  342.22    9.45
  -5  -3  11  345.74    9.48
   5   3 -11  335.10    9.66
   5   3 -11  327.72    9.66
  -4  -3  11  892.03   20.76
   4  -3 -11  883.31   20.62
   4   3 -11  913.38   21.46
  -4   3  11  924.43   21.50
   4   3 -11  914.68   21.30
   3  -3 -11  171.79    5.37
  -3  -3  11  170.28    5.33
   3   3 -11  168.45    5.88
  -3   3  11  173.73    6.17
   2  -3 -11  116.77    3.93
  -2  -3  11  114.94    3.95
  -2   3  11  119.28    4.30
   2   3 -11  118.63    4.86
  -2   3  11  117.27    4.81
   2   3 -11  125.11    4.80
   1  -3 -11 1991.54   41.45
  -1  -3  11 1964.61   41.74
  -1   3  11 1979.73   42.81
   1   3 -11 1922.41   42.66
  -1   3  11 1933.42   42.82
   1   3 -11 1979.27   43.32
   0  -3  11   99.24    4.27
   0   3  11   90.15    4.09
   0   3  11   90.59    3.98
   1  -3  11 1885.81   42.47
   1   3  11 1935.50   42.48
   1   3  11 1936.24   42.05
  -1   3 -11 1955.30   42.09
   2  -3  11  944.44   21.78
   2   3  11  915.72   21.34
  -2   3 -11  926.96   21.51
   2   3  11  930.16   21.78
   3  -3  11    2.35    2.10
  -3   3 -11    4.14    1.76
   3   3  11    5.88    2.13
   3   3  11    3.67    1.62
   4  -3  11   25.94    3.03
   4   3  11   24.98    2.93
   4   3  11   28.50    2.60
  -4   3 -11   25.64    2.71
   5  -3  11   70.11    4.74
   5   3  11   75.63    4.53
  -5   3 -11   70.24    4.47
   5   3  11   74.64    4.08
   6  -3  11   50.31    4.35
  -6   3 -11   48.43    4.15
   6   3  11   54.51    3.85
   6   3  11   48.79    4.15
   7   3  11  639.21   16.82
   8  -3  11   88.44    5.53
  -8  -3 -11   91.27    4.90
   8   3  11   76.31    5.39
   9  -3  11  307.86   10.30
  -9  -3 -11  296.28    9.51
   9   3  11  286.04    9.98
  10  -3  11  163.24    7.64
  10   3  11  154.32    7.24
  11  -3  11   39.99    4.64
  11   3  11   35.35    4.27
  11  -4 -11   22.16    4.18
 -11  -4  11   25.55    4.18
  11   4 -11   21.41    3.59
  11   4 -11   26.00    3.56
 -11   4  11   19.08    3.96
 -10  -4  11   47.57    4.64
  10  -4 -11   44.57    4.64
  10   4 -11   53.94    4.57
  10   4 -11   42.59    4.23
 -10   4  11   49.84    4.71
   9  -4 -11    0.90    2.79
  -9  -4  11   -2.45    2.45
   9   4 -11    2.55    2.21
   9   4 -11    0.22    2.15
  -9   4  11   -0.47    2.48
  -8  -4  11    2.67    2.47
   8  -4 -11    1.53    2.53
   8   4 -11    2.47    2.20
   8   4 -11    2.74    2.06
  -8   4  11    2.98    2.65
  -7  -4  11    5.04    2.35
   7  -4 -11    2.29    2.40
  -7   4  11   -0.63    2.25
   7   4 -11    0.90    1.94
   7   4 -11    3.24    2.18
  -6  -4  11    2.23    2.13
   6  -4 -11    0.20    2.19
  -6   4  11    1.20    2.15
   6   4 -11    7.17    2.28
   6   4 -11    2.41    2.13
   5  -4 -11  144.90    5.64
  -5  -4  11  133.77    5.54
  -5   4  11  135.99    5.91
   5   4 -11  138.91    5.87
   5   4 -11  133.66    5.80
  -4  -4  11    3.58    1.91
   4  -4 -11   -2.11    1.82
   4   4 -11    1.73    1.87
   4   4 -11    1.29    0.99
  -4   4  11    1.35    1.91
  -3  -4  11   74.64    3.64
   3  -4 -11   76.96    3.67
  -3   4  11   47.67    3.76
   3   4 -11   79.18    4.19
   3   4 -11   51.89    3.17
  -2  -4  11   20.14    1.95
  -2   4  11   13.60    1.87
  -2   4  11   15.86    2.49
   2   4 -11   17.40    2.43
   2   4 -11   15.84    2.54
  -1   4  11  238.03    6.97
   1   4 -11  244.11    7.56
  -1   4  11  238.94    7.60
   1   4 -11  243.24    7.74
   0   4  11    2.99    1.72
   0   4 -11    4.01    1.95
   0   4 -11    5.05    2.06
   0   4  11    4.34    1.72
   1  -4  11    8.70    2.24
   1   4  11    8.72    2.14
   1   4  11   11.12    2.10
   2  -4  11  212.49    7.10
   2   4  11  210.52    6.95
   2   4  11  213.41    7.03
   3  -4  11   36.56    3.30
   3   4  11   27.53    2.78
  -3   4 -11   18.75    1.97
   3   4  11   33.69    3.19
   4  -4  11  167.76    6.33
   4   4  11  153.27    5.96
   4   4  11  153.62    6.30
  -4   4 -11  161.85    6.34
   5  -4  11    0.86    2.22
   5   4  11    3.26    2.26
  -5   4 -11    2.78    2.20
   5   4  11    3.51    2.02
   6   4  11  229.14    7.87
   6   4  11  233.62    8.29
  -6   4 -11  226.21    8.17
   7   4  11    4.31    2.43
   7   4  11    0.69    2.30
  -8  -4 -11    1.85    2.25
   8  -4  11   -1.06    2.58
   8   4  11    2.06    2.45
   9  -4  11   39.33    4.39
  -9  -4 -11   30.74    3.56
   9   4  11   33.92    4.06
 -10  -4 -11    4.81    2.62
  10  -4  11    6.55    3.28
  10   4  11   -3.33    2.49
  11  -5 -11   -3.83    3.65
  11   5 -11    4.74    3.16
 -10  -5  11    6.94    3.25
  10  -5 -11    3.87    3.40
 -10   5  11   -0.23    3.10
  10   5 -11    5.96    2.87
  10   5 -11    7.04    2.81
  -9  -5  11  342.25   11.43
   9  -5 -11  337.31   11.21
   9   5 -11  348.24   11.38
   9   5 -11  361.08   11.35
  -9   5  11  346.72   11.71
  -8  -5  11    5.43    2.58
   8  -5 -11    3.79    2.70
   8   5 -11    5.13    2.53
   8   5 -11    9.37    2.60
  -8   5  11    7.64    2.88
   7  -5 -11   63.52    4.99
  -7  -5  11   63.97    4.84
   7   5 -11   71.33    4.91
  -7   5  11   58.35    5.16
   7   5 -11   67.04    4.59
  -6  -5  11  164.76    6.55
   6  -5 -11  164.13    6.57
   6   5 -11  174.06    6.83
   6   5 -11  167.80    6.83
  -6   5  11  170.49    7.15
  -5  -5  11  217.48    7.38
  -5   5  11  229.07    8.16
   5   5 -11  231.85    7.84
   5   5 -11  228.61    8.03
  -4  -5  11   22.05    2.48
  -4   5  11   21.16    3.03
   4   5 -11   18.24    2.68
   4   5 -11   21.17    2.78
  -3  -5  11  141.56    5.17
  -3   5  11  142.07    6.00
   3   5 -11  134.54    5.91
   3   5 -11  142.49    5.83
  -2   5  11    0.43    2.12
   2   5 -11    1.23    1.94
   2   5 -11    0.63    2.00
   1   5 -11 1000.27   23.84
  -1   5  11 1012.10   24.04
  -1   5  11 1019.33   23.21
   1   5 -11 1006.40   24.05
   0   5 -11  374.84   10.67
   0   5  11  372.06   10.09
   0   5 -11  363.11   10.57
   0   5  11  371.49   10.70
   1  -5  11  155.98    6.14
  -1   5 -11  153.51    6.33
   1   5  11  155.09    5.86
   1   5  11  161.64    6.28
   2  -5  11  146.56    5.99
  -2   5 -11  159.49    6.30
   2   5  11  153.60    6.31
   2   5  11  155.04    5.93
   3  -5  11   20.03    2.71
   3   5  11   19.74    2.82
   3   5  11   14.14    2.56
  -3   5 -11   13.84    2.63
  -4   5 -11  103.13    5.30
   4   5  11   89.62    5.11
   4   5  11   99.89    5.16
   5   5  11    6.21    2.42
  -5   5 -11    2.35    2.28
   5   5  11    8.25    2.44
   6   5  11   22.95    3.17
   6   5  11   18.47    3.15
  -6   5 -11   11.11    2.88
   7   5  11  743.88   19.94
   7   5  11  777.57   19.77
   8  -5  11   49.53    4.80
   8   5  11   45.12    4.48
  -9  -5 -11  259.80    9.72
   9  -5  11  268.91   10.40
   9   5  11  256.29   10.03
 -10  -5 -11  199.99    8.72
  -9  -6  11    9.38    3.08
   9   6 -11    8.43    2.95
  -9   6  11    1.78    2.96
  -8  -6  11    3.13    2.59
   8   6 -11    3.07    2.31
  -8   6  11   -2.73    2.64
   8   6 -11    1.38    2.42
  -7  -6  11   52.71    4.70
  -7   6  11   45.93    4.56
   7   6 -11   40.61    4.04
   7   6 -11   44.09    4.00
  -6  -6  11   14.70    2.78
  -6   6  11   16.69    3.48
   6   6 -11   15.31    2.89
   6   6 -11   23.01    3.29
  -5  -6  11   27.49    3.06
   5   6 -11   30.35    3.35
   5   6 -11   27.61    3.55
  -5   6  11   30.99    3.59
   4   6 -11    0.97    2.22
  -4   6  11   -1.16    2.16
   4   6 -11   -0.77    2.05
   3   6 -11    8.29    2.37
  -3   6  11    3.93    2.40
   3   6 -11    5.55    2.47
   2   6 -11  234.17    8.15
  -2   6  11  230.75    8.26
   2   6 -11  231.96    8.19
   1   6 -11   16.21    2.72
   1   6 -11   14.97    2.76
  -1   6  11   15.54    2.77
   0   6 -11   34.84    3.43
   0   6 -11   39.23    3.57
   0   6  11   37.02    3.62
  -1   6 -11    2.70    2.18
   1   6  11    3.16    1.96
   1   6  11    1.99    2.20
   2  -6  11   26.77    3.03
   2   6  11   24.55    3.22
  -2   6 -11   24.42    3.13
   2   6  11   22.03    2.82
  -3   6 -11   62.80    4.89
   3   6  11   60.12    4.64
   3   6  11   58.41    4.33
  -4   6 -11   10.70    2.84
   4   6  11   13.82    2.82
   4   6  11   16.26    2.92
   5   6  11   92.50    5.62
   5   6  11   90.07    5.66
  -5   6 -11   89.03    5.64
  -6   6 -11  111.93    6.42
   6   6  11  111.70    6.35
   6   6  11  109.96    6.12
   7   6  11   41.65    4.45
   7   6  11   49.42    4.70
   8  -6  11    8.97    3.35
   8   6  11    9.14    3.32
  -8  -7  11   28.91    3.97
  -7   7  11   66.24    5.72
   7   7 -11   60.18    5.42
  -6   7  11   19.39    3.67
   6   7 -11   19.24    3.52
   5   7 -11    9.33    2.66
   5   7 -11    9.14    2.81
  -5   7  11    6.17    2.91
   4   7 -11  554.09   15.72
  -4   7  11  570.77   16.06
   4   7 -11  554.74   15.37
  -3   7  11  253.41    9.30
   3   7 -11  245.67    8.98
   3   7 -11  248.29    8.74
   2   7 -11    1.12    2.31
  -2   7  11    1.48    2.47
   2   7 -11    2.60    2.37
  -1   7  11   97.95    5.82
   1   7 -11  106.14    5.65
   1   7 -11  102.29    5.58
   0   7 -11  188.16    7.56
   0   7 -11  195.19    7.60
   0   7  11  190.24    7.82
   1   7  11    6.83    2.69
  -1   7 -11    5.12    2.49
   2   7  11   24.85    3.53
   2   7  11   28.52    3.35
  -2   7 -11   28.93    3.57
   3   7  11    7.43    2.57
   3   7  11    4.80    2.75
  -3   7 -11    6.24    2.77
   4   7  11  673.46   18.04
   4   7  11  660.91   18.19
  -4   7 -11  659.58   18.08
   5   7  11  561.71   16.10
  -5   7 -11  551.53   16.18
   5   7  11  587.31   16.41
   6   7  11   94.70    6.22
   6   7  11   84.54    6.06
  -6   7 -11   88.37    6.46
  -4   8  11    1.87    2.96
   4   8 -11    3.36    2.94
   3   8 -11   14.50    3.22
  -3   8  11    8.91    3.27
   2   8 -11    7.17    2.73
   2   8 -11    3.91    2.84
  -2   8  11    3.71    2.99
   1   8 -11   -0.35    2.47
   1   8 -11    0.26    2.56
  -1   8  11    0.90    2.73
   0   8  11   11.01    3.25
   0   8 -11   17.97    3.20
  -1   8 -11   11.10    3.03
   1   8  11   12.64    3.17
   2   8  11    3.79    2.81
  -2   8 -11    2.47    2.58
  -3   8 -11    4.55    3.04
   3   8  11    8.62    3.16
  -4   8 -11    1.71    3.01
   4   8  11    3.01    2.65
  12   0 -12   69.72    5.77
 -12   0  12   68.60    6.06
  11   0 -12   95.25    5.86
 -11   0  12   89.56    6.38
 -10   0  12  142.41    6.93
  10   0 -12  138.05    6.54
   9   0 -12   33.67    3.64
  -9   0  12   33.65    3.73
   8   0 -12 1774.45   39.46
  -8   0  12 1741.57   39.69
  -7   0  12 1232.65   28.31
   7   0 -12 1216.59   27.49
   7   0 -12 1215.75   28.10
  -6   0  12  364.93   10.14
   6   0 -12  356.20   10.00
  -5   0  12    3.06    1.54
  -5   0  12    4.23    1.94
   5   0 -12    2.45    1.83
  -4   0  12  755.40   17.61
   4   0 -12  743.80   17.62
  -4   0  12  770.90   17.68
  -3   0  12   30.94    2.62
  -3   0  12   32.76    2.59
   3   0 -12   29.10    2.51
   2   0 -12  105.26    3.94
  -2   0  12  111.08    4.29
  -2   0  12  112.69    3.82
  -1   0  12  356.16    9.47
  -1   0  12  357.70    8.60
   1   0 -12  360.86    8.93
   0   0  12 1753.66   38.25
   0   0  12 1733.44   36.80
   0   0 -12 1701.43   37.05
  -1   0 -12  552.39   12.84
   1   0  12  550.02   13.85
   1   0  12  566.59   12.36
   2   0  12 2382.68   49.56
  -2   0 -12 2319.05   49.88
   3   0  12  725.75   15.64
  -3   0 -12  710.11   16.18
   3   0  12  699.96   17.36
   4   0  12  236.77    7.69
  -4   0 -12  218.61    6.36
  -4   0 -12  223.91    5.79
   5   0  12    2.10    2.29
  -5   0 -12    1.95    1.63
   6   0  12  360.87   10.63
   6   0  12  356.73    9.62
   7   0  12  796.97   19.70
   7   0  12  787.38   18.78
   8   0  12 1017.15   24.00
   8   0  12  959.19   23.83
   9   0  12  479.10   13.57
  10   0  12  191.55    7.59
 -12  -1  12    7.23    3.30
  12  -1 -12    4.98    3.31
  12   1 -12    7.63    3.03
 -12   1  12    3.50    3.28
 -11  -1  12    7.97    3.30
  11  -1 -12   14.95    3.23
 -11   1  12    8.38    3.24
  11   1 -12    6.39    2.79
 -10  -1  12    1.45    2.72
  10  -1 -12   -1.60    2.51
  10   1 -12    0.32    2.42
 -10   1  12    0.95    2.70
   9  -1 -12   59.41    4.77
  -9  -1  12   62.01    4.87
   9   1 -12   52.06    4.35
  -9   1  12   53.36    4.78
  -8  -1  12   10.34    2.77
   8  -1 -12   12.47    2.75
   8   1 -12   12.56    2.56
  -8   1  12   12.57    2.88
   8   1 -12   13.53    2.15
   7  -1 -12   -0.90    2.16
  -7  -1  12    3.18    2.38
   7   1 -12    1.55    1.84
   7   1 -12    3.41    1.93
  -7   1  12    2.59    2.49
  -6  -1  12   21.41    2.70
   6  -1 -12   25.44    2.85
   6   1 -12   22.16    2.45
  -6   1  12   20.15    2.88
  -6   1  12   26.08    2.26
   5  -1 -12  317.35    9.01
  -5  -1  12  324.65    9.10
  -5   1  12  334.88    9.32
  -5   1  12  341.59    8.71
   5   1 -12  330.47    9.06
   4  -1 -12   16.41    2.03
  -4  -1  12   17.78    2.06
  -4   1  12   20.09    2.29
   4   1 -12   17.15    2.16
   4   1 -12   15.31    2.11
  -4   1  12   17.08    1.99
   3  -1 -12   -0.77    1.27
  -3  -1  12   -0.35    1.33
  -3  -1  12    0.63    1.41
   3   1 -12   -0.58    1.27
  -3   1  12    1.61    1.51
  -3   1  12    0.31    1.38
  -2  -1  12  199.47    5.57
  -2  -1  12  201.25    6.20
   2  -1 -12  202.70    5.73
  -2   1  12  202.28    6.22
   2   1 -12  212.10    6.15
  -2   1  12  205.49    5.89
  -1  -1  12  658.93   15.76
   1  -1 -12  649.61   14.89
  -1  -1  12  660.29   14.64
   1   1 -12  662.38   15.41
  -1   1  12  655.84   15.77
  -1   1  12  668.18   15.15
   0  -1  12 1236.74   28.40
   0  -1  12 1300.75   26.82
   0  -1 -12 1274.70   27.19
   0   1  12 1257.02   27.46
   0   1  12 1239.54   28.41
   0   1 -12 1258.34   27.69
  -1  -1 -12    1.45    0.88
   1  -1  12    4.21    1.84
   1   1  12    3.63    1.83
  -1   1 -12    0.59    1.22
   1   1  12    2.84    1.01
   2  -1  12  136.60    5.29
  -2  -1 -12  134.66    3.92
   2   1  12  132.03    5.34
  -2   1 -12  132.40    4.58
   2   1  12  133.05    4.05
   3  -1  12  189.44    6.61
  -3  -1 -12  196.39    5.14
  -3   1 -12  180.34    5.75
   3   1  12  185.34    5.23
  -4  -1 -12   53.99    2.69
   4  -1  12   55.59    4.24
   4   1  12   58.05    2.76
   4   1  12   54.78    4.07
  -4   1 -12   53.26    3.22
   5  -1  12  290.77    9.24
   5   1  12  305.36    7.99
   5   1  12  315.51    9.43
  -5   1 -12  304.73    8.57
  -6  -1 -12   26.26    2.32
   6  -1  12   24.23    3.38
  -6   1 -12   22.52    2.73
   6   1  12   25.50    3.22
   7  -1  12    1.24    1.98
   7  -1  12    4.21    2.51
   7   1  12    2.18    2.42
   8  -1  12   47.93    4.06
   8  -1  12   44.50    4.05
   8   1  12   48.63    4.33
   9  -1  12   92.18    5.35
   9  -1  12   85.14    5.02
   9   1  12   83.60    5.30
  10  -1  12   52.56    4.69
  10   1  12   46.70    4.24
  11   1  12    4.46    2.82
 -12  -2  12   22.64    4.25
  12  -2 -12   16.08    3.85
 -12   2  12   18.70    4.09
  12   2 -12   20.64    3.72
 -11  -2  12  196.83    8.49
  11  -2 -12  189.03    8.53
  11   2 -12  198.10    8.13
 -11   2  12  193.52    8.44
  10  -2 -12    2.02    2.77
 -10  -2  12    9.38    3.12
 -10   2  12    7.58    2.98
  10   2 -12    6.27    2.64
  -9  -2  12   14.75    3.22
   9  -2 -12   10.29    2.94
   9   2 -12   14.56    2.42
  -9   2  12   13.84    3.21
   9   2 -12   11.09    2.75
  -8  -2  12  461.95   13.06
   8  -2 -12  465.23   12.95
   8   2 -12  473.97   12.61
   8   2 -12  466.59   12.96
  -8   2  12  478.34   13.34
  -7  -2  12   20.44    3.02
   7  -2 -12   18.67    2.87
   7   2 -12   20.93    2.90
  -7   2  12   18.37    2.98
   7   2 -12   21.09    2.65
   6  -2 -12  519.12   13.41
  -6  -2  12  521.08   13.45
   6   2 -12  522.26   13.63
  -6   2  12  527.63   13.92
   6   2 -12  527.68   13.53
  -5  -2  12  686.88   16.68
   5  -2 -12  686.60   16.66
  -5   2  12  704.95   17.16
   5   2 -12  711.49   17.02
   4  -2 -12  118.80    4.54
  -4  -2  12  113.47    4.51
   4   2 -12  126.05    4.94
  -4   2  12  126.82    5.02
   3  -2 -12 2310.45   48.85
  -3  -2  12 2250.43   48.96
  -3   2  12 2315.74   49.65
  -3   2  12 2257.72   49.53
   3   2 -12 2305.76   50.08
   2  -2 -12   79.81    3.18
  -2  -2  12   75.42    3.11
  -2   2  12   77.77    3.63
  -2   2  12   81.31    3.75
   2   2 -12   78.56    3.71
  -1  -2  12   20.25    1.75
   1  -2 -12   20.88    1.88
  -1   2  12   22.26    2.34
   1   2 -12   19.89    2.17
  -1   2  12   22.37    2.09
   0  -2  12 1767.41   36.84
   0  -2 -12 1740.13   37.00
   0  -2  12 1721.80   38.72
   0   2  12 1734.93   38.68
   0   2 -12 1759.16   38.17
   0   2  12 1772.07   38.05
   1  -2  12  152.18    5.55
  -1  -2 -12  145.82    3.83
   1   2  12  150.39    5.52
   1   2  12  153.40    4.81
  -1   2 -12  139.73    5.01
   2  -2  12  226.76    7.21
  -2   2 -12  225.87    6.82
   2   2  12  222.06    6.38
   2   2  12  234.69    7.37
   3  -2  12  350.62   10.05
   3   2  12  365.53   10.18
  -3   2 -12  362.86    9.65
   3   2  12  353.41    9.18
   4  -2  12   74.35    4.61
   4   2  12   77.12    3.53
  -4   2 -12   73.83    3.99
   5  -2  12  617.34   15.73
  -5   2 -12  613.20   15.34
   5   2  12  615.10   14.87
   6  -2  12  817.74   19.78
   6   2  12  769.22   19.91
  -6   2 -12  814.53   19.40
   7  -2  12    1.89    2.39
  -7  -2 -12    3.33    1.76
   7  -2  12    4.34    2.16
   7   2  12    2.70    2.27
   8  -2  12   91.14    5.61
   8  -2  12  102.33    5.64
   8   2  12   91.86    5.43
   9  -2  12    4.94    2.63
   9   2  12    0.39    2.34
  10  -2  12   18.26    3.35
  10   2  12    9.87    2.99
  11  -2  12   26.69    3.97
  11   2  12   13.24    3.32
  12  -3 -12    1.50    3.38
 -12  -3  12   -0.82    3.44
  12   3 -12    0.82    2.85
  11  -3 -12   26.82    4.09
 -11  -3  12   20.77    3.95
  11   3 -12   28.65    3.96
 -11   3  12   21.89    4.01
  11   3 -12   28.96    3.57
  10  -3 -12   35.95    4.31
 -10  -3  12   47.08    4.52
  10   3 -12   39.26    3.75
 -10   3  12   46.42    4.52
  10   3 -12   41.25    4.19
   9  -3 -12    8.35    2.88
  -9  -3  12    3.62    2.74
   9   3 -12    4.10    2.22
  -9   3  12    4.97    2.67
   9   3 -12    3.70    2.44
   8  -3 -12   36.92    3.77
  -8  -3  12   41.43    3.89
   8   3 -12   38.31    3.63
  -8   3  12   38.76    3.91
   8   3 -12   32.36    3.30
   7  -3 -12    6.54    2.54
  -7  -3  12    5.66    2.37
   7   3 -12    6.56    2.18
   7   3 -12    4.44    2.11
  -7   3  12    3.46    2.34
  -6  -3  12  506.73   13.07
   6  -3 -12  508.15   13.08
   6   3 -12  491.99   13.20
  -6   3  12  496.50   13.44
   6   3 -12  473.93   13.10
  -5  -3  12   13.18    2.37
   5  -3 -12   16.66    2.49
  -5   3  12   13.86    2.54
   5   3 -12   14.48    2.48
   5   3 -12   12.33    2.55
   4  -3 -12    4.43    1.92
  -4  -3  12    6.33    1.90
  -4   3  12    7.23    2.23
   4   3 -12    4.04    2.09
   4   3 -12    5.45    1.95
   3  -3 -12  134.01    4.69
  -3  -3  12  137.07    4.67
   3   3 -12  110.57    4.88
  -3   3  12  146.93    5.52
  -3   3  12  137.70    4.71
  -2  -3  12  110.54    3.91
   2  -3 -12  114.11    3.96
  -2   3  12  120.09    4.53
  -2   3  12  113.86    4.72
   1  -3 -12   70.78    2.97
  -1   3  12   69.64    3.67
  -1   3  12   70.89    3.72
   0  -3  12  302.57    8.87
   0   3  12  311.56    8.67
   0   3  12  302.16    8.47
   1  -3  12  312.22    8.82
   1   3  12  310.93    8.73
  -1   3 -12  271.94    8.51
   1   3  12  309.35    8.44
   2  -3  12  231.80    7.48
  -2   3 -12  227.90    7.23
   2   3  12  236.49    7.53
   2   3  12  225.30    6.89
   3  -3  12   79.46    4.83
   3   3  12   86.96    4.66
   3   3  12   83.70    4.00
  -3   3 -12   73.17    4.21
   4  -3  12    6.76    2.54
  -4   3 -12    6.65    2.18
   4   3  12    6.63    1.89
   4   3  12    6.99    2.46
   5  -3  12  628.02   15.95
   5   3  12  614.74   15.36
  -5   3 -12  610.87   15.72
   5   3  12  626.77   16.14
   6  -3  12  163.91    6.58
   6   3  12  160.23    6.62
  -6   3 -12  164.80    6.47
   6   3  12  149.93    5.96
   7   3  12  353.32   10.91
  -8  -3 -12  173.84    6.62
   8  -3  12  167.71    7.22
   8   3  12  151.90    7.14
   9  -3  12    9.10    2.92
   9   3  12    1.85    2.56
  10  -3  12    4.84    2.88
  10   3  12    3.87    2.75
  11  -3  12    3.28    3.18
  11   3  12   -0.04    2.85
  11  -4 -12  240.64   10.02
 -11  -4  12  277.09   10.32
  11   4 -12  239.55    9.54
 -11   4  12  235.24    9.98
  11   4 -12  257.56    9.40
  10  -4 -12  292.81   10.44
 -10  -4  12  299.82   10.63
 -10   4  12  298.31   10.88
  10   4 -12  301.60   10.15
  10   4 -12  296.76   10.23
   9  -4 -12   -2.51    2.74
  -9  -4  12    0.21    2.57
   9   4 -12   -1.25    2.07
  -9   4  12   -0.93    2.65
   9   4 -12    4.87    2.37
   8  -4 -12   67.74    5.26
  -8  -4  12   71.28    5.22
   8   4 -12   70.96    4.79
   8   4 -12   62.94    4.59
  -8   4  12   75.58    5.45
  -7  -4  12   10.48    2.63
   7  -4 -12    6.34    2.51
   7   4 -12    8.24    2.55
  -7   4  12    4.99    2.55
   7   4 -12    4.93    2.16
  -6  -4  12   20.84    2.77
   6  -4 -12   17.28    2.78
   6   4 -12   17.79    2.76
  -6   4  12   18.35    2.89
   6   4 -12   18.60    2.87
   5  -4 -12  343.47    9.72
  -5  -4  12  345.35    9.78
  -5   4  12  342.50   10.47
   5   4 -12  352.21   10.30
   5   4 -12  353.38   10.25
  -4  -4  12  171.60    5.92
   4  -4 -12  175.13    5.92
  -4   4  12  172.56    6.65
   4   4 -12  166.20    6.41
   4   4 -12  172.63    6.56
  -3  -4  12 1358.09   30.28
   3   4 -12 1403.14   31.17
   3   4 -12 1306.75   31.32
  -3   4  12 1405.46   31.42
   2   4 -12  709.73   17.56
  -2   4  12  699.72   17.39
  -2   4  12  704.60   16.57
   2   4 -12  700.10   17.30
   1   4 -12  518.87   13.29
   1   4 -12  483.83   12.94
  -1   4  12  493.99   12.51
  -1   4  12  499.03   13.07
   0  -4  12  303.65    9.07
   0   4  12  317.84    8.81
   0   4  12  299.71    8.92
   1  -4  12    8.77    2.33
   1   4  12   13.15    2.31
   1   4  12   10.81    2.21
   2  -4  12   48.55    4.16
   2   4  12   50.69    3.82
   2   4  12   54.21    3.92
   3  -4  12  105.72    5.12
  -3   4 -12   97.75    4.96
   3   4  12  104.32    5.27
   3   4  12   99.04    4.72
   4  -4  12  120.24    5.68
   4   4  12  116.74    5.18
   4   4  12  121.73    5.62
  -4   4 -12  120.56    5.53
   5  -4  12 1438.35   33.74
  -5   4 -12 1500.63   33.97
   5   4  12 1500.63   33.81
   5   4  12 1489.49   34.44
  -6   4 -12  640.92   16.66
   6   4  12  616.84   16.24
   6   4  12  637.15   16.85
  -7   4 -12    2.58    2.58
   7   4  12   -1.12    2.29
   7   4  12    2.69    2.39
  -8  -4 -12  505.34   13.99
   8  -4  12  507.90   14.66
   8   4  12  489.66   14.50
   9  -4  12   47.54    4.69
  -9  -4 -12   55.86    4.74
   9   4  12   36.79    4.21
 -10  -4 -12   13.07    3.09
  10  -4  12    4.91    3.29
  10   4  12    8.40    3.08
 -10  -5  12    1.80    2.86
  10  -5 -12   -5.07    2.93
  10   5 -12    0.78    2.59
  10   5 -12   -1.20    2.43
 -10   5  12   -1.35    2.95
   9  -5 -12   11.22    3.44
  -9  -5  12   16.14    3.30
  -9   5  12    8.69    3.13
   9   5 -12   20.42    3.28
   9   5 -12   13.69    3.20
  -8  -5  12   28.13    3.62
   8  -5 -12   16.86    3.37
   8   5 -12   28.66    3.61
   8   5 -12   24.82    3.44
  -8   5  12   29.74    3.93
   7  -5 -12  208.54    7.80
  -7  -5  12  216.58    7.94
  -7   5  12  206.12    8.45
   7   5 -12  209.98    7.87
   7   5 -12  214.88    8.17
  -6  -5  12    8.14    2.33
   6   5 -12    3.73    2.39
   6   5 -12    5.16    2.33
  -6   5  12    4.71    2.49
  -5  -5  12   66.60    4.15
   5   5 -12   59.18    4.37
  -5   5  12   62.07    4.56
   5   5 -12   56.20    4.20
  -4  -5  12   45.14    3.70
   4   5 -12   53.94    4.26
   4   5 -12   53.93    4.02
  -4   5  12   48.25    4.29
   3   5 -12   12.58    2.66
   3   5 -12   11.43    2.42
  -3   5  12   15.10    2.58
   2   5 -12  129.57    5.76
   2   5 -12  122.54    5.68
  -2   5  12  133.50    5.89
   1   5 -12   76.29    4.62
  -1   5  12   70.05    4.51
   1   5 -12   70.01    4.40
   0   5 -12  132.70    5.77
   0   5  12  125.64    5.79
   0   5 -12  133.85    5.89
   0   5  12  137.43    5.33
   1  -5  12   51.88    3.91
   1   5  12   42.32    3.81
  -1   5 -12   46.28    3.92
   1   5  12   40.72    3.49
   2  -5  12  157.32    6.25
  -2   5 -12  166.25    6.45
   2   5  12  152.48    6.28
   2   5  12  153.03    6.10
   3  -5  12  474.53   13.11
   3   5  12  487.12   13.34
   3   5  12  501.41   13.42
  -3   5 -12  491.24   13.39
   4  -5  12  337.08   10.18
   4   5  12  349.67   10.39
  -4   5 -12  339.93   10.61
   4   5  12  343.94   10.59
   5   5  12  161.04    6.80
  -5   5 -12  161.28    6.90
   5   5  12  152.66    6.66
   6   5  12    2.28    2.40
  -6   5 -12   -0.60    2.36
   6   5  12    3.56    2.31
  -7   5 -12   15.98    3.37
   7   5  12   19.83    3.22
   7   5  12   16.43    3.32
   8  -5  12  202.99    8.73
   8   5  12  196.19    8.35
  -9  -5 -12    3.51    2.68
   9  -5  12    7.53    3.62
   9   5  12    5.61    3.11
  -9  -6  12   32.43    4.20
  -9   6  12   22.45    4.16
   9   6 -12   19.07    3.75
   9   6 -12   31.11    4.49
  -8  -6  12  204.39    8.33
   8   6 -12  207.51    8.68
  -8   6  12  192.92    8.78
   8   6 -12  201.28    8.20
  -7  -6  12   15.59    3.06
  -7   6  12   17.46    3.39
   7   6 -12   15.54    3.19
   7   6 -12   14.89    2.99
   6   6 -12  358.22   11.51
  -6   6  12  361.97   11.94
   6   6 -12  371.22   11.34
   5   6 -12  241.38    8.80
   5   6 -12  235.74    8.42
  -5   6  12  241.75    8.97
   4   6 -12   27.23    3.42
  -4   6  12   28.94    3.56
   4   6 -12   30.68    3.45
  -3   6  12   80.99    5.19
   3   6 -12   82.90    4.94
   3   6 -12   74.38    5.21
   2   6 -12  291.46    9.46
   2   6 -12  290.65    9.55
  -2   6  12  291.63    9.65
  -1   6  12    6.29    2.40
   1   6 -12    8.98    2.61
   1   6 -12    2.94    2.29
   0   6 -12  679.73   17.63
   0   6 -12  685.15   17.57
   0   6  12  670.84   17.70
   1  -6  12   96.18    5.01
   1   6  12   92.63    4.78
  -1   6 -12   95.08    5.35
   1   6  12   94.89    5.36
   2  -6  12   28.65    3.17
  -2   6 -12   29.54    3.50
   2   6  12   24.21    3.34
   2   6  12   22.36    2.93
   3   6  12  175.69    7.39
  -3   6 -12  195.95    7.67
   3   6  12  196.00    7.39
   4   6  12   42.18    4.05
  -4   6 -12   34.32    3.76
   4   6  12   32.53    3.61
  -5   6 -12    0.01    2.54
   5   6  12    0.38    2.36
   5   6  12   -2.09    2.34
   6   6  12   15.28    3.23
   6   6  12   25.21    3.52
  -6   6 -12   16.68    3.49
   7   6  12    3.93    2.81
   7   6  12   -0.50    2.57
   8   6  12  273.98   10.34
  -7   7  12   15.80    3.91
   6   7 -12   15.65    3.22
   6   7 -12   18.47    3.46
  -6   7  12   22.55    3.91
   5   7 -12  189.15    7.89
  -5   7  12  201.96    8.54
   5   7 -12  184.28    8.09
  -4   7  12  124.35    6.85
   4   7 -12  109.50    5.91
   4   7 -12  117.99    6.41
   3   7 -12    1.85    2.47
  -3   7  12   -0.35    2.33
   3   7 -12    1.77    2.29
   2   7 -12    4.93    2.55
  -2   7  12    5.28    2.68
   2   7 -12    6.29    2.68
   1   7 -12   16.92    3.10
   1   7 -12   15.85    3.21
  -1   7  12   18.45    3.19
   0   7  12  165.92    7.23
   0   7 -12  149.17    7.13
   0   7 -12  152.75    7.06
   1  -7  12   75.39    4.90
   1   7  12   56.29    4.98
  -1   7 -12   72.40    5.25
  -2   7 -12   10.60    2.84
   2   7  12    5.68    2.82
   2   7  12   10.36    2.77
  -3   7 -12    3.45    2.81
   3   7  12    2.75    2.31
   3   7  12    1.42    2.60
   4   7  12   49.17    4.63
   4   7  12   50.38    4.53
  -4   7 -12   56.49    4.88
  -5   7 -12   -0.20    2.82
   5   7  12   -0.33    2.46
   5   7  12    6.84    2.83
   6   7  12    1.01    2.78
   6   7  12    2.02    2.83
  -6   7 -12   -0.03    3.29
   4   8 -12    5.22    3.04
   3   8 -12   69.15    5.54
  -3   8  12   69.30    5.86
   3   8 -12   74.02    5.96
  -2   8  12   29.35    4.17
   2   8 -12   27.34    3.76
   2   8 -12   29.80    4.08
   1   8 -12   18.50    3.37
  -1   8  12   20.11    3.61
   1   8 -12   18.48    3.67
   0   8 -12  142.94    6.94
   0   8  12  128.98    7.12
   1   8  12   17.04    3.55
  -1   8 -12   10.89    3.00
   2   8  12  318.76   11.65
  -2   8 -12  339.78   11.55
  -3   8 -12  325.14   11.56
 -12   0  13    3.08    3.23
  12   0 -13   -1.87    2.82
 -11   0  13    3.64    3.07
  11   0 -13   -1.17    2.51
  10   0 -13    3.21    2.48
 -10   0  13   -1.26    2.76
   9   0 -13   -2.71    2.09
  -9   0  13    3.21    2.57
  -8   0  13    1.03    2.42
   8   0 -13   -0.14    2.09
  -7   0  13   -0.03    2.45
   7   0 -13    1.47    2.07
   6   0 -13    0.06    1.92
  -6   0  13   -1.12    1.52
  -6   0  13   -0.24    2.21
  -5   0  13    0.94    1.51
   5   0 -13   -0.27    1.76
  -5   0  13   -1.04    1.92
  -4   0  13    0.06    1.51
   4   0 -13   -0.96    1.51
  -4   0  13    0.64    1.60
   3   0 -13    0.15    1.37
  -3   0  13   -1.26    1.33
  -3   0  13   -0.78    1.46
   2   0 -13    1.46    1.29
  -2   0  13   -0.27    1.18
  -2   0  13   -2.59    1.47
  -1   0  13   -1.62    1.58
   1   0 -13    1.07    1.19
  -1   0  13    1.57    1.10
   0   0  13    9.06    2.06
  -1   0 -13    1.59    1.15
   1   0  13    0.30    0.81
   1   0  13    0.64    1.91
   2   0  13   -0.60    0.86
   2   0  13   -1.22    0.79
  -2   0 -13    1.27    1.21
   3   0  13   -0.26    2.13
  -3   0 -13   -0.36    1.21
  -4   0 -13    0.64    1.40
   4   0  13    1.65    2.59
   5   0  13    0.68    2.48
  -5   0 -13    0.27    1.66
   6   0  13    1.51    2.62
   6   0  13    1.03    1.75
   7   0  13    1.10    2.44
   7   0  13    3.02    1.80
   8   0  13   -0.06    2.36
   9   0  13   -0.20    2.53
  10   0  13   -2.79    2.40
  12  -1 -13  214.46    8.99
 -12  -1  13  199.96    9.18
 -12   1  13  204.51    9.09
  12   1 -13  199.64    8.90
  11  -1 -13   15.00    3.28
 -11  -1  13   12.46    3.52
 -11   1  13   14.80    3.55
  11   1 -13   14.98    3.25
  10  -1 -13  568.45   15.47
 -10  -1  13  555.52   15.52
 -10   1  13  541.19   15.51
  10   1 -13  539.51   15.32
  -9  -1  13  196.95    7.75
   9  -1 -13  196.50    7.64
  -9   1  13  185.32    7.84
   9   1 -13  200.94    7.56
   8  -1 -13   85.98    5.11
  -8  -1  13   91.05    5.24
   8   1 -13   96.16    5.01
   8   1 -13   85.20    4.38
  -8   1  13   87.30    5.30
  -7  -1  13  105.71    5.36
   7  -1 -13  103.71    5.28
  -7   1  13  116.92    5.79
   7   1 -13  105.91    4.83
   7   1 -13  115.46    5.33
   6  -1 -13    8.06    2.34
  -6  -1  13    4.29    2.31
  -6   1  13    4.70    1.75
  -6   1  13   11.10    2.54
   6   1 -13    9.52    2.07
   6   1 -13    0.20    1.23
   5  -1 -13    3.73    1.92
  -5  -1  13    2.32    1.92
   5   1 -13    4.38    1.95
  -5   1  13    1.24    1.70
   5   1 -13    5.67    1.97
  -5   1  13    1.55    2.03
  -4  -1  13  607.93   14.82
   4  -1 -13  628.52   14.96
   4   1 -13  617.75   15.17
  -4   1  13  638.55   14.99
  -4   1  13  624.38   15.20
  -3  -1  13   91.21    4.10
   3  -1 -13   94.96    3.88
  -3  -1  13   91.10    3.80
  -3   1  13   96.17    4.18
   3   1 -13   90.44    4.00
  -3   1  13   94.37    4.11
  -2  -1  13  188.39    5.37
  -2  -1  13  187.21    6.14
   2  -1 -13  191.73    5.64
   2   1 -13  193.32    5.99
  -2   1  13  200.39    5.83
  -2   1  13  194.47    6.23
  -1  -1  13 2144.04   44.54
  -1  -1  13 2108.22   46.07
   1  -1 -13 2091.48   44.68
   1   1 -13 2060.05   45.14
  -1   1  13 2093.56   46.00
  -1   1  13 2089.89   45.05
   0  -1  13   10.21    2.11
   0  -1  13   12.19    1.05
   0   1  13   10.85    1.40
   0   1  13   10.43    2.16
   0   1 -13   10.44    1.59
   1  -1  13  252.66    8.05
  -1  -1 -13  285.64    6.95
   1   1  13  284.26    7.10
   1   1  13  281.59    8.25
  -1   1 -13  280.92    7.61
  -2  -1 -13  199.47    5.33
   2  -1  13  196.88    6.85
   2   1  13  196.85    5.42
   2   1  13  190.23    6.79
  -2   1 -13  201.97    6.05
   3  -1  13   30.37    3.18
  -3  -1 -13   32.45    2.17
   3   1  13   31.76    2.16
  -3   1 -13   33.02    2.68
  -4  -1 -13  915.68   20.81
   4  -1  13  923.81   22.28
   4   1  13  943.79   20.79
  -4   1 -13  934.31   21.30
   5  -1  13  601.39   15.52
  -5   1 -13  579.20   14.58
   5   1  13  604.18   15.57
   6  -1  13  167.23    6.87
   6   1  13  160.50    6.98
  -6   1 -13  162.37    5.99
   7  -1  13 1027.40   24.80
   7  -1  13 1033.23   24.17
   7   1  13 1033.05   24.96
   8  -1  13   38.71    3.94
   8  -1  13   44.90    3.73
   8   1  13   40.18    3.93
   9  -1  13   91.37    5.35
   9  -1  13   85.39    5.45
   9   1  13   90.31    5.70
  10   1  13   85.94    5.81
  11   1  13   -4.56    2.50
  12  -2 -13   15.67    3.84
 -12  -2  13    7.59    3.63
  12   2 -13   12.09    3.51
 -12   2  13    3.85    3.56
 -11  -2  13   -0.71    2.96
  11  -2 -13   -3.51    2.66
 -11   2  13    2.90    3.17
  11   2 -13   -2.61    2.43
  10  -2 -13    7.82    3.00
 -10  -2  13    9.73    3.23
  10   2 -13    8.31    2.87
 -10   2  13    7.69    3.21
   9  -2 -13  163.62    7.27
  -9  -2  13  167.05    7.21
   9   2 -13  160.76    6.94
   9   2 -13  167.45    6.52
  -9   2  13  165.58    7.31
  -8  -2  13  116.93    5.85
   8  -2 -13  117.19    5.75
   8   2 -13  114.93    5.70
  -8   2  13  117.06    6.01
   8   2 -13  113.40    5.30
  -7  -2  13   64.03    4.67
   7  -2 -13   62.28    4.58
   7   2 -13   60.10    4.30
  -7   2  13   64.33    4.64
   7   2 -13   65.89    4.01
  -6  -2  13    5.11    2.32
   6  -2 -13    0.83    2.05
   6   2 -13   -1.23    1.83
  -6   2  13    0.40    2.26
   6   2 -13   -1.40    1.92
   5  -2 -13   14.81    2.35
  -5  -2  13   17.75    2.45
   5   2 -13   10.44    2.35
  -5   2  13   15.53    2.67
   4  -2 -13    1.97    1.75
  -4  -2  13   -0.61    1.65
  -4   2  13    0.84    1.87
   4   2 -13   -0.47    0.47
   4   2 -13   -1.27    1.86
  -4   2  13    1.81    1.73
   3  -2 -13   12.17    1.89
  -3  -2  13    8.27    1.75
   3   2 -13   11.85    2.06
   3   2 -13   12.20    2.45
  -3   2  13   14.35    2.17
  -3   2  13   15.22    2.18
  -2  -2  13  319.06    9.02
   2  -2 -13  321.34    8.07
  -2  -2  13  310.31    7.88
  -2   2  13  316.94    8.77
  -2   2  13  318.88    8.71
   2   2 -13  310.83    8.79
   1  -2 -13  194.41    5.33
  -1  -2  13  193.81    5.10
  -1   2  13  198.87    5.97
   1   2 -13  192.89    6.24
  -1   2  13  199.82    6.49
   0  -2  13  173.18    5.97
   0  -2 -13  166.12    4.52
   0   2  13  160.22    5.21
   0   2 -13  166.02    5.60
   0   2  13  171.62    6.08
   1  -2  13   72.42    4.24
   1   2  13   70.92    3.30
   1   2  13   73.86    4.37
  -1   2 -13   73.79    3.78
   2  -2  13    3.43    2.19
   2   2  13    7.85    2.36
   2   2  13    3.76    1.44
  -2   2 -13    6.64    1.86
   3  -2  13    9.68    2.75
   3   2  13   21.01    2.02
  -3   2 -13   12.22    2.10
   3   2  13   14.59    2.77
   4  -2  13  219.58    7.79
   4   2  13  220.28    6.52
  -4   2 -13  216.00    7.02
   5  -2  13 1164.30   27.39
  -5   2 -13 1178.78   26.81
   5   2  13 1153.78   26.31
   5   2  13 1169.94   27.56
   6  -2  13   88.98    5.46
  -6   2 -13   93.23    4.85
   6   2  13   87.87    5.30
   7  -2  13   17.08    3.13
   7   2  13   19.34    3.22
   8  -2  13  115.70    6.02
   8  -2  13  110.04    5.87
   8   2  13  105.92    5.92
   9  -2  13   51.17    4.47
   9   2  13   41.73    4.23
  10  -2  13    6.43    2.79
  10   2  13    4.10    2.70
  11  -2  13   -1.52    2.97
  11   2  13   -1.39    2.65
  12   3 -13  138.32    7.69
  11  -3 -13  101.40    6.70
 -11  -3  13   96.94    6.83
  11   3 -13  101.45    6.40
 -11   3  13   95.28    6.60
 -10  -3  13   79.08    5.80
  10  -3 -13   75.29    5.98
  10   3 -13   80.17    5.07
  10   3 -13   78.66    5.64
 -10   3  13   83.53    5.86
   9  -3 -13   82.74    5.51
  -9  -3  13   77.74    5.67
  -9   3  13   75.77    5.50
   9   3 -13   81.90    4.85
   9   3 -13   85.87    5.28
   8  -3 -13   -1.73    2.39
  -8  -3  13    0.42    2.50
   8   3 -13    0.00    2.12
   8   3 -13    1.43    2.10
  -8   3  13   -0.12    2.39
  -7  -3  13 1028.00   24.35
   7  -3 -13 1012.21   24.25
   7   3 -13 1019.05   24.54
  -7   3  13 1027.52   24.84
   7   3 -13 1038.94   24.58
  -6  -3  13  211.32    7.33
   6  -3 -13  215.91    7.38
   6   3 -13  229.64    7.73
  -6   3  13  210.52    7.72
   6   3 -13  218.57    7.56
  -5  -3  13   -0.10    2.03
   5  -3 -13    5.29    2.16
   5   3 -13    3.21    2.23
   5   3 -13    1.79    1.91
  -5   3  13    6.13    2.28
   4  -3 -13 1333.08   29.55
  -4  -3  13 1293.21   29.62
   4   3 -13 1350.37   30.65
  -4   3  13 1335.94   30.46
   4   3 -13 1349.83   30.40
   3  -3 -13  534.98   13.04
  -3  -3  13  548.60   13.09
  -3   3  13  553.04   13.32
  -3   3  13  549.31   14.00
  -2  -3  13  288.49    7.63
   2  -3 -13  294.12    7.59
  -2   3  13  295.16    8.26
  -2   3  13  301.43    8.62
  -1  -3  13   17.56    2.47
  -1   3  13   24.41    2.48
  -1   3  13   27.01    2.67
   0  -3  13  461.49   12.22
   0   3  13  463.20   12.02
   0   3  13  456.93   11.76
   1  -3  13   29.27    3.05
   1   3  13   32.81    2.99
   1   3  13   25.95    2.87
  -1   3 -13   30.70    2.96
   2  -3  13  506.65   13.20
   2   3  13  493.89   12.51
  -2   3 -13  487.82   12.79
   2   3  13  491.01   13.11
   3  -3  13   84.94    5.05
  -3   3 -13   80.77    4.56
   3   3  13   82.42    4.79
   3   3  13   78.02    3.89
   4  -3  13 1586.51   36.30
   4   3  13 1590.15   35.57
  -4   3 -13 1613.10   35.88
   4   3  13 1603.90   36.56
   5  -3  13   72.65    5.12
   5   3  13   71.81    4.06
  -5   3 -13   83.31    4.72
   5   3  13   72.80    4.74
   6  -3  13  436.89   12.52
   6   3  13  442.38   12.05
   6   3  13  454.36   12.90
  -6   3 -13  461.44   12.59
  -7   3 -13   96.47    5.69
   7   3  13  101.56    5.69
   8  -3  13   24.17    3.52
  -8  -3 -13   24.20    3.09
   8   3  13   17.74    3.32
   9  -3  13   59.14    5.34
   9   3  13   55.41    4.88
  10  -3  13  131.38    7.25
  10   3  13  117.65    6.77
  11  -3  13  228.26    9.72
  11   3  13  220.22    9.44
  11  -4 -13    7.74    3.54
 -11  -4  13    0.90    3.15
  11   4 -13    9.33    2.92
 -11   4  13    3.48    3.52
  11   4 -13    7.56    3.12
  10  -4 -13   13.92    3.57
 -10  -4  13   24.13    3.91
  10   4 -13   21.45    3.31
 -10   4  13   14.39    3.60
  10   4 -13   20.80    3.44
   9  -4 -13   29.97    4.01
  -9  -4  13   39.98    4.20
   9   4 -13   42.52    4.01
  -9   4  13   41.18    4.38
   9   4 -13   37.39    3.88
   8  -4 -13   20.37    3.32
  -8  -4  13   28.76    3.56
   8   4 -13   27.16    3.39
  -8   4  13   31.12    3.94
   8   4 -13   28.64    3.38
  -7  -4  13   36.80    3.55
   7  -4 -13   35.61    3.57
   7   4 -13   27.57    3.28
   7   4 -13   37.04    3.59
  -7   4  13   37.89    3.83
   6  -4 -13  173.95    6.64
  -6  -4  13  181.80    6.64
   6   4 -13  176.49    6.98
  -6   4  13  175.05    7.06
   6   4 -13  168.65    6.84
  -5  -4  13   57.60    3.97
   5  -4 -13   63.71    4.22
   5   4 -13   71.42    4.53
   5   4 -13   67.90    4.36
  -5   4  13   65.79    4.62
  -4  -4  13   98.99    4.65
   4   4 -13  109.66    5.35
  -4   4  13  110.68    5.40
   4   4 -13  110.08    5.35
   3   4 -13   -0.49    1.95
   3   4 -13    2.59    2.22
  -3   4  13    1.61    2.07
  -2   4  13  118.23    4.72
   2   4 -13  126.76    5.46
   2   4 -13  115.84    5.55
  -2   4  13  116.53    5.42
  -1   4  13   17.86    2.56
   1   4 -13   16.09    2.84
   1   4 -13   12.56    2.27
  -1   4  13   12.65    2.23
   0  -4  13   18.51    2.82
   0   4  13   21.17    2.66
   0   4 -13   18.49    2.06
   0   4  13   24.03    2.73
   1  -4  13  106.69    5.19
   1   4  13  103.16    4.81
   1   4  13  109.21    5.05
  -1   4 -13   94.65    4.40
   2  -4  13   84.23    4.87
   2   4  13   84.34    4.76
   2   4  13   76.41    4.26
  -2   4 -13   80.90    4.54
   3  -4  13   83.04    4.91
  -3   4 -13   76.83    4.60
   3   4  13   81.32    4.49
   3   4  13   86.46    4.82
   4  -4  13   18.18    3.05
   4   4  13   19.09    2.92
  -4   4 -13   23.24    3.03
   4   4  13   18.73    2.65
   5  -4  13  150.22    6.40
  -5   4 -13  150.99    6.44
   5   4  13  135.20    6.31
   5   4  13  142.71    5.89
  -6   4 -13    3.26    2.33
   6   4  13   -0.01    2.31
   6   4  13    0.60    2.00
   7   4  13   -0.29    2.17
  -7   4 -13    1.99    2.55
   7   4  13    2.22    2.44
  -8  -4 -13    8.44    2.55
   8  -4  13    5.87    2.99
   8   4  13    2.63    2.59
   9  -4  13   16.08    3.63
  -9  -4 -13   15.25    2.99
   9   4  13   10.88    3.16
  10  -4  13    8.02    3.40
  10   4  13    3.56    3.03
  10  -5 -13   71.03    6.15
 -10  -5  13   85.05    6.28
 -10   5  13   97.04    6.97
  10   5 -13   97.69    6.13
  10   5 -13  104.85    6.39
   9  -5 -13   77.41    6.02
  -9  -5  13   92.04    6.10
   9   5 -13   84.73    5.66
  -9   5  13   82.84    6.32
   9   5 -13   80.61    5.81
   8  -5 -13   30.45    3.80
  -8  -5  13   30.19    3.62
  -8   5  13   37.00    4.35
   8   5 -13   24.11    3.54
   8   5 -13   32.33    3.83
  -7  -5  13  109.26    5.84
   7   5 -13  117.40    6.00
   7   5 -13  113.87    6.23
  -7   5  13  102.92    6.27
  -6  -5  13   43.10    3.67
   6   5 -13   47.21    4.31
  -6   5  13   38.87    3.98
   6   5 -13   46.96    4.17
  -5   5  13   22.14    3.18
   5   5 -13   26.40    3.35
   5   5 -13   27.15    3.32
  -4   5  13  223.78    8.01
   4   5 -13  208.41    7.86
   4   5 -13  224.58    7.81
   3   5 -13   85.32    4.98
  -3   5  13   79.08    4.84
   3   5 -13   87.09    4.90
   2   5 -13   84.88    5.03
   2   5 -13   75.17    4.61
  -2   5  13   86.89    4.96
  -1   5  13   91.65    4.96
   1   5 -13   93.25    5.15
   1   5 -13   91.19    4.92
   0  -5  13   10.78    2.45
   0   5  13    9.58    2.15
   0   5 -13    8.68    2.27
   0   5  13    8.80    2.29
   1  -5  13  467.85   12.91
   1   5  13  464.18   12.58
  -1   5 -13  480.77   13.09
   1   5  13  467.83   12.95
   2  -5  13  181.31    6.93
  -2   5 -13  188.86    7.23
   2   5  13  191.25    7.03
   2   5  13  184.76    6.94
   3  -5  13   46.49    4.00
   3   5  13   45.27    3.94
  -3   5 -13   38.43    3.61
   3   5  13   39.32    3.65
   4  -5  13  474.93   13.18
  -4   5 -13  491.23   13.62
   4   5  13  471.23   13.50
   4   5  13  480.80   13.29
   5   5  13   12.66    2.82
  -5   5 -13   12.30    2.82
   5   5  13   11.65    2.69
   6   5  13   78.73    5.15
  -6   5 -13   64.98    5.10
   6   5  13   66.80    5.07
   7   5  13   41.63    4.21
   7   5  13   54.19    4.75
  -7   5 -13   53.55    4.95
   8  -5  13   11.38    3.39
   8   5  13    4.41    2.77
  -9  -5 -13  444.64   13.87
   9  -5  13  467.87   14.94
  -9  -6  13   13.55    3.56
   9   6 -13   15.73    3.38
  -8  -6  13   36.34    4.08
   8   6 -13   36.14    4.14
  -8   6  13   29.40    4.17
   8   6 -13   38.06    4.33
   7   6 -13   66.20    4.97
   7   6 -13   73.04    5.36
  -7   6  13   58.62    5.37
   6   6 -13    7.24    2.74
   6   6 -13    6.47    2.50
  -6   6  13    6.98    2.87
  -5   6  13    8.29    2.89
   5   6 -13    6.60    2.79
   5   6 -13   13.42    2.80
   4   6 -13    7.40    2.61
  -4   6  13    9.80    2.76
   4   6 -13    9.63    2.67
   3   6 -13    2.47    2.47
  -3   6  13    0.22    2.26
   3   6 -13    2.18    2.26
  -2   6  13   93.83    5.41
   2   6 -13   83.64    5.13
   2   6 -13   81.48    5.22
   1   6 -13   12.86    2.84
  -1   6  13   13.67    2.95
   1   6 -13   15.45    3.02
   0   6 -13    7.41    2.57
   0   6  13    6.90    2.49
   1  -6  13   67.96    4.56
   1   6  13   63.22    4.91
   1   6  13   53.15    4.10
  -1   6 -13   54.43    4.57
   2  -6  13  193.66    7.40
   2   6  13  193.75    7.62
   2   6  13  191.65    7.33
  -2   6 -13  193.82    7.64
   3   6  13   80.09    5.18
   3   6  13   61.71    4.59
  -3   6 -13   72.51    5.09
   4   6  13    8.42    2.73
  -4   6 -13   16.10    3.11
   4   6  13   14.79    3.04
  -5   6 -13  102.91    6.36
   5   6  13  109.15    6.19
   5   6  13  115.11    6.10
   6   6  13   48.94    4.66
  -6   6 -13   47.95    4.63
   6   6  13   42.49    4.25
  -7   6 -13    4.21    3.36
   7   6  13    5.78    2.98
   7   6  13    4.69    3.01
   8   6  13   -3.83    2.83
   6   7 -13   70.15    5.55
  -6   7  13   72.19    6.09
   6   7 -13   64.62    5.72
  -5   7  13    0.62    2.68
   5   7 -13    4.30    2.90
   5   7 -13    1.74    2.42
   4   7 -13  336.45   11.52
   4   7 -13  353.67   11.32
  -4   7  13  346.79   11.70
  -3   7  13   27.32    3.72
   3   7 -13   33.51    3.75
   3   7 -13   26.19    3.62
   2   7 -13  260.69    9.43
   2   7 -13  268.92    9.63
  -2   7  13  281.86   10.02
   1   7 -13  254.60    9.16
  -1   7  13  260.85    9.49
   1   7 -13  251.27    9.20
   0   7 -13   27.67    3.64
   0   7  13   27.00    3.63
   1  -7  13  137.70    6.46
   1   7  13  133.96    6.79
  -1   7 -13  129.14    6.51
  -2   7 -13   13.76    3.27
   2   7  13   12.25    3.12
   3   7  13   48.84    4.32
   3   7  13   45.77    4.45
  -3   7 -13   39.96    4.30
  -4   7 -13   41.29    4.44
   4   7  13   43.32    4.46
   4   7  13   40.80    4.31
   5   7  13   14.14    3.29
  -5   7 -13    6.52    3.22
   5   7  13    6.66    3.03
   6   7  13   76.61    5.94
   4   8 -13   38.41    4.62
   3   8 -13    0.96    2.97
   3   8 -13    4.79    2.73
   2   8 -13    1.57    2.98
   2   8 -13    5.20    2.83
   1   8 -13   18.61    3.91
  -1   8  13   20.98    3.87
   1   8 -13   19.36    3.53
   0   8  13    8.02    3.19
   0   8 -13    7.19    2.90
  -1   8 -13   41.14    4.48
  -2   8 -13    6.43    3.19
  12   0 -14   22.32    4.00
 -12   0  14   19.84    4.16
 -11   0  14   59.15    5.31
  11   0 -14   60.58    5.14
  10   0 -14   59.21    4.93
 -10   0  14   66.35    5.30
  -9   0  14   34.22    4.08
   9   0 -14   32.64    3.66
  -8   0  14   99.71    5.59
   8   0 -14  101.59    5.32
  -7   0  14  631.28   16.22
   7   0 -14  619.97   16.01
  -7   0  14  634.40   15.42
  -6   0  14  729.87   17.48
   6   0 -14  732.86   17.86
  -6   0  14  725.14   17.90
  -5   0  14   18.38    2.31
   5   0 -14   22.59    2.59
  -5   0  14   19.44    2.58
   4   0 -14   79.53    3.98
  -4   0  14   76.83    3.94
  -4   0  14   73.94    3.92
  -3   0  14   35.33    2.89
   3   0 -14   33.02    2.76
  -3   0  14   33.07    2.80
   2   0 -14  723.61   16.97
  -2   0  14  742.29   17.60
  -2   0  14  726.39   16.74
  -1   0  14   34.94    3.00
   1   0 -14   30.15    2.55
  -1   0  14   39.30    2.33
   0   0  14 1659.46   35.69
   0   0 -14 1672.66   36.10
   0   0  14 1675.49   37.33
   1   0  14 1550.49   32.65
  -1   0 -14 1496.08   33.11
   1   0  14 1538.96   34.56
  -3   0 -14  174.87    5.43
   4   0  14  406.07   11.81
  -4   0 -14  412.24   10.34
   5   0  14 3516.33   76.81
  -5   0 -14 3522.38   74.61
   6   0  14  310.43   10.04
   7   0  14   29.22    3.52
   8   0  14  217.17    8.29
   9   0  14  106.51    5.98
  10   0  14  425.85   12.86
 -12  -1  14    2.97    3.33
  12  -1 -14    0.43    2.95
 -12   1  14    0.61    3.21
  12   1 -14    0.32    2.97
 -11  -1  14   35.06    4.34
  11  -1 -14   25.34    3.80
 -11   1  14   30.65    4.19
  11   1 -14   28.02    3.94
  10  -1 -14   18.84    3.36
 -10  -1  14   20.83    3.63
  10   1 -14   24.13    3.56
 -10   1  14   22.94    3.76
  -9  -1  14  353.50   11.12
   9  -1 -14  359.73   11.02
   9   1 -14  337.50   10.86
  -9   1  14  359.11   11.20
   8  -1 -14  115.18    5.72
  -8  -1  14  112.80    5.70
  -8   1  14  123.44    5.99
   8   1 -14  113.35    5.15
   8   1 -14  115.74    5.66
   7  -1 -14   77.63    4.85
  -7  -1  14   75.02    4.65
   7   1 -14   72.23    4.61
   7   1 -14   76.70    4.20
  -7   1  14   75.92    4.83
   6  -1 -14    0.51    2.06
  -6  -1  14    2.38    2.29
   6   1 -14   -3.11    1.93
  -6   1  14    1.77    2.32
   6   1 -14    1.75    2.01
   5  -1 -14  260.89    7.89
  -5  -1  14  252.54    7.75
  -5   1  14  257.82    8.04
  -5   1  14  258.10    7.61
   5   1 -14  257.48    8.01
   4  -1 -14   98.16    4.37
  -4  -1  14   94.09    4.51
  -4  -1  14   98.21    4.33
  -4   1  14  104.91    4.51
   4   1 -14   89.99    4.39
  -4   1  14  100.99    4.62
   3  -1 -14   -1.45    1.39
  -3  -1  14   -0.73    1.51
  -3  -1  14   -1.64    1.68
   3   1 -14    0.06    1.52
  -3   1  14    2.21    1.70
  -3   1  14    1.29    1.83
   2  -1 -14   42.61    2.71
  -2  -1  14   41.37    3.31
  -2  -1  14   38.40    2.55
  -2   1  14   44.30    2.92
   2   1 -14   42.06    3.03
  -2   1  14   42.23    3.57
   1  -1 -14    8.02    1.47
  -1  -1  14    6.32    1.28
  -1  -1  14    4.78    2.16
  -1   1  14   10.13    2.28
  -1   1  14   11.65    1.60
   0  -1 -14   45.52    2.43
   0  -1  14   41.14    3.53
   0   1 -14   46.17    2.86
   0   1  14   44.28    2.50
   0   1  14   48.72    3.76
  -1  -1 -14   20.90    1.86
   1   1  14   21.93    1.98
   1   1  14   23.81    2.86
  -1   1 -14   19.36    2.05
   2  -1  14    3.53    2.47
  -2  -1 -14    1.84    1.17
  -2   1 -14    3.50    1.58
   2   1  14    3.20    1.20
   2   1  14    6.60    2.54
  -3  -1 -14   37.13    2.36
   3  -1  14   34.60    3.53
  -3   1 -14   34.87    3.00
   3   1  14   39.57    2.37
   4  -1  14    3.44    2.64
   4   1  14    0.83    1.13
  -4   1 -14    2.03    1.75
   5  -1  14   71.39    5.49
  -5   1 -14   66.20    4.01
   5   1  14   72.38    5.20
   6  -1  14  128.70    6.27
  -6   1 -14  128.97    5.42
   6   1  14  129.90    6.44
   7  -1  14  108.95    5.86
   7  -1  14  103.97    5.12
   7   1  14  108.97    5.81
   8  -1  14   -0.83    2.12
   8  -1  14   -3.08    2.47
   8   1  14    1.99    2.58
   9  -1  14  127.11    6.51
   9   1  14  130.62    6.46
  10   1  14   78.69    5.78
  11   1  14   15.65    3.57
 -12  -2  14   10.77    3.80
  12  -2 -14   12.20    3.87
  12   2 -14   11.80    3.57
 -11  -2  14  366.40   12.07
  11  -2 -14  343.00   11.76
  11   2 -14  347.14   11.61
 -11   2  14  342.92   12.10
 -10  -2  14   42.17    4.41
  10  -2 -14   43.21    4.29
 -10   2  14   40.76    4.43
  10   2 -14   40.32    4.21
  -9  -2  14   41.26    4.12
   9  -2 -14   43.95    4.15
   9   2 -14   45.73    4.10
  -9   2  14   50.40    4.50
   9   2 -14   48.90    4.24
   8  -2 -14  292.54    9.46
  -8  -2  14  296.02    9.52
   8   2 -14  298.94    9.21
   8   2 -14  283.00    9.56
  -8   2  14  291.89    9.69
   7  -2 -14    3.21    2.21
  -7  -2  14    5.80    2.40
   7   2 -14    3.29    2.21
   7   2 -14    4.60    2.20
  -7   2  14    4.14    2.54
   6  -2 -14  599.79   14.91
  -6  -2  14  574.71   14.77
  -6   2  14  591.10   15.26
   6   2 -14  579.64   14.99
   6   2 -14  569.31   15.02
  -5  -2  14  211.61    7.04
   5  -2 -14  217.30    7.08
   5   2 -14  226.13    7.41
  -5   2  14  217.86    7.48
  -4  -2  14    1.87    1.80
   4  -2 -14   -0.93    1.60
  -4   2  14    1.55    1.96
   4   2 -14    3.39    2.08
  -4   2  14    0.87    1.89
   4   2 -14    0.03    0.69
  -3  -2  14 2711.66   57.89
  -3  -2  14 2759.72   59.28
   3  -2 -14 2757.04   57.80
  -3   2  14 2783.87   58.70
   3   2 -14 2535.90   58.39
  -3   2  14 2727.31   58.84
  -2  -2  14  234.03    7.43
   2  -2 -14  228.24    6.38
  -2  -2  14  220.83    6.19
  -2   2  14  232.92    7.25
   2   2 -14  238.65    7.21
  -2   2  14  225.00    7.00
   1  -2 -14  449.07   10.82
   1   2 -14  475.37   11.91
  -1   2  14  452.75   11.53
  -1   2  14  462.22   12.11
   0  -2 -14  195.03    5.21
   0   2  14  189.88    5.88
   0   2  14  198.39    6.73
   0   2 -14  190.37    6.32
   1  -2  14  134.55    5.71
  -1   2 -14  135.03    5.22
   1   2  14  137.25    4.72
   1   2  14  145.25    5.80
   2  -2  14  345.55   10.04
   2   2  14  341.56   10.01
  -2   2 -14  338.70    9.38
   2   2  14  339.10    8.90
   3  -2  14    0.64    2.58
   3   2  14    0.05    1.35
  -3   2 -14    3.77    1.94
   3   2  14   -1.11    2.34
   4  -2  14  358.28   10.57
   4   2  14  344.25    9.05
   4   2  14  310.14    9.99
  -4   2 -14  335.74    9.62
   5  -2  14 1308.28   30.24
   5   2  14 1284.18   28.94
  -5   2 -14 1301.72   29.47
   5   2  14 1272.84   30.29
   6  -2  14   36.45    3.82
   6   2  14   32.26    3.54
  -6   2 -14   41.55    3.73
   7  -2  14  591.40   15.94
   7   2  14  594.48   16.15
   8  -2  14   47.45    4.16
   8  -2  14   48.17    4.30
   8   2  14   46.17    4.37
   9  -2  14   12.12    3.02
   9   2  14    8.59    2.96
  10  -2  14  117.45    6.63
  10   2  14  108.20    6.40
  11   2  14   -2.04    2.70
 -11  -3  14    0.57    3.18
  11  -3 -14    1.74    3.21
 -11   3  14   -2.63    2.84
  11   3 -14    0.80    2.77
  10  -3 -14   -3.48    2.63
 -10  -3  14    2.85    3.08
 -10   3  14   -2.95    2.68
  10   3 -14    3.99    2.44
  10   3 -14   -0.71    2.25
  -9  -3  14   14.03    3.27
   9  -3 -14   14.88    3.27
   9   3 -14   12.85    2.81
  -9   3  14   14.32    3.37
   9   3 -14   18.20    3.15
  -8  -3  14  283.58    9.39
   8  -3 -14  276.62    9.26
   8   3 -14  272.30    9.24
   8   3 -14  293.59    9.55
  -8   3  14  290.77    9.81
  -7  -3  14   15.87    2.80
   7  -3 -14   14.41    2.86
   7   3 -14   14.24    2.71
  -7   3  14   18.65    3.03
   7   3 -14   15.16    2.65
   6  -3 -14  152.25    5.97
  -6  -3  14  151.70    6.08
   6   3 -14  159.76    6.47
  -6   3  14  154.37    6.51
   6   3 -14  156.09    6.36
   5  -3 -14  120.45    5.21
  -5  -3  14  113.32    5.08
   5   3 -14  122.41    5.60
  -5   3  14  119.27    5.65
   5   3 -14  116.63    5.52
   4  -3 -14   37.35    3.38
  -4  -3  14   38.57    3.36
   4   3 -14   42.05    3.62
  -4   3  14   48.40    3.97
   4   3 -14   39.53    3.57
   3  -3 -14  723.86   16.78
  -3  -3  14  701.45   16.75
  -3   3  14  740.96   17.83
  -3   3  14  724.96   17.20
  -2   3  14   22.57    2.57
  -2   3  14   15.55    2.40
   0  -3  14  151.57    6.05
   0   3  14  153.76    5.55
   0   3  14  154.34    5.85
   0   3 -14  148.82    5.77
   1  -3  14  125.48    5.63
   1   3  14  121.40    4.77
   1   3  14  114.60    5.42
  -1   3 -14  124.93    5.24
   2  -3  14    1.26    2.38
   2   3  14    1.52    1.66
   2   3  14    1.62    2.28
  -2   3 -14   -0.69    1.84
   3  -3  14  222.98    7.85
  -3   3 -14  218.16    7.53
   3   3  14  232.89    8.00
   3   3  14  212.59    6.95
   4  -3  14    4.02    2.74
  -4   3 -14   10.12    2.39
   4   3  14    9.32    2.03
   4   3  14    4.15    2.61
   5  -3  14    3.90    2.59
   5   3  14    0.95    2.32
  -5   3 -14   -0.50    1.97
   5   3  14    2.54    1.79
   6  -3  14    5.07    2.66
   6   3  14    5.39    2.10
   6   3  14    3.05    2.41
  -6   3 -14    9.35    2.52
  -7   3 -14   -2.24    2.25
   7   3  14   -1.94    2.35
   8  -3  14  209.53    8.24
   8   3  14  204.06    8.45
   9  -3  14   11.35    3.31
   9   3  14   11.44    3.15
  10  -3  14    6.33    3.14
  10   3  14   -3.94    2.71
  11  -4 -14  282.30   10.93
 -11  -4  14  305.34   11.34
  11   4 -14  309.63   10.62
  11   4 -14  303.71   10.84
  10  -4 -14  120.79    6.93
 -10  -4  14  130.87    7.26
  10   4 -14  121.72    6.61
 -10   4  14  124.70    7.38
  10   4 -14  134.20    6.68
   9  -4 -14  165.89    7.37
  -9  -4  14  165.52    7.34
  -9   4  14  163.39    7.60
   9   4 -14  173.99    7.34
   9   4 -14  144.31    7.12
  -8  -4  14  136.18    6.56
   8  -4 -14  124.39    6.37
   8   4 -14  132.88    6.50
   8   4 -14  131.67    6.30
  -8   4  14  127.74    6.74
   7  -4 -14    2.63    2.50
  -7  -4  14    0.87    2.32
   7   4 -14   -1.17    2.21
   7   4 -14    4.87    2.44
  -7   4  14    5.84    2.79
  -6  -4  14    8.04    2.32
   6  -4 -14    3.29    2.31
   6   4 -14   10.08    2.57
   6   4 -14    5.85    2.34
  -6   4  14    3.80    2.37
  -5  -4  14   57.88    3.87
   5   4 -14   52.48    4.18
   5   4 -14   56.80    4.39
  -5   4  14   60.20    4.51
   4   4 -14  329.51    9.96
  -4   4  14  328.36   10.14
   4   4 -14  324.07   10.06
   3   4 -14 1880.73   42.18
  -3   4  14 1892.73   42.36
   3   4 -14 1891.01   42.76
  -2   4  14   32.50    3.16
   2   4 -14   41.10    3.75
  -2   4  14   31.16    2.79
   2   4 -14   32.85    3.26
  -1  -4  14 1312.80   30.60
  -1   4  14 1321.56   29.99
   1   4 -14 1322.34   30.27
  -1   4  14 1322.63   30.30
   0  -4  14  275.41    8.83
   0   4 -14  275.91    8.67
   0   4  14  284.37    8.53
   0   4  14  270.55    8.55
   1  -4  14    2.11    2.33
   1   4  14    2.38    2.13
   1   4  14    1.79    1.92
  -1   4 -14    2.30    1.95
   2  -4  14  515.45   13.99
   2   4  14  522.01   13.50
  -2   4 -14  514.58   13.74
   2   4  14  518.05   13.89
   3  -4  14   15.06    2.79
   3   4  14   12.36    2.67
   3   4  14   11.07    2.34
  -3   4 -14   13.01    2.60
   4  -4  14  417.86   11.94
   4   4  14  418.29   12.18
   4   4  14  406.40   11.49
  -4   4 -14  415.42   11.91
   5  -4  14  201.29    7.73
   5   4  14  212.73    7.42
  -5   4 -14  206.87    7.76
   5   4  14  204.12    7.87
   6   4  14    7.12    2.71
  -6   4 -14    9.79    2.75
   6   4  14    9.93    2.48
  -7   4 -14  454.30   13.44
   7   4  14  450.66   13.01
   7   4  14  461.96   13.66
  -8  -4 -14  414.41   12.31
   8  -4  14  419.01   13.04
   8   4  14  424.50   13.13
   9  -4  14   20.58    3.95
   9   4  14   14.77    3.46
  10  -4  14   49.82    5.50
  10  -5 -14   -2.45    3.13
 -10  -5  14   -0.57    3.11
  10   5 -14    0.00    2.66
  10   5 -14   -0.28    2.94
  -9  -5  14   54.27    4.83
   9  -5 -14   43.93    4.64
   9   5 -14   49.36    4.59
   9   5 -14   59.82    5.15
  -9   5  14   48.14    4.91
  -8  -5  14   17.42    3.22
  -8   5  14   10.90    3.10
   8   5 -14   18.00    3.13
   8   5 -14   13.64    3.01
  -7  -5  14  170.44    7.02
  -7   5  14  171.55    7.60
   7   5 -14  169.19    7.60
   7   5 -14  171.97    7.26
   6   5 -14    1.03    2.18
  -6   5  14   -1.60    2.21
   6   5 -14    6.95    2.60
  -5   5  14  118.54    6.08
   5   5 -14  124.39    5.95
   5   5 -14  124.51    6.11
   4   5 -14  313.48    9.99
   4   5 -14  317.35   10.21
  -4   5  14  326.25   10.30
   3   5 -14   58.97    4.79
  -3   5  14   70.58    4.68
   3   5 -14   60.35    4.66
   2   5 -14   56.45    4.56
   2   5 -14   55.47    4.26
  -2   5  14   59.19    4.45
  -1   5  14  168.68    6.72
   1   5 -14  173.76    6.82
   0  -5  14    0.67    2.10
   0   5  14   -0.69    1.83
   0   5 -14    1.17    2.08
   0   5  14    2.92    2.12
   1  -5  14  165.43    6.82
  -1   5 -14  169.20    6.81
   1   5  14  169.18    6.54
   1   5  14  175.10    6.84
   2  -5  14   47.01    4.28
   2   5  14   43.38    3.69
   2   5  14   42.56    3.67
  -2   5 -14   40.98    3.69
   3  -5  14  240.01    8.27
   3   5  14  235.31    8.33
  -3   5 -14  232.33    8.26
   3   5  14  227.58    8.02
   4  -5  14   42.89    3.93
   4   5  14   37.12    3.79
   4   5  14   48.90    4.13
  -4   5 -14   45.45    4.10
   5   5  14   -3.17    2.30
   5   5  14    1.63    2.18
  -5   5 -14   -0.32    2.27
   6   5  14   16.73    3.30
  -6   5 -14   21.19    3.54
   6   5  14   16.18    2.96
  -7   5 -14   49.45    4.75
   7   5  14   55.91    5.08
   7   5  14   55.64    4.68
   8  -5  14    7.82    3.22
   8   5  14    5.55    3.08
  -9  -5 -14   16.68    3.41
   8   6 -14  135.06    6.94
   8   6 -14  139.37    7.24
  -8   6  14  129.62    7.35
   7   6 -14   10.38    2.89
  -7   6  14    9.31    3.23
   7   6 -14   10.32    2.99
   6   6 -14   96.34    5.77
  -6   6  14   92.93    6.02
   6   6 -14   89.49    5.81
   5   6 -14   74.12    5.33
   5   6 -14   71.83    4.97
  -5   6  14   70.20    5.34
  -4   6  14    0.63    2.45
   4   6 -14    2.90    2.58
   4   6 -14    1.50    2.34
  -3   6  14   71.59    5.11
   3   6 -14   71.22    5.13
   3   6 -14   62.18    5.00
   2   6 -14    4.52    2.69
   2   6 -14    3.16    2.40
  -2   6  14    1.69    2.37
   1   6 -14  230.11    8.36
   1   6 -14  221.74    8.70
  -1   6  14  232.76    8.63
   0  -6  14  377.27   11.67
   0   6  14  386.34   11.88
   0   6 -14  414.97   12.03
   1  -6  14    9.40    2.66
  -1   6 -14    5.34    2.54
   1   6  14    4.45    2.58
   1   6  14    2.23    2.07
   2  -6  14  155.28    6.73
   2   6  14  150.80    6.83
  -2   6 -14  154.04    6.92
   2   6  14  154.92    6.47
  -3   6 -14  356.80   11.26
   3   6  14  349.33   11.25
   3   6  14  354.11   11.02
   4   6  14  117.46    6.31
   4   6  14  110.15    6.17
  -4   6 -14  127.88    6.48
   5   6  14  483.45   14.13
  -5   6 -14  474.83   14.29
   5   6  14  486.10   14.30
  -6   6 -14   47.09    4.62
   6   6  14   48.24    4.63
   6   6  14   46.38    4.46
  -7   6 -14   60.18    5.54
   7   6  14   73.15    6.12
   7   6  14   60.49    5.19
   6   7 -14    1.29    2.60
  -6   7  14   -1.12    3.20
   5   7 -14    5.72    2.96
  -5   7  14    3.11    3.00
   5   7 -14    5.38    2.68
   4   7 -14   21.47    3.81
   4   7 -14   24.46    3.60
  -4   7  14   27.03    4.03
   3   7 -14    2.01    2.62
   3   7 -14    1.22    2.41
  -3   7  14   -1.05    2.44
  -2   7  14   32.37    3.90
   2   7 -14   35.98    4.21
   2   7 -14   40.10    4.10
   1   7 -14    8.99    3.28
  -1   7  14   19.80    3.42
   1   7 -14   11.82    3.13
   0  -7  14   10.78    2.79
   0   7  14    7.47    2.89
   0   7 -14    4.54    2.69
   1  -7  14    4.27    2.47
   1   7  14    8.04    2.97
  -1   7 -14    6.06    2.82
   2   7  14   64.55    5.35
  -2   7 -14   68.79    5.38
  -3   7 -14    3.33    2.94
   3   7  14    1.84    2.71
   3   7  14   -1.98    2.27
   4   7  14   13.36    3.34
   4   7  14   11.67    3.21
  -4   7 -14   17.20    3.67
   5   7  14   -3.79    2.39
   5   7  14   -2.11    2.72
   3   8 -14   35.35    4.30
   2   8 -14   64.87    5.72
   2   8 -14   59.47    5.41
   1   8 -14   13.78    4.11
   1   8 -14   26.16    3.95
   0   8 -14   76.55    5.80
  -1   8 -14   10.74    3.35
  12   0 -15   -1.78    3.01
 -12   0  15   -0.53    3.37
 -11   0  15   -4.17    2.83
  11   0 -15   -0.05    2.78
  10   0 -15   -2.47    2.25
 -10   0  15   -2.31    2.73
   9   0 -15   -0.57    2.37
  -9   0  15   -2.48    2.61
   8   0 -15    0.38    2.21
  -8   0  15   -4.61    2.26
  -7   0  15    3.05    1.78
  -7   0  15    0.24    2.28
   7   0 -15   -1.06    2.03
   6   0 -15   -0.17    2.07
  -6   0  15    1.90    1.85
  -6   0  15   -1.25    2.19
  -5   0  15   -2.71    1.65
   5   0 -15    0.36    1.92
  -5   0  15    0.21    1.99
   4   0 -15   -2.25    1.72
  -4   0  15    1.21    1.76
  -4   0  15    1.41    1.85
   3   0 -15   -1.00    1.53
  -3   0  15   -0.79    1.52
  -3   0  15    1.59    1.96
  -2   0  15   -0.40    1.38
   2   0 -15    0.55    1.43
  -2   0  15   -0.33    1.93
  -1   0  15    1.56    1.25
   1   0 -15    0.12    1.30
  -1   0  15    1.16    2.10
   0   0  15   10.30    2.49
   1   0  15    7.35    2.49
  -1   0 -15    4.73    1.47
   2   0  15   -0.70    0.55
  -2   0 -15    0.00    1.35
   3   0  15    0.54    1.43
  -3   0 -15    1.34    1.45
   4   0  15   -0.13    2.75
  -4   0 -15   -1.39    1.57
  -5   0 -15   -3.09    1.59
   5   0  15   -1.54    2.72
   6   0  15    0.41    2.52
   7   0  15   -3.39    2.44
   8   0  15   -1.95    2.53
   9   0  15   -0.06    2.66
  10   0  15    1.64    2.68
  12  -1 -15    2.78    3.56
 -12  -1  15    4.59    3.55
 -12   1  15   -0.05    3.59
  12   1 -15    2.47    3.47
  11  -1 -15   -4.04    2.59
 -11  -1  15   -2.81    2.90
  11   1 -15   -3.31    2.67
 -11   1  15    0.44    2.91
 -10  -1  15  442.63   13.32
  10  -1 -15  434.97   13.26
  10   1 -15  448.00   13.31
 -10   1  15  440.93   13.43
   9  -1 -15  267.34    9.40
  -9  -1  15  271.63    9.40
   9   1 -15  275.66    9.40
  -9   1  15  277.18    9.58
  -8  -1  15  635.00   16.50
   8  -1 -15  643.66   16.60
   8   1 -15  623.62   16.57
  -8   1  15  643.73   16.73
   8   1 -15  618.10   16.00
  -7  -1  15  443.05   12.29
   7  -1 -15  448.95   12.33
   7   1 -15  452.90   12.15
   7   1 -15  449.90   12.49
  -7   1  15  431.40   12.40
   6  -1 -15   78.37    4.55
  -6  -1  15   86.51    4.87
   6   1 -15   85.18    4.83
  -6   1  15   85.50    5.15
  -5  -1  15  442.98   11.92
   5  -1 -15  456.95   11.88
  -5  -1  15  444.40   11.75
  -5   1  15  448.58   11.69
   5   1 -15  439.97   12.05
  -5   1  15  448.58   11.98
  -4  -1  15   64.27    3.78
   4  -1 -15   58.74    3.73
  -4  -1  15   57.64    3.84
   4   1 -15   61.37    3.87
  -4   1  15   64.53    3.92
  -4   1  15   70.00    4.11
  -3  -1  15  372.08    9.64
  -3  -1  15  370.84   10.37
   3  -1 -15  377.48    9.85
  -3   1  15  384.94   10.41
  -3   1  15  379.36   10.02
   3   1 -15  380.07   10.22
  -2  -1  15  589.32   13.57
   2  -1 -15  586.50   13.87
  -2  -1  15  585.04   14.72
  -2   1  15  574.54   13.99
  -2   1  15  580.07   14.66
   2   1 -15  573.88   14.27
  -1  -1  15  755.17   16.82
  -1  -1  15  749.02   18.37
   1  -1 -15  758.94   17.22
   1   1 -15  754.15   17.71
  -1   1  15  750.89   17.31
  -1   1  15  745.84   18.28
   0  -1  15   54.83    3.36
   0  -1 -15   68.80    3.01
   0   1  15   70.19    4.50
   0   1 -15   72.81    3.51
   0   1  15   66.35    3.02
  -1  -1 -15 1294.36   28.23
   1   1  15 1263.56   29.92
  -1   1 -15 1302.31   28.94
   1   1  15 1341.66   28.47
   2  -1  15    7.52    2.87
  -2  -1 -15   11.89    1.58
  -2   1 -15   10.88    1.95
   2   1  15    8.79    2.86
   2   1  15   11.32    1.50
   3  -1  15  195.76    7.59
  -3   1 -15  202.27    6.44
   4  -1  15   32.93    3.75
   4   1  15   29.47    3.47
  -4   1 -15   32.42    2.81
   5  -1  15    6.54    3.13
   5   1  15    4.70    2.79
  -5   1 -15    7.29    2.07
   6  -1  15  195.64    7.70
  -6   1 -15  197.46    6.82
   6   1  15  197.05    7.79
   7  -1  15  157.98    7.06
   7  -1  15  162.55    6.33
   7   1  15  172.07    7.26
   8  -1  15   54.73    4.40
   8  -1  15   45.95    4.30
   8   1  15   46.32    4.38
   9  -1  15  450.22   13.36
   9   1  15  443.67   13.42
  10   1  15   51.28    4.81
  11   1  15  102.73    6.52
 -11  -2  15  126.08    7.45
  11  -2 -15  131.64    7.22
 -11   2  15  128.10    7.30
  11   2 -15  115.33    7.07
 -10  -2  15  190.01    8.26
  10  -2 -15  182.25    7.97
 -10   2  15  196.12    8.29
  10   2 -15  186.05    7.99
   9  -2 -15    1.49    2.57
  -9  -2  15    4.52    2.71
   9   2 -15    3.95    2.64
   9   2 -15    4.39    2.39
  -9   2  15    5.44    2.84
  -8  -2  15   11.87    2.97
   8  -2 -15   14.02    2.93
   8   2 -15   13.77    2.95
   8   2 -15   12.30    2.56
  -8   2  15   12.52    3.04
   7  -2 -15  139.55    5.89
  -7  -2  15  121.17    5.70
   7   2 -15  130.53    6.00
  -7   2  15  126.27    6.04
   7   2 -15  134.53    5.89
  -6  -2  15  189.03    6.89
   6  -2 -15  198.99    6.98
  -6   2  15  194.38    7.29
   6   2 -15  200.13    7.16
   6   2 -15  186.58    6.97
  -5  -2  15    9.63    2.33
   5  -2 -15   10.33    2.29
  -5   2  15    7.56    2.42
   5   2 -15    7.94    2.14
   5   2 -15    5.38    2.41
  -4  -2  15  527.99   13.12
   4  -2 -15  538.56   13.27
   4   2 -15  527.81   13.82
  -4   2  15  537.27   13.78
  -4   2  15  529.48   13.47
  -3  -2  15  596.63   14.28
   3  -2 -15  588.71   14.42
  -3  -2  15  603.25   15.38
  -3   2  15  601.20   15.04
   3   2 -15  622.10   15.25
  -3   2  15  618.77   15.05
   2  -2 -15  867.74   19.62
  -2  -2  15  861.45   20.83
  -2   2  15  867.31   20.27
  -2   2  15  877.67   20.65
   2   2 -15  865.94   20.47
   1  -2 -15   88.59    3.44
   1   2 -15   91.13    4.34
  -1   2  15   85.66    3.98
  -1   2  15   95.17    4.83
   0   2 -15   65.79    3.86
   0   2  15   68.95    4.45
   0   2  15   61.45    3.34
   1  -2  15  120.53    5.63
  -1   2 -15  112.42    4.87
   1   2  15  128.61    5.94
   1   2  15  122.42    4.43
   2  -2  15   27.94    3.48
  -2   2 -15   26.00    2.75
   2   2  15   28.66    2.37
   2   2  15   29.15    3.39
   3  -2  15   88.73    5.40
   3   2  15   74.01    3.70
  -3   2 -15   82.73    4.46
   3   2  15   83.96    5.27
   4  -2  15  520.66   14.08
   4   2  15  493.01   12.42
  -4   2 -15  487.91   13.06
   4   2  15  503.66   13.89
   5  -2  15  153.28    6.98
   5   2  15  151.93    6.64
  -5   2 -15  154.55    6.17
   6  -2  15   29.80    3.67
   6   2  15   28.17    3.48
  -6   2 -15   31.13    3.19
   7  -2  15  268.92    9.43
   7   2  15  265.50    9.47
  -7   2 -15  271.38    9.03
   8  -2  15   11.09    2.79
   8  -2  15    4.56    2.95
   8   2  15    1.11    2.62
   9  -2  15    1.81    2.56
   9   2  15   -1.75    2.57
  10  -2  15   33.88    4.16
  10   2  15   25.17    3.97
  11   2  15   17.67    3.87
 -11  -3  15   13.58    3.88
  11  -3 -15   14.65    3.76
 -11   3  15   11.85    3.76
  11   3 -15   16.25    3.64
  10  -3 -15  120.25    6.79
 -10  -3  15  137.46    7.27
  10   3 -15  117.74    6.57
  10   3 -15  134.24    6.43
 -10   3  15  123.90    7.10
   9  -3 -15   67.45    5.18
  -9  -3  15   55.92    5.03
   9   3 -15   58.21    4.56
  -9   3  15   54.88    4.86
   9   3 -15   62.20    4.98
  -8  -3  15  216.89    8.04
   8  -3 -15  196.49    7.82
  -8   3  15  206.50    8.32
   8   3 -15  198.63    7.85
   8   3 -15  206.84    7.72
   7  -3 -15  245.34    8.37
  -7  -3  15  243.71    8.32
   7   3 -15  237.93    8.59
   7   3 -15  255.72    8.64
  -7   3  15  251.87    8.79
   6  -3 -15   10.91    2.53
  -6  -3  15   12.45    2.52
   6   3 -15   10.45    2.51
  -6   3  15   10.09    2.69
   6   3 -15   10.09    2.46
   5  -3 -15 1558.50   34.76
  -5  -3  15 1528.87   34.80
   5   3 -15 1581.36   35.97
  -5   3  15 1565.32   35.76
   5   3 -15 1583.06   35.61
  -4  -3  15  953.41   22.47
   4  -3 -15  979.43   22.48
   4   3 -15  986.71   23.64
  -4   3  15  998.79   23.40
   4   3 -15  988.29   23.36
  -3   3  15   70.91    4.14
  -3   3  15   74.64    4.63
   3   3 -15   73.97    4.16
  -2   3  15 1009.00   22.85
  -2   3  15  992.84   22.90
   2   3 -15  918.01   22.81
   1   3 -15   64.83    4.19
  -1   3  15   65.73    3.93
  -1   3  15   62.52    4.31
   0  -3  15  116.78    5.61
   0   3 -15  115.84    5.16
   0   3  15  114.76    4.88
   0   3  15  118.16    5.35
   1  -3  15    4.21    2.67
   1   3  15    3.48    2.34
  -1   3 -15    6.52    2.23
   1   3  15    5.12    1.86
   2  -3  15   23.95    3.29
   2   3  15   34.98    2.89
  -2   3 -15   29.09    3.03
   2   3  15   30.19    3.39
   3  -3  15  952.07   23.20
   3   3  15  958.61   22.23
  -3   3 -15  957.79   22.66
   3   3  15  945.85   23.18
   4  -3  15  222.34    8.26
   4   3  15  213.70    7.10
   4   3  15  235.58    8.25
  -4   3 -15  235.49    7.75
   5  -3  15   44.70    4.05
  -5   3 -15   41.71    3.72
   5   3  15   39.17    3.83
   5   3  15   36.15    3.09
   6  -3  15  103.54    5.98
   6   3  15  111.89    6.09
  -6   3 -15   92.02    5.29
   7  -3  15    0.01    2.92
   7   3  15   -1.38    2.49
  -7   3 -15   -5.47    2.23
   8  -3  15   13.03    2.99
   8   3  15    0.24    2.72
   9  -3  15    2.84    2.89
   9   3  15    8.66    3.16
  10  -3  15   57.54    5.31
  10   3  15   67.54    5.67
 -10  -4  15   15.60    3.73
  10  -4 -15   17.53    3.80
  10   4 -15   12.64    3.26
 -10   4  15   18.86    3.72
  10   4 -15   21.06    3.47
  -9  -4  15   14.07    3.40
   9  -4 -15   19.09    3.47
   9   4 -15   16.81    3.28
   9   4 -15   17.24    3.34
  -9   4  15   21.36    3.71
  -8  -4  15   13.67    3.11
   8  -4 -15   11.53    3.10
   8   4 -15   16.75    3.05
   8   4 -15   11.43    2.93
  -8   4  15   11.37    2.98
  -7  -4  15   49.28    4.44
   7  -4 -15   46.01    3.98
   7   4 -15   51.05    4.57
  -7   4  15   54.40    4.82
   7   4 -15   44.10    4.04
  -6  -4  15    9.56    2.50
   6  -4 -15   10.55    2.71
   6   4 -15    9.30    2.69
  -6   4  15    8.96    2.65
   6   4 -15   12.65    2.73
   5   4 -15   50.58    4.36
   5   4 -15   51.72    4.24
  -5   4  15   50.04    4.46
   4   4 -15   14.90    2.91
  -4   4  15   14.89    2.86
   4   4 -15   12.47    2.58
  -3   4  15   84.17    4.83
   3   4 -15   85.90    5.10
   3   4 -15   86.90    4.92
   2   4 -15   30.14    3.22
  -2   4  15   25.42    2.90
  -1  -4  15   47.81    4.24
   1   4 -15   42.12    3.69
  -1   4  15   41.54    3.67
  -1   4  15   47.55    4.00
   0  -4  15    3.59    2.42
   0   4 -15    3.11    1.99
   0   4  15    5.18    2.03
   0   4  15    6.19    2.19
   1  -4  15   54.52    4.38
  -1   4 -15   53.70    4.23
   1   4  15   50.74    3.93
   1   4  15   53.93    4.20
   2  -4  15  112.22    5.75
   2   4  15  115.86    5.54
   2   4  15  120.65    5.27
  -2   4 -15  113.11    5.41
   3  -4  15  154.59    6.62
  -3   4 -15  145.29    6.26
   3   4  15  146.47    5.90
   3   4  15  141.65    6.28
   4  -4  15   46.47    4.06
   4   4  15   41.66    3.60
  -4   4 -15   38.51    3.59
   4   4  15   45.99    4.11
   5  -4  15   -0.64    2.60
  -5   4 -15    0.66    2.23
   5   4  15    0.57    2.04
   5   4  15   -0.48    2.33
   6   4  15  250.89    8.42
  -6   4 -15  243.72    8.82
   6   4  15  243.28    9.04
  -7   4 -15    6.00    2.95
   7   4  15   -0.19    2.60
   7   4  15    5.07    2.61
   8  -4  15  112.95    6.50
   8   4  15   98.46    6.35
   9  -4  15   49.00    5.10
   9   4  15   38.30    4.50
  -9  -5  15   12.28    3.43
   9   5 -15    9.54    3.11
   9   5 -15   15.71    3.41
  -9   5  15   12.08    3.62
  -8  -5  15   46.73    4.70
   8   5 -15   42.21    4.24
   8   5 -15   49.23    4.61
  -8   5  15   41.19    4.59
   7   5 -15  270.72    9.69
   7   5 -15  258.77    9.35
  -7   5  15  254.60    9.62
   6   5 -15   -2.08    2.05
  -6   5  15    0.27    2.48
   6   5 -15    2.72    2.47
   5   5 -15  256.95    9.18
  -5   5  15  274.76    9.48
   5   5 -15  256.97    9.10
  -4   5  15   59.62    4.73
   4   5 -15   57.88    4.52
   4   5 -15   57.12    4.69
   3   5 -15   27.77    3.50
   3   5 -15   35.12    3.59
  -3   5  15   40.47    3.78
  -2   5  15  245.10    8.57
   2   5 -15  242.92    8.61
   2   5 -15  252.68    8.91
  -1  -5  15   52.67    4.55
   1   5 -15   52.91    4.30
  -1   5  15   51.37    4.40
   0  -5  15   32.17    3.52
   0   5  15   26.57    3.24
   0   5  15   24.40    2.89
   0   5 -15   28.09    3.31
   1  -5  15  629.80   16.74
  -1   5 -15  642.85   16.75
   1   5  15  635.33   16.47
   1   5  15  641.00   16.57
   2  -5  15   42.59    3.93
   2   5  15   45.58    4.00
   2   5  15   41.68    3.75
  -2   5 -15   43.48    3.99
   3  -5  15  136.20    6.48
   3   5  15  145.12    6.16
  -3   5 -15  133.71    6.41
   3   5  15  137.72    6.32
   4  -5  15  188.99    7.64
   4   5  15  192.18    7.70
  -4   5 -15  193.49    7.68
   4   5  15  195.57    7.35
   5   5  15    5.91    2.51
   5   5  15    7.80    2.75
  -5   5 -15    4.96    2.74
   6   5  15   85.87    5.79
   6   5  15   81.09    5.40
  -6   5 -15   90.88    5.79
  -7   5 -15   39.75    4.47
   7   5  15   50.17    4.80
   7   5  15   49.66    4.50
   8   5  15    4.21    3.00
   8   6 -15    1.51    2.78
   7   6 -15  218.00    8.90
  -7   6  15  219.43    9.19
   7   6 -15  215.54    8.69
   6   6 -15   45.33    4.57
   6   6 -15   50.14    4.58
  -6   6  15   48.59    4.83
  -5   6  15   23.25    3.72
   5   6 -15   20.57    3.41
   5   6 -15   28.72    3.68
  -4   6  15  146.14    7.05
   4   6 -15  141.09    6.72
   4   6 -15  144.28    6.99
  -3   6  15  278.24    9.84
   3   6 -15  261.72    9.69
   3   6 -15  270.41    9.48
   2   6 -15  101.77    6.23
  -2   6  15  124.75    6.34
   2   6 -15  126.69    6.28
  -1   6  15    7.44    2.75
   1   6 -15    5.50    2.50
   0  -6  15   64.16    4.82
   0   6 -15   56.84    4.78
   0   6  15   57.37    4.95
   1  -6  15  244.62    8.77
  -1   6 -15  229.03    8.77
   1   6  15  243.23    8.51
   1   6  15  246.42    8.93
   2  -6  15  109.62    5.93
  -2   6 -15  115.23    6.12
   2   6  15  112.57    5.67
   2   6  15  104.85    5.92
  -3   6 -15  121.53    6.39
   3   6  15  135.84    6.64
   3   6  15  119.47    6.21
   4   6  15   85.25    5.57
  -4   6 -15   81.27    5.63
   4   6  15   82.15    5.42
   5   6  15    3.89    2.79
  -5   6 -15    3.98    2.74
   5   6  15    2.68    2.52
  -6   6 -15    3.15    2.87
   6   6  15    4.90    2.72
   6   6  15    0.50    2.66
   7   6  15    8.72    3.26
   6   7 -15   28.69    4.10
   5   7 -15    0.06    2.75
  -5   7  15    1.48    2.94
   5   7 -15   -0.65    2.59
   4   7 -15    1.00    2.86
   4   7 -15    2.51    2.58
  -4   7  15   -0.32    2.81
   3   7 -15    1.52    2.38
   3   7 -15    2.17    2.85
  -3   7  15    1.20    2.77
   2   7 -15   87.09    6.23
  -2   7  15   94.33    6.07
   2   7 -15   95.40    6.11
   1   7 -15   27.71    3.79
  -1   7  15   31.69    4.02
   0  -7  15  134.83    6.77
   0   7  15  127.40    6.81
   0   7 -15  127.32    6.90
   1  -7  15  251.88    9.38
   1   7  15  267.58    9.83
  -1   7 -15  263.09    9.70
  -2   7 -15  113.59    6.48
   2   7  15  106.95    6.39
   3   7  15   49.47    4.51
  -3   7 -15   48.13    4.78
   3   7  15   54.13    4.87
  -4   7 -15    7.53    3.36
   4   7  15    4.76    2.85
   4   7  15   11.32    3.23
   5   7  15   23.13    3.94
 -11   0  16   66.34    5.59
  11   0 -16   63.44    5.49
 -10   0  16    1.13    2.97
  10   0 -16    4.37    2.71
  -9   0  16   94.25    5.94
   9   0 -16   97.93    5.78
  -8   0  16   29.44    3.64
   8   0 -16   20.80    3.20
  -7   0  16  193.94    7.31
   7   0 -16  193.59    7.37
  -7   0  16  199.14    6.79
   6   0 -16  424.13   11.67
  -6   0  16  414.46   11.55
  -6   0  16  415.29   11.24
  -5   0  16    2.88    1.99
   5   0 -16    2.88    2.13
  -5   0  16    3.22    2.22
  -4   0  16 2804.37   60.69
  -4   0  16 2836.27   61.44
   4   0 -16 2804.51   60.59
  -3   0  16  894.76   21.12
   3   0 -16  875.99   20.53
  -3   0  16  878.33   20.33
  -2   0  16    2.09    1.50
   2   0 -16    0.44    1.56
  -2   0  16    0.75    2.21
  -1   0  16  164.84    6.39
  -1   0  16  160.32    4.88
   1   0 -16  159.37    5.39
   0   0 -16  421.14   10.78
   0   0  16  444.68   12.08
  -1   0 -16   51.90    3.09
   1   0  16   60.96    4.51
  -4   0 -16   22.05    2.41
   4   0  16   18.10    3.56
   5   0  16   41.72    4.23
   6   0  16  147.35    6.87
   7   0  16   96.84    6.13
   8   0  16   52.65    4.68
   9   0  16   -2.86    2.69
  10   0  16  348.30   11.83
  11  -1 -16    2.94    3.03
 -11  -1  16   -1.73    3.17
 -11   1  16   -3.30    2.92
  11   1 -16    5.02    3.09
 -10  -1  16   57.89    5.03
  10  -1 -16   62.65    5.41
 -10   1  16   63.17    5.40
  10   1 -16   53.80    4.66
  -9  -1  16   -1.82    2.54
   9  -1 -16   -0.35    2.55
   9   1 -16    0.65    2.36
  -9   1  16   -2.68    2.50
   8  -1 -16  121.22    6.21
  -8  -1  16  124.05    6.08
   8   1 -16  130.52    6.16
  -8   1  16  127.67    6.43
   7  -1 -16    5.40    2.36
  -7  -1  16    3.00    2.37
   7   1 -16    3.22    2.30
  -7   1  16    6.70    2.64
  -6  -1  16  247.73    7.95
   6  -1 -16  245.29    8.10
  -6  -1  16  243.73    8.07
   6   1 -16  256.29    8.30
  -6   1  16  244.35    8.15
   5  -1 -16   40.82    3.37
  -5  -1  16   35.35    3.23
  -5  -1  16   35.47    3.20
  -5   1  16   43.00    3.45
  -5   1  16   36.53    3.36
   5   1 -16   36.48    3.23
  -4  -1  16   -0.61    1.81
   4  -1 -16    1.07    1.87
  -4  -1  16   -0.21    2.09
   4   1 -16    0.08    1.75
  -4   1  16    1.34    2.16
  -4   1  16    0.25    1.95
   3  -1 -16   89.92    4.16
  -3  -1  16   83.16    4.65
  -3  -1  16   92.57    4.02
  -3   1  16   93.79    4.34
  -3   1  16   86.09    4.78
   3   1 -16   89.34    4.44
  -2  -1  16  111.38    5.39
   2  -1 -16  107.23    4.30
  -2  -1  16  115.73    4.17
   2   1 -16  120.01    4.93
  -2   1  16  110.32    5.27
  -2   1  16  114.21    4.50
  -1  -1  16  208.24    7.52
   1  -1 -16  204.49    6.16
  -1   1  16  211.31    7.48
  -1   1  16  219.22    6.24
   1   1 -16  211.61    6.71
   0  -1 -16   15.06    1.79
   0   1  16   16.43    3.02
   0   1  16   14.99    1.77
   0   1 -16   13.05    2.07
  -1  -1 -16  172.35    5.28
   1   1  16  190.71    7.18
  -1   1 -16  179.57    5.98
   1   1  16  176.47    5.30
   2  -1  16    1.89    2.62
  -2   1 -16    0.79    1.67
   2   1  16   10.12    3.08
   3  -1  16  542.87   14.29
   3   1  16  430.41   13.71
  -3   1 -16  554.39   13.00
   4  -1  16    6.48    3.07
  -4   1 -16    7.63    2.04
   4   1  16    6.53    2.95
   5  -1  16  636.46   16.75
  -5   1 -16  633.58   15.52
   5   1  16  608.53   16.66
   6  -1  16  104.84    6.09
  -6   1 -16  117.82    5.26
   6   1  16  111.96    6.35
   7  -1  16   20.69    3.59
   7   1  16   20.70    3.51
   8  -1  16   -2.87    2.67
   8   1  16   -0.85    2.75
   9  -1  16    0.68    2.82
   9   1  16    3.59    2.98
  10   1  16    4.63    3.10
 -11  -2  16  141.12    7.49
  11  -2 -16  140.27    7.40
  11   2 -16  127.86    7.39
 -11   2  16  129.06    7.45
  10  -2 -16   14.26    3.28
 -10  -2  16   13.70    3.45
 -10   2  16   16.32    3.60
  10   2 -16   16.24    3.33
   9  -2 -16  115.12    6.25
  -9  -2  16  123.86    6.35
   9   2 -16  111.39    5.73
  -9   2  16  114.20    6.46
   9   2 -16  132.92    6.47
  -8  -2  16  101.25    5.63
   8  -2 -16  101.36    5.78
   8   2 -16   95.84    5.45
  -8   2  16   97.29    5.72
   8   2 -16   94.14    5.42
   7  -2 -16   44.49    3.79
  -7  -2  16   46.29    3.91
   7   2 -16   55.05    4.32
  -7   2  16   48.83    4.11
   7   2 -16   46.38    4.00
  -6  -2  16  248.82    8.18
   6  -2 -16  271.52    8.45
   6   2 -16  261.63    8.59
   6   2 -16  268.38    8.65
  -6   2  16  259.29    8.70
   5  -2 -16   42.64    3.74
  -5  -2  16   37.02    3.16
  -5   2  16   46.75    4.20
   5   2 -16   42.82    3.81
  -4  -2  16  461.46   12.86
  -4  -2  16  472.06   12.01
   4  -2 -16  477.72   12.21
   4   2 -16  472.70   12.85
  -4   2  16  479.17   12.68
  -4   2  16  485.96   12.58
  -3  -2  16  110.20    5.44
   3  -2 -16  114.07    4.59
  -3   2  16  120.24    5.19
  -3   2  16  118.60    5.43
   3   2 -16  112.33    5.28
   2  -2 -16  237.58    6.75
  -2  -2  16  225.43    7.87
   2   2 -16  238.73    7.59
  -2   2  16  235.93    7.72
  -2   2  16  237.90    7.34
  -1   2  16  660.82   16.74
   1   2 -16  657.81   16.25
  -1   2  16  668.83   15.94
   0   2 -16   10.54    2.09
   0   2  16   15.96    2.07
   0   2  16   14.90    2.86
   1  -2  16   86.82    5.27
   1   2  16   92.87    5.29
  -1   2 -16   84.84    4.51
   1   2  16   85.99    3.81
   2  -2  16  196.42    7.85
   2   2  16  214.07    6.35
   2   2  16  215.98    7.80
  -2   2 -16  205.26    6.91
   3  -2  16   -0.03    2.96
   3   2  16    2.82    1.64
   3   2  16    4.29    2.79
  -3   2 -16    2.14    2.02
   4  -2  16 1780.06   40.82
  -4   2 -16 1809.86   39.70
   4   2  16 1767.12   40.79
   5  -2  16  235.90    8.70
  -5   2 -16  250.06    8.01
   5   2  16  247.33    8.79
   6  -2  16   94.70    5.85
   6   2  16   95.61    5.80
  -6   2 -16  104.43    5.15
   7  -2  16  373.74   11.83
  -7   2 -16  375.13   11.32
   7   2  16  377.41   11.98
   8  -2  16   40.20    4.00
   8  -2  16   29.05    4.02
   8   2  16   35.00    4.25
   9  -2  16    7.80    2.95
   9   2  16    2.77    2.92
  10   2  16  388.67   12.81
 -11  -3  16   -2.89    3.03
  11  -3 -16   -4.77    2.96
  11   3 -16    0.19    2.86
  10  -3 -16    2.71    3.10
 -10  -3  16    2.05    3.10
  10   3 -16    4.20    2.70
  10   3 -16    2.34    2.65
 -10   3  16    4.29    3.17
  -9  -3  16   13.39    3.24
   9  -3 -16   15.45    3.32
  -9   3  16    9.02    3.17
   9   3 -16   12.48    2.96
   9   3 -16   14.47    3.11
   8  -3 -16   -2.25    2.29
  -8  -3  16   -0.01    2.58
  -8   3  16   -2.73    2.43
   8   3 -16    0.56    2.31
   8   3 -16   -1.23    2.25
   7  -3 -16   65.32    4.81
  -7  -3  16   70.53    4.71
  -7   3  16   69.09    5.11
   7   3 -16   70.02    4.87
   7   3 -16   79.25    4.98
  -6  -3  16   -0.74    2.09
   6  -3 -16   -0.88    1.93
   6   3 -16   -1.05    2.28
   6   3 -16    1.52    2.06
  -6   3  16   -0.01    2.24
   5  -3 -16    3.26    2.10
  -5  -3  16    7.58    2.34
   5   3 -16    7.57    2.21
  -5   3  16    2.20    2.27
   5   3 -16    6.22    2.61
   4  -3 -16   -0.17    1.82
   4   3 -16    1.23    1.87
   4   3 -16   -2.08    2.31
  -4   3  16    3.27    2.31
  -3  -3  16   60.52    4.59
  -3   3  16   50.61    4.09
  -3   3  16   70.07    4.50
   3   3 -16   63.21    4.21
  -2  -3  16   40.18    3.62
  -2   3  16   41.48    3.43
  -2   3  16   43.26    3.93
   2   3 -16   35.40    3.33
  -1  -3  16   74.62    4.86
  -1   3  16   72.39    4.19
  -1   3  16   66.80    4.58
   1   3 -16   77.23    4.57
   0  -3  16    0.59    2.45
   0   3  16    1.07    2.35
   0   3 -16    2.04    2.09
   0   3  16    3.00    1.79
   1  -3  16   26.90    3.64
   1   3  16   23.38    2.57
   1   3  16   26.54    3.31
  -1   3 -16   24.43    2.94
   2  -3  16   -1.84    2.52
   2   3  16    1.19    1.74
   2   3  16   -0.59    2.35
  -2   3 -16   -2.08    1.91
   3  -3  16   53.84    4.78
   3   3  16   53.93    3.57
   3   3  16   55.37    4.87
  -3   3 -16   54.95    4.07
   4  -3  16   31.30    3.66
   4   3  16   31.24    2.82
  -4   3 -16   28.68    3.16
   4   3  16   30.02    3.60
   5  -3  16    0.08    2.59
   5   3  16   -1.61    2.41
  -5   3 -16    1.80    2.16
   6  -3  16   43.77    4.32
  -6   3 -16   39.24    3.85
   6   3  16   44.40    4.24
   7  -3  16    7.82    3.22
  -7   3 -16    3.59    2.72
   7   3  16    5.09    2.91
   8  -3  16    1.18    2.57
   8   3  16   -1.37    2.59
   9  -3  16   32.27    4.23
   9   3  16   20.48    3.81
  10  -3  16    4.18    3.42
  10  -4 -16    0.14    3.14
 -10  -4  16    2.86    3.24
 -10   4  16   -0.13    3.10
  10   4 -16   -0.18    2.65
  10   4 -16    6.94    2.91
   9  -4 -16  118.37    6.67
  -9  -4  16  130.55    6.89
   9   4 -16  119.03    6.61
   9   4 -16  117.99    6.54
  -9   4  16  115.24    6.94
  -8  -4  16   60.45    4.99
   8  -4 -16   59.79    5.01
   8   4 -16   63.90    4.97
   8   4 -16   67.80    5.26
  -8   4  16   57.63    5.22
  -7  -4  16   78.07    5.27
   7  -4 -16   84.03    5.50
   7   4 -16   84.99    5.43
  -7   4  16   82.29    5.78
   7   4 -16   82.08    5.37
   6   4 -16  660.39   17.46
  -6   4  16  650.34   17.57
   6   4 -16  673.16   17.64
   5   4 -16  346.12   10.72
   5   4 -16  347.32   10.98
  -5   4  16  344.68   10.83
   4   4 -16   34.58    3.79
   4   4 -16   27.41    3.18
  -4   4  16   29.03    3.28
   3   4 -16  154.57    6.84
   3   4 -16  160.71    6.51
  -3   4  16  157.95    6.45
  -2  -4  16   38.84    3.62
  -2   4  16   36.09    3.42
   2   4 -16   41.62    3.70
  -1  -4  16  760.35   19.56
  -1   4  16  795.80   19.14
   1   4 -16  782.35   19.42
  -1   4  16  781.11   19.24
   0  -4  16  536.17   14.78
   0   4  16  540.98   14.27
   0   4 -16  557.80   14.64
   0   4  16  552.27   14.44
   1  -4  16  310.79    9.93
   1   4  16  334.81    9.49
  -1   4 -16  299.61    9.64
   1   4  16  309.53    9.62
   2  -4  16  475.38   13.42
   2   4  16  478.31   12.86
  -2   4 -16  475.73   13.21
   2   4  16  489.56   13.48
   3  -4  16   -0.99    2.49
  -3   4 -16    2.77    2.27
   3   4  16    2.76    2.39
   3   4  16    1.35    1.97
   4  -4  16  193.83    7.68
   4   4  16  186.57    7.53
   4   4  16  179.90    6.75
  -4   4 -16  171.02    7.09
   5  -4  16  277.61    9.91
  -5   4 -16  296.52    9.76
   5   4  16  289.54    9.20
   5   4  16  298.71   10.20
   6   4  16   72.15    5.44
  -6   4 -16   77.27    5.47
   6   4  16   83.46    4.91
  -7   4 -16  262.09    9.56
   7   4  16  254.54    9.68
   8   4  16  258.31    9.99
   9  -4  16  107.85    7.05
   9   5 -16   67.48    5.89
   9   5 -16   73.07    5.96
   8   5 -16    3.75    2.78
  -8   5  16    0.02    2.82
   8   5 -16    2.94    2.67
   7   5 -16   46.08    4.36
   7   5 -16   57.74    5.05
  -7   5  16   43.62    4.46
   6   5 -16   12.09    2.94
  -6   5  16   15.99    3.32
   6   5 -16   14.15    2.94
   5   5 -16   16.46    3.05
   5   5 -16   13.90    3.07
  -5   5  16   15.45    3.14
   4   5 -16   -0.73    2.09
  -4   5  16   -2.75    2.33
   4   5 -16   -0.58    2.46
  -3   5  16   74.66    5.02
   3   5 -16   78.68    5.41
   3   5 -16   81.04    5.18
  -2   5  16   15.85    2.91
   2   5 -16   13.11    2.81
  -1  -5  16    6.95    2.63
  -1   5  16    1.49    2.14
   1   5 -16    2.30    2.30
   0  -5  16   58.75    4.67
   0   5  16   58.17    4.24
   0   5 -16   55.03    4.45
   0   5  16   60.77    4.42
   1  -5  16    6.60    2.60
   1   5  16    4.91    2.41
   1   5  16    4.66    2.39
  -1   5 -16    6.95    2.44
   2  -5  16   67.27    5.17
   2   5  16   59.83    4.51
  -2   5 -16   59.55    4.61
   2   5  16   62.83    4.46
   3  -5  16   11.12    2.92
  -3   5 -16    9.99    2.68
   3   5  16    8.77    2.71
   3   5  16   10.80    2.55
   4  -5  16   46.74    4.33
  -4   5 -16   52.46    4.51
   4   5  16   49.47    4.42
   4   5  16   47.92    4.06
   5   5  16    9.68    3.00
   5   5  16   12.54    2.78
  -5   5 -16   15.66    3.28
   6   5  16   31.79    4.10
   6   5  16   39.07    3.97
  -6   5 -16   40.18    4.30
  -7   5 -16   74.88    5.90
   7   5  16   72.89    5.88
   7   5  16   71.19    5.57
   8   6 -16    7.83    3.14
   7   6 -16   13.17    3.44
  -7   6  16   16.81    3.66
   7   6 -16   12.08    3.24
   6   6 -16  137.11    6.76
   6   6 -16  133.84    7.16
  -6   6  16  111.12    6.75
  -5   6  16   67.08    5.41
   5   6 -16   70.91    5.32
   5   6 -16   65.63    5.41
   4   6 -16  369.20   12.37
   4   6 -16  382.91   11.95
  -4   6  16  381.68   12.31
   3   6 -16  362.39   11.90
  -3   6  16  362.26   11.65
   3   6 -16  349.60   11.44
   2   6 -16  213.24    8.28
  -2   6  16  198.89    8.29
  -1  -6  16    8.56    2.83
  -1   6  16    3.31    2.55
   1   6 -16    6.29    2.55
   0  -6  16   11.82    2.96
   0   6  16   10.24    2.91
   0   6 -16    5.37    2.74
   1  -6  16   72.59    5.20
   1   6  16   70.91    5.13
  -1   6 -16   72.11    5.26
   2  -6  16  426.74   12.84
   2   6  16  424.82   12.63
  -2   6 -16  422.09   12.92
   2   6  16  426.18   12.74
   3  -6  16    5.11    2.87
  -3   6 -16   -1.25    2.28
   3   6  16   -0.11    2.39
   3   6  16    0.49    2.35
   4   6  16  218.62    8.52
  -4   6 -16  214.95    8.69
   4   6  16  208.80    8.44
  -5   6 -16   42.15    4.46
   5   6  16   48.15    4.53
   5   6  16   50.19    4.68
  -6   6 -16   12.67    3.77
   6   6  16    8.60    3.02
   6   6  16    8.65    3.36
   5   7 -16    6.67    3.09
   4   7 -16   -3.25    2.86
  -4   7  16    3.04    2.92
   4   7 -16    2.57    2.76
   3   7 -16   -2.92    3.03
  -3   7  16   -0.06    2.73
   3   7 -16    2.19    2.66
  -2   7  16   14.41    3.44
   2   7 -16   13.10    3.73
   2   7 -16   15.98    3.34
  -1  -7  16  167.63    7.56
  -1   7  16  156.07    7.83
   1   7 -16  158.24    7.55
   0  -7  16   10.56    3.00
   0   7  16    6.76    2.96
   0   7 -16    5.36    2.93
   1  -7  16    7.45    2.98
  -1   7 -16    7.59    2.98
   1   7  16    6.08    2.98
  -2   7 -16    5.75    2.95
   2   7  16    1.40    2.66
   3   7  16   -0.61    2.56
   3   7  16    1.63    2.78
  -3   7 -16    3.13    2.89
   4   7  16   -0.86    2.77
   4   7  16    4.00    2.89
 -11   0  17   -1.50    3.07
  11   0 -17   -2.17    2.71
 -10   0  17   -1.06    2.75
  10   0 -17   -4.72    2.29
  -9   0  17    0.50    2.76
   9   0 -17   -3.58    2.44
   8   0 -17   -1.28    2.28
  -8   0  17   -1.58    2.28
  -7   0  17   -2.61    2.20
   7   0 -17    0.94    2.23
   6   0 -17    0.37    2.04
  -6   0  17    0.94    2.11
  -6   0  17    0.65    1.82
  -5   0  17   -3.41    1.86
   5   0 -17    0.95    1.96
  -5   0  17   -0.22    2.06
  -4   0  17    0.05    1.92
   4   0 -17   -3.06    1.68
  -4   0  17    0.20    2.24
   3   0 -17    0.32    1.76
  -3   0  17    3.11    2.40
  -3   0  17    2.92    1.81
  -2   0  17    0.45    1.49
   2   0 -17    1.27    1.72
  -2   0  17    1.41    2.43
  -1   0  17    8.73    2.81
   0   0  17    5.73    2.69
   0   0 -17    5.19    1.61
  -1   0 -17   -0.31    1.47
   1   0  17    1.68    2.67
   2   0  17    3.43    2.46
  -2   0 -17    0.20    1.51
  -3   0 -17   -1.81    1.50
   3   0  17   -2.19    2.70
   4   0  17    3.39    3.00
   5   0  17   -0.40    2.83
   6   0  17    0.66    2.83
   7   0  17   -1.60    2.82
   8   0  17   -3.17    2.81
   9   0  17   -3.10    2.72
  10   0  17   -6.55    2.89
 -11  -1  17   48.02    5.07
  11  -1 -17   44.46    4.77
 -11   1  17   39.94    4.87
  11   1 -17   43.72    4.72
  10  -1 -17   93.27    6.33
 -10  -1  17   90.05    6.26
  10   1 -17   91.25    5.96
 -10   1  17   98.84    6.32
   9  -1 -17   -2.72    2.43
  -9  -1  17   -1.27    2.73
  -9   1  17    0.72    2.82
   9   1 -17   -2.36    2.30
  -8  -1  17  844.17   21.06
  -8  -1  17  828.63   20.51
   8  -1 -17  845.96   20.97
   8   1 -17  843.87   21.10
  -8   1  17  820.31   21.15
  -7  -1  17  150.04    6.03
   7  -1 -17  155.63    6.41
  -7  -1  17  149.23    6.49
  -7   1  17  144.74    6.44
   7   1 -17  150.54    6.56
  -6  -1  17  570.29   14.72
   6  -1 -17  578.45   14.71
  -6  -1  17  562.65   14.59
  -6   1  17  562.32   14.80
   6   1 -17  547.44   14.81
  -5  -1  17  127.41    5.47
   5  -1 -17  135.10    5.64
  -5  -1  17  134.42    5.65
   5   1 -17  130.43    5.85
  -5   1  17  133.76    5.66
  -5   1  17  138.28    5.87
  -4  -1  17   31.97    2.88
  -4  -1  17   32.03    3.25
   4  -1 -17   36.30    3.12
  -4   1  17   27.74    3.15
   4   1 -17   31.00    3.18
  -4   1  17   33.81    3.14
   3  -1 -17  221.18    6.91
  -3  -1  17  204.29    7.56
  -3  -1  17  217.60    6.61
   3   1 -17  221.59    7.34
  -3   1  17  221.35    6.97
  -3   1  17  225.23    7.65
   2  -1 -17  180.72    5.89
  -2  -1  17  182.37    7.02
  -2   1  17  182.22    6.02
  -2   1  17  182.95    6.94
   2   1 -17  185.27    6.47
   1  -1 -17   11.78    1.86
  -1  -1  17   12.26    2.81
  -1   1  17   14.72    1.92
  -1   1  17   12.15    2.86
   1   1 -17   12.45    2.14
   0  -1 -17  785.93   18.03
   0  -1  17  757.32   19.52
   0   1  17  782.47   18.08
   0   1  17  812.19   19.71
   0   1 -17  808.30   18.76
   1   1  17  850.05   20.82
  -1   1 -17  829.75   19.66
   2  -1  17  182.10    7.51
   2   1  17  176.33    7.51
  -2   1 -17  165.88    5.92
   3  -1  17  296.42    9.90
  -3   1 -17  278.84    8.41
   3   1  17  293.01    9.91
   4  -1  17    6.19    2.94
   4   1  17    0.96    2.59
  -4   1 -17    3.59    1.87
   5  -1  17   76.55    5.87
   5   1  17   81.72    5.49
  -5   1 -17   75.61    4.28
   6  -1  17   -0.21    2.91
  -6   1 -17    4.67    2.09
   6   1  17    1.34    2.69
   7  -1  17   -3.18    2.75
   7   1  17   -1.95    2.55
   8  -1  17  137.33    7.13
   8   1  17  157.96    7.42
   9  -1  17   73.01    5.63
   9   1  17   70.03    5.83
  10   1  17   25.84    4.26
  11  -2 -17   21.39    4.10
 -11  -2  17   12.82    3.74
  11   2 -17   16.38    3.77
 -11   2  17   10.00    3.80
  10  -2 -17   53.87    4.97
 -10  -2  17   57.67    4.99
 -10   2  17   59.64    5.21
  10   2 -17   57.74    4.95
  -9  -2  17   36.35    4.03
   9  -2 -17   31.34    3.90
   9   2 -17   31.48    3.70
   9   2 -17   36.99    4.09
  -9   2  17   30.99    4.00
   8  -2 -17   42.46    4.00
  -8  -2  17   37.22    3.83
  -8   2  17   28.96    3.77
   8   2 -17   36.29    3.79
   8   2 -17   35.18    3.72
  -7  -2  17   18.95    2.93
   7  -2 -17   22.50    3.09
  -7   2  17   16.04    3.15
   7   2 -17   20.30    3.01
   7   2 -17   18.34    3.20
  -6  -2  17   19.11    2.78
   6  -2 -17   14.68    2.67
   6   2 -17   16.78    2.85
  -6   2  17   16.83    2.92
   5  -2 -17  447.00   12.13
  -5  -2  17  448.48   11.93
  -5  -2  17  452.49   12.71
   5   2 -17  467.52   12.73
  -5   2  17  469.97   12.70
  -4  -2  17  936.65   22.70
   4  -2 -17  926.91   21.73
  -4   2  17  936.83   22.25
   4   2 -17  918.54   22.42
  -4   2  17  962.74   22.41
   3  -2 -17  473.56   12.11
  -3  -2  17  481.01   13.18
  -3   2  17  479.31   12.94
   3   2 -17  474.79   12.89
  -3   2  17  495.55   12.73
  -2  -2  17   73.37    4.86
   2  -2 -17   66.19    3.50
   2   2 -17   73.21    4.34
  -2   2  17   74.43    4.15
  -2   2  17   77.72    5.01
  -1  -2  17  325.67   10.20
  -1   2  17  330.45   10.02
  -1   2  17  335.07    9.15
   1   2 -17  324.64    9.49
   0  -2  17  270.98    9.74
   0   2  17  325.92    8.79
   0   2 -17  331.07    9.37
   0   2  17  355.07   10.33
   1  -2  17   43.67    3.97
   1   2  17   55.03    3.34
  -1   2 -17   49.39    3.78
   1   2  17   68.34    5.02
   2  -2  17   13.87    3.27
  -2   2 -17   11.63    2.38
   2   2  17   11.00    3.08
   2   2  17   13.31    1.96
   3  -2  17  389.65   11.70
  -3   2 -17  370.75   10.57
   3   2  17  373.86   11.50
   4  -2  17   22.85    3.54
   4   2  17   23.15    3.52
  -4   2 -17   24.09    2.86
   5  -2  17   81.35    5.90
  -5   2 -17   84.64    4.79
   5   2  17   79.11    5.42
   6  -2  17   28.21    3.94
   6   2  17   25.74    3.61
  -6   2 -17   28.60    3.20
   7  -2  17  109.71    6.44
  -7   2 -17  107.14    5.82
   7   2  17   99.13    6.51
   8  -2  17  160.97    7.88
   8  -2  17  181.56    7.53
   8   2  17  164.54    7.98
   9   2  17   13.52    3.40
  10   2  17   59.81    5.37
  11  -3 -17  252.45   10.92
 -11  -3  17  266.00   10.50
 -10  -3  17  209.38    9.00
  10  -3 -17  213.09    9.05
  10   3 -17  227.85    8.75
  10   3 -17  218.40    9.12
 -10   3  17  206.28    9.14
  -9  -3  17    0.18    2.95
   9  -3 -17   -1.91    2.61
   9   3 -17    2.42    2.58
   9   3 -17   -0.94    2.56
  -9   3  17    2.52    2.81
  -8  -3  17   50.54    4.37
   8  -3 -17   55.33    4.54
  -8   3  17   58.19    4.91
   8   3 -17   41.09    4.09
   8   3 -17   55.90    4.59
  -7  -3  17   17.56    3.03
   7  -3 -17   22.34    3.19
   7   3 -17   18.83    3.21
   7   3 -17   13.49    3.07
  -7   3  17   19.47    3.21
   6  -3 -17    1.34    2.15
   6   3 -17   -0.17    2.43
  -6   3  17    2.14    2.40
   6   3 -17    7.89    2.62
   5  -3 -17  648.96   16.20
   5   3 -17  657.30   17.08
  -5   3  17  654.32   17.04
   5   3 -17  660.36   17.40
  -4  -3  17  118.36    5.62
   4   3 -17  110.32    5.40
  -4   3  17  104.53    5.34
  -3  -3  17  842.88   21.32
  -3   3  17  882.32   21.02
   3   3 -17  870.74   21.16
  -2  -3  17  516.18   14.00
   2   3 -17  490.46   13.58
  -2   3  17  515.73   13.59
  -2   3  17  520.41   13.47
  -1  -3  17   -0.37    2.34
  -1   3  17    1.59    2.26
  -1   3  17    2.17    1.91
   1   3 -17    2.05    2.08
   0  -3  17  381.67   11.42
   0   3 -17  392.34   10.96
   0   3  17  372.11   11.00
   0   3  17  365.81   10.34
   1  -3  17  106.82    5.84
   1   3  17  103.74    4.64
  -1   3 -17  101.92    5.05
   1   3  17   98.89    5.44
   2  -3  17   94.66    5.77
  -2   3 -17   87.52    4.80
   2   3  17   96.58    5.60
   2   3  17   88.26    4.35
   3  -3  17   61.05    5.10
   3   3  17   69.91    4.97
   3   3  17   69.66    3.87
  -3   3 -17   64.29    4.35
   4  -3  17  116.29    6.31
  -4   3 -17  120.54    5.62
   4   3  17  112.52    6.26
   5  -3  17  479.48   13.80
   5   3  17  466.94   13.88
  -5   3 -17  476.31   13.29
   6  -3  17  794.45   20.86
   6   3  17  820.90   21.24
  -6   3 -17  811.61   20.43
   7  -3  17    4.03    3.15
   7   3  17   -1.54    2.65
  -7   3 -17   -1.37    2.41
   8   3  17   65.61    5.51
   9  -3  17    3.99    3.19
   9   3  17    4.35    3.20
  10  -4 -17    1.41    3.15
 -10  -4  17   -1.98    3.21
  10   4 -17   -1.11    2.73
  10   4 -17   -0.99    2.98
  -9  -4  17   14.21    3.50
   9  -4 -17    7.93    3.32
  -9   4  17    8.83    3.37
   9   4 -17   13.35    3.37
   9   4 -17    9.99    3.15
   8   4 -17    2.00    2.56
   8   4 -17   -0.35    2.41
  -8   4  17    4.97    3.00
   7   4 -17   53.12    4.68
  -7   4  17   58.21    5.25
   7   4 -17   49.00    4.52
  -6   4  17    8.90    2.89
   6   4 -17    8.03    3.04
   6   4 -17   10.84    2.77
   5   4 -17   32.28    3.58
   5   4 -17   33.49    4.00
  -5   4  17   33.75    3.66
   4   4 -17  117.01    5.86
  -4   4  17  127.51    6.16
   4   4 -17  130.06    6.51
  -3  -4  17  183.79    7.28
  -3   4  17  187.92    7.27
   3   4 -17  184.19    7.16
  -2  -4  17   56.53    4.49
  -2   4  17   59.60    4.39
   2   4 -17   59.19    4.44
  -1  -4  17  166.22    6.97
   1   4 -17  171.99    6.80
  -1   4  17  162.23    6.48
  -1   4  17  171.68    6.53
   0  -4  17   24.61    3.28
   0   4  17   20.75    2.99
   0   4  17   20.73    2.81
   0   4 -17   21.13    2.93
   1  -4  17   11.54    2.91
   1   4  17   12.48    2.70
   1   4  17   10.24    2.30
  -1   4 -17   14.90    2.75
   2  -4  17    3.05    2.71
   2   4  17   -3.10    2.21
   2   4  17    2.34    1.96
  -2   4 -17    0.30    2.15
   3  -4  17    2.84    2.67
   3   4  17    0.56    1.79
   3   4  17    2.23    2.46
  -3   4 -17    6.12    2.49
   4  -4  17    0.46    2.66
   4   4  17    4.81    2.09
  -4   4 -17    0.72    2.21
   4   4  17    3.35    2.60
   5  -4  17    1.77    3.00
   5   4  17    3.41    2.08
  -5   4 -17    2.35    2.41
   5   4  17   -3.21    2.45
   6   4  17   -2.20    2.54
  -6   4 -17    1.12    2.43
   7   4  17    8.71    3.21
  -7   4 -17   12.37    3.32
   8   4  17    1.08    2.96
   8   5 -17  350.89   11.73
   8   5 -17  331.63   11.48
  -8   5  17  326.99   11.83
  -7   5  17    1.52    2.81
   7   5 -17    3.66    2.52
   7   5 -17    1.39    2.58
   6   5 -17   23.43    3.56
  -6   5  17   20.54    3.58
   6   5 -17   24.35    3.65
   5   5 -17  394.69   12.62
   5   5 -17  400.65   12.45
  -5   5  17  423.53   12.76
   4   5 -17    3.01    2.44
  -4   5  17    6.03    2.67
   4   5 -17    1.71    2.71
  -3   5  17   50.68    4.60
   3   5 -17   51.53    4.61
  -2  -5  17  413.93   12.53
  -2   5  17  410.73   12.28
   2   5 -17  424.07   12.50
  -1  -5  17   21.21    3.28
   1   5 -17   23.12    3.34
  -1   5  17   18.05    3.05
   0  -5  17   23.18    3.39
   0   5  17   18.72    2.91
   0   5  17   21.24    3.01
   0   5 -17   20.66    3.18
   1  -5  17   15.54    3.07
  -1   5 -17   18.87    3.02
   1   5  17    5.48    2.53
   1   5  17    7.38    2.55
   2  -5  17   33.95    3.91
   2   5  17   32.72    3.68
   2   5  17   30.04    3.38
  -2   5 -17   36.10    3.77
   3  -5  17  192.34    7.85
   3   5  17  190.36    7.47
   3   5  17  186.72    7.86
  -3   5 -17  207.71    8.05
   4  -5  17   53.80    4.66
   4   5  17   47.45    4.35
   4   5  17   50.25    4.55
  -4   5 -17   44.40    4.29
   5   5  17   18.58    3.07
   5   5  17   19.07    3.51
  -5   5 -17   18.03    3.24
   6   5  17  247.19    8.88
   6   5  17  224.35    9.29
  -6   5 -17  224.52    9.11
  -7   5 -17    7.94    3.39
   7   5  17    9.35    3.38
   7   6 -17    4.57    3.03
   6   6 -17   56.66    5.11
   6   6 -17   50.85    4.97
  -6   6  17   55.54    5.24
   5   6 -17  177.48    8.29
   5   6 -17  184.36    8.08
  -5   6  17  189.68    8.32
  -4   6  17  197.32    8.37
   4   6 -17  183.76    8.06
   4   6 -17  179.56    8.30
  -3   6  17   37.14    4.19
   3   6 -17   51.24    5.23
   3   6 -17   54.18    4.79
  -2  -6  17   93.88    5.81
   2   6 -17   88.39    5.73
  -2   6  17   92.42    5.92
  -1  -6  17   50.56    4.50
  -1   6  17   53.49    4.75
   1   6 -17   46.14    4.49
   0  -6  17   17.86    3.33
   0   6 -17   16.03    3.25
   0   6  17   14.09    3.16
   1  -6  17    2.60    2.61
   1   6  17    7.72    2.68
  -1   6 -17    4.53    2.78
   2  -6  17  166.36    7.38
  -2   6 -17  159.95    7.52
   2   6  17  166.83    7.37
   2   6  17  152.79    6.93
   3  -6  17   25.50    3.80
  -3   6 -17   17.59    3.42
   3   6  17   22.68    3.43
   3   6  17   18.39    3.39
   4   6  17   17.76    3.53
   4   6  17   24.73    3.54
  -4   6 -17   21.16    3.56
  -5   6 -17    2.64    2.85
   5   6  17    0.71    2.64
   5   6  17   -1.69    2.42
   6   6  17   57.08    4.99
   4   7 -17    5.41    2.91
   3   7 -17   -1.46    3.35
  -3   7  17    3.06    2.84
   3   7 -17    8.47    3.13
  -2   7  17   52.50    5.07
   2   7 -17   51.66    4.99
  -1  -7  17    5.44    2.77
  -1   7  17   -0.07    2.71
   1   7 -17   -0.63    2.66
   0  -7  17  202.76    8.47
   0   7 -17  191.40    8.52
   0   7  17  202.47    8.84
   1  -7  17   73.66    5.86
  -1   7 -17   72.64    5.82
   1   7  17   77.43    6.09
   2   7  17  105.85    6.77
  -2   7 -17  111.18    6.79
   3   7  17  282.46   10.67
  11   0 -18   14.20    3.68
 -11   0  18   10.98    3.77
 -10   0  18   31.21    4.27
  10   0 -18   42.68    4.52
   9   0 -18  524.96   14.84
  -9   0  18  504.95   14.69
  -8   0  18   66.48    5.21
   8   0 -18   64.46    4.96
  -7   0  18  135.02    6.14
   7   0 -18  119.99    5.95
  -6   0  18   14.67    2.50
   6   0 -18    8.24    2.41
  -6   0  18    9.07    2.50
   5   0 -18   31.51    3.17
  -5   0  18   38.02    3.44
  -5   0  18   32.20    3.18
   4   0 -18 1164.52   26.56
  -4   0  18 1161.95   27.05
  -4   0  18 1119.92   26.23
  -3   0  18    0.83    2.44
   3   0 -18    4.81    1.94
  -3   0  18    2.63    1.82
  -2   0  18   30.53    3.61
   2   0 -18   40.97    3.41
  -1   0  18 1762.37   39.79
   1   0 -18 1738.48   38.40
   0   0 -18  306.10    8.59
   0   0  18  315.90   10.06
  -1   0 -18   27.25    2.52
   1   0  18   39.44    4.14
  -2   0 -18    2.41    1.72
   2   0  18    3.19    2.92
  -3   0 -18   79.35    4.12
   3   0  18   81.84    5.54
   4   0  18  242.86    9.23
   5   0  18  383.77   12.10
   6   0  18  368.36   11.91
   7   0  18  828.23   21.63
   8   0  18   45.43    4.72
   9   0  18   69.71    5.89
  10   0  18   12.48    3.93
 -11  -1  18   -6.06    2.90
  11  -1 -18   -2.12    2.94
 -11   1  18   -2.72    3.19
  11   1 -18   -2.48    2.74
 -10  -1  18   24.43    4.01
  10  -1 -18   27.42    4.00
 -10   1  18   30.88    4.32
  10   1 -18   29.05    3.97
  -9  -1  18    8.27    3.11
   9  -1 -18   10.77    2.97
  -9   1  18    9.09    3.25
   9   1 -18   13.75    3.13
  -8  -1  18   52.97    4.43
   8  -1 -18   57.04    4.62
   8   1 -18   54.07    4.75
  -8   1  18   51.55    4.58
   7  -1 -18   34.87    3.53
  -7  -1  18   32.15    3.23
  -7  -1  18   32.50    3.52
  -7   1  18   29.06    3.46
   7   1 -18   24.53    3.28
  -6  -1  18   57.64    4.33
  -6  -1  18   73.23    4.51
   6  -1 -18   68.62    4.43
  -6   1  18   54.68    4.51
   6   1 -18   69.21    4.56
   5  -1 -18  300.02    9.11
  -5  -1  18  308.77    9.30
  -5  -1  18  289.19    8.77
  -5   1  18  290.09    9.12
   5   1 -18  297.96    9.28
  -5   1  18  308.96    9.25
  -4  -1  18   10.80    2.23
  -4  -1  18   10.81    2.54
   4  -1 -18   11.52    2.31
  -4   1  18    8.62    2.29
  -4   1  18   16.59    2.85
   4   1 -18   14.37    2.43
   3  -1 -18   22.72    2.54
  -3  -1  18   22.02    3.24
  -3   1  18   28.28    3.31
   3   1 -18   26.61    2.97
  -3   1  18   24.90    2.74
   2  -1 -18    6.07    1.86
  -2  -1  18    5.44    2.76
   2   1 -18    6.30    2.13
  -2   1  18    5.84    1.90
  -2   1  18    4.50    2.72
   1  -1 -18  108.35    4.35
  -1  -1  18  113.55    5.94
   1   1 -18  111.68    4.99
  -1   1  18  102.81    4.33
  -1   1  18  111.68    5.85
   0  -1 -18   38.62    2.69
   0  -1  18   28.02    3.52
   0   1  18   30.96    3.60
   0   1 -18   26.47    2.70
   1  -1  18   12.04    3.14
   1   1  18   11.45    3.17
  -1   1 -18   11.63    2.12
   2  -1  18  118.79    6.49
   2   1  18  115.08    6.49
  -2   1 -18  121.32    5.05
   3  -1  18  124.75    6.84
   3   1  18  123.59    6.64
  -3   1 -18  120.02    5.09
   4  -1  18   47.31    4.53
  -4   1 -18   52.52    3.66
   4   1  18   54.64    4.97
   5  -1  18   35.98    4.22
  -5   1 -18   43.25    3.66
   5   1  18   39.67    4.22
   6  -1  18    9.34    3.41
   6   1  18   11.61    3.32
   7  -1  18   17.25    3.67
   7   1  18   12.07    3.33
   8  -1  18   65.53    5.38
   8   1  18   69.76    5.69
   9  -1  18   -6.13    2.88
   9   1  18   -5.36    2.83
  10   1  18   18.47    4.09
  11  -2 -18   26.60    4.34
 -11  -2  18   17.45    4.03
  10  -2 -18   -0.74    2.78
 -10  -2  18   -1.08    2.72
  10   2 -18    3.52    2.92
 -10   2  18   -5.53    2.67
   9  -2 -18  203.13    8.40
  -9  -2  18  199.59    8.18
   9   2 -18  198.74    8.69
   9   2 -18  218.85    8.44
  -9   2  18  194.39    8.30
  -8  -2  18    5.63    2.73
   8  -2 -18    7.69    2.77
  -8   2  18    8.31    2.88
   8   2 -18    3.85    2.50
   7  -2 -18    0.04    2.16
  -7  -2  18   -1.78    2.16
  -7   2  18    0.30    2.49
   7   2 -18   -0.69    2.12
   6  -2 -18    1.14    2.05
  -6  -2  18    1.68    2.13
  -6  -2  18    4.86    2.25
   6   2 -18    0.11    2.00
  -6   2  18    1.51    2.26
  -5  -2  18  266.92    8.94
   5  -2 -18  265.00    8.36
  -5   2  18  270.89    8.83
   5   2 -18  272.53    8.96
   4  -2 -18  418.37   11.28
  -4  -2  18  425.23   12.12
  -4   2  18  429.15   11.78
   4   2 -18  423.70   12.08
  -4   2  18  423.60   11.82
   3  -2 -18  157.39    5.55
  -3  -2  18  150.29    6.73
  -3   2  18  148.38    6.43
  -3   2  18  156.43    6.08
   3   2 -18  162.07    6.32
  -2  -2  18   68.54    4.93
  -2   2  18   66.41    3.99
   2   2 -18   67.05    4.25
  -2   2  18   70.89    4.76
  -1  -2  18  314.58    9.97
  -1   2  18  294.22    8.60
  -1   2  18  300.31    9.65
   1   2 -18  305.21    9.21
   0  -2  18  122.36    6.07
   0   2 -18  111.12    5.26
   0   2  18  117.38    6.25
   0   2  18  115.07    4.65
   1  -2  18  468.36   13.21
   1   2  18  453.26   13.01
  -1   2 -18  448.88   12.14
   1   2  18  442.00   11.45
   2  -2  18  221.58    8.35
   2   2  18  212.99    8.27
  -2   2 -18  217.93    7.29
   3  -2  18   13.19    3.39
  -3   2 -18   14.15    2.43
   3   2  18   12.51    3.09
   4  -2  18  339.70   11.10
  -4   2 -18  341.75   10.11
   4   2  18  350.90   11.15
   5  -2  18   87.83    5.92
   5   2  18   82.83    5.67
  -5   2 -18   86.69    4.93
   6  -2  18    2.48    3.25
   6   2  18    2.34    2.85
  -6   2 -18   -0.57    2.06
   7  -2  18  478.92   14.38
  -7   2 -18  485.17   13.70
   7   2  18  482.01   14.55
   8  -2  18   16.45    3.24
   8  -2  18    6.26    3.41
   8   2  18   12.17    3.59
   9   2  18  155.80    8.09
 -10  -3  18   15.43    3.84
  10  -3 -18   12.83    3.61
  10   3 -18   21.10    3.61
  10   3 -18   17.50    3.72
 -10   3  18   21.25    4.10
   9  -3 -18    0.21    2.77
  -9  -3  18    2.37    2.83
   9   3 -18    5.37    2.87
   9   3 -18    0.05    2.45
  -9   3  18    3.96    3.02
   8  -3 -18   10.25    2.96
  -8  -3  18   17.18    3.20
   8   3 -18    8.59    3.00
   8   3 -18   12.77    3.13
  -8   3  18   12.83    3.22
   7  -3 -18   -0.89    2.33
  -7   3  18    0.22    2.47
   7   3 -18    0.89    2.33
   7   3 -18    2.23    2.81
   6  -3 -18   29.17    3.27
  -6   3  18   31.87    3.72
   6   3 -18   33.65    4.04
   6   3 -18   31.17    3.59
   5   3 -18    2.85    2.13
  -5   3  18   -0.28    2.27
  -4  -3  18  128.41    6.27
   4   3 -18  136.17    6.05
  -4   3  18  135.02    5.97
  -3  -3  18   26.47    3.30
   3   3 -18   30.54    3.35
  -3   3  18   34.29    3.28
  -2  -3  18   62.88    4.92
  -2   3  18   54.74    3.92
  -2   3  18   56.42    4.42
   2   3 -18   67.00    4.39
  -1  -3  18  132.84    6.23
  -1   3  18  140.19    5.66
   1   3 -18  146.02    6.02
  -1   3  18  131.92    6.11
   0  -3  18  342.25   10.87
   0   3  18  359.10   10.62
   0   3 -18  347.94   10.34
   0   3  18  339.04    9.78
   1  -3  18  334.14   10.59
  -1   3 -18  336.34   10.06
   1   3  18  329.98   10.41
   1   3  18  330.38    9.44
   2  -3  18   50.46    4.38
   2   3  18   47.81    4.18
  -2   3 -18   52.31    4.24
   2   3  18   56.80    3.63
   3  -3  18   17.14    3.37
  -3   3 -18   19.49    2.82
   3   3  18   23.32    3.44
   4  -3  18    5.94    3.20
   4   3  18    4.72    2.74
  -4   3 -18    1.63    2.20
   5  -3  18  190.87    8.40
   5   3  18  213.28    8.47
  -5   3 -18  197.76    7.58
   6  -3  18   56.44    4.96
   6   3  18   52.19    4.78
  -6   3 -18   51.38    4.51
   7  -3  18   15.88    3.69
   7   3  18   12.61    3.42
  -7   3 -18   17.05    3.31
   8   3  18   27.81    4.22
   9  -3  18    2.55    3.00
   9   4 -18  102.54    6.59
   9   4 -18   92.21    6.46
  -9   4  18   87.14    6.69
   8   4 -18    6.58    2.94
   8   4 -18    2.37    2.85
  -8   4  18    1.93    3.02
   7   4 -18  288.64   10.10
   7   4 -18  297.99   10.47
  -7   4  18  283.38   10.26
  -6   4  18  286.55    9.96
   6   4 -18  285.11   10.05
   6   4 -18  275.09    9.76
  -5   4  18   59.67    5.08
   5   4 -18   57.68    4.80
   5   4 -18   63.13    5.18
  -4   4  18  493.96   14.01
   4   4 -18  505.78   14.14
  -3  -4  18  152.16    6.77
  -3   4  18  154.87    6.55
   3   4 -18  153.66    6.58
  -2  -4  18   88.25    5.33
  -2   4  18   85.86    4.95
   2   4 -18   89.01    5.14
  -1  -4  18   98.09    5.75
  -1   4  18   91.40    4.92
  -1   4  18   91.04    5.15
   1   4 -18   98.59    5.37
   0  -4  18   74.11    5.11
   0   4  18   67.59    4.85
   0   4  18   68.84    4.49
   0   4 -18   72.27    4.97
   1  -4  18  290.41   10.07
   1   4  18  306.28    9.28
  -1   4 -18  305.49    9.81
   1   4  18  304.64    9.88
   2  -4  18  245.14    9.11
   2   4  18  241.49    8.15
  -2   4 -18  257.46    8.75
   2   4  18  253.83    8.90
   3  -4  18  258.45    9.47
   3   4  18  256.80    9.24
   3   4  18  259.27    8.41
  -3   4 -18  257.76    8.96
   4  -4  18   87.05    5.93
   4   4  18   93.08    6.04
  -4   4 -18   97.92    5.58
   4   4  18   93.17    4.95
   5  -4  18    2.54    3.10
   5   4  18   -1.75    2.57
  -5   4 -18    1.46    2.42
   6   4  18    7.94    3.28
  -6   4 -18   13.24    3.12
  -7   4 -18   46.91    4.64
   7   4  18   54.21    5.22
   8   5 -18    8.53    3.13
  -8   5  18   12.07    3.55
   8   5 -18   10.81    3.48
  -7   5  18   21.29    3.84
   7   5 -18   28.43    3.97
   7   5 -18   24.02    4.06
  -6   5  18   28.06    3.98
   6   5 -18   26.43    3.65
   6   5 -18   22.24    3.94
  -5   5  18    4.75    2.70
   5   5 -18    1.59    2.89
   5   5 -18    2.24    2.55
   4   5 -18   51.70    4.69
  -4   5  18   48.62    4.42
   4   5 -18   46.58    4.74
  -3   5  18   25.57    3.52
   3   5 -18   27.61    3.59
  -2  -5  18   22.70    3.45
   2   5 -18   28.52    3.58
  -2   5  18   23.25    3.33
  -1  -5  18   10.44    3.01
  -1   5  18    9.74    2.58
   1   5 -18   11.11    2.79
   0  -5  18  106.68    6.01
   0   5  18   99.70    5.54
   0   5 -18  100.34    5.73
   1  -5  18   67.06    5.49
   1   5  18   47.36    4.27
  -1   5 -18   57.80    4.67
   1   5  18   61.46    4.51
   2  -5  18  166.07    7.25
   2   5  18  132.98    6.72
  -2   5 -18  130.92    6.59
   2   5  18  146.91    6.51
   3  -5  18    7.93    3.14
  -3   5 -18   12.97    2.99
   3   5  18   11.80    2.64
   3   5  18    4.45    2.80
   4  -5  18  105.41    6.43
   4   5  18   97.60    5.54
  -4   5 -18  105.59    6.09
   4   5  18   99.81    6.10
   5   5  18   84.83    5.42
  -5   5 -18   95.54    6.03
   5   5  18   78.51    6.09
   6   5  18   13.69    3.48
  -6   5 -18   16.34    3.56
  -6   6  18   -0.23    2.93
   6   6 -18    0.07    3.33
   6   6 -18   -0.22    2.51
  -5   6  18   -1.90    2.65
   5   6 -18    0.44    3.09
   5   6 -18    0.38    2.66
   4   6 -18   19.25    3.94
   4   6 -18   20.69    3.59
  -4   6  18   24.88    3.91
   3   6 -18    2.48    2.63
  -3   6  18   -0.32    2.52
  -2  -6  18    7.43    2.95
  -2   6  18    6.48    2.74
   2   6 -18    5.63    2.75
  -1  -6  18  138.63    6.89
  -1   6  18  119.82    6.50
   1   6 -18  128.05    6.71
   0  -6  18    3.80    2.66
   0   6 -18    1.73    2.64
   0   6  18    0.38    2.41
   1  -6  18   74.32    5.64
   1   6  18   72.21    5.21
  -1   6 -18   66.43    5.51
   2  -6  18   33.26    4.10
   2   6  18   32.34    3.87
   2   6  18   34.83    3.84
  -2   6 -18   29.47    3.87
   3  -6  18   36.09    4.27
   3   6  18   30.02    3.98
  -3   6 -18   36.51    4.13
   3   6  18   35.37    4.01
   4   6  18  244.78    9.62
  -4   6 -18  261.59    9.96
   4   6  18  256.91    9.39
   5   6  18   81.50    6.37
   5   6  18   76.59    5.84
   3   7 -18   15.57    3.84
  -2  -7  18    8.53    3.23
  -2   7  18    5.43    3.42
   2   7 -18    0.75    2.82
  -1  -7  18    9.43    3.18
   1   7 -18    1.22    2.87
  -1   7  18    6.05    3.07
   0  -7  18   45.89    4.73
   0   7 -18   45.06    4.91
   0   7  18   54.74    5.10
   1  -7  18   25.34    3.90
   1   7  18   15.80    3.53
   2   7  18   15.10    3.70
 -11   0  19   -1.18    3.21
  10   0 -19    1.35    2.94
 -10   0  19   -2.22    2.94
  -9   0  19   -0.50    2.77
   9   0 -19   -2.65    2.51
   8   0 -19    1.39    2.43
  -8   0  19    0.65    2.60
   7   0 -19   -2.07    2.35
  -7   0  19   -3.44    2.31
   6   0 -19   -1.42    2.07
  -6   0  19   -0.50    2.08
  -6   0  19   -0.49    2.09
  -5   0  19    1.34    2.01
  -5   0  19    1.63    2.17
   5   0 -19   -0.48    1.95
   4   0 -19   -0.47    1.84
  -4   0  19   -1.73    1.85
  -4   0  19    1.61    2.26
  -3   0  19    2.40    2.53
   3   0 -19    0.39    1.83
  -2   0  19    1.04    2.62
   2   0 -19   -1.72    1.71
   0   0 -19    6.13    1.82
   0   0  19    3.33    2.87
  -1   0 -19    0.99    1.61
   1   0  19    0.34    2.83
   2   0  19    1.41    2.87
  -2   0 -19    1.85    1.62
   3   0  19   -1.22    2.57
   4   0  19   -1.39    2.88
   5   0  19   -0.94    2.94
   6   0  19   -7.88    2.69
   7   0  19    3.08    3.04
   8   0  19   -8.05    2.64
   9   0  19   -1.58    3.03
 -11  -1  19  145.54    8.19
  10  -1 -19    0.37    2.79
 -10  -1  19    4.04    3.20
  10   1 -19    3.14    2.97
 -10   1  19    2.85    3.11
   9  -1 -19   -3.57    2.45
  -9  -1  19   -5.42    2.56
  -9   1  19    0.38    2.85
   9   1 -19   -2.91    2.56
  -8  -1  19  321.62   10.52
   8  -1 -19  318.44   10.58
   8   1 -19  347.57   10.90
  -8   1  19  315.43   10.64
  -7  -1  19   41.22    3.66
  -7  -1  19   40.51    3.77
   7  -1 -19   43.48    3.95
  -7   1  19   41.79    4.07
   7   1 -19   37.83    3.86
  -6  -1  19  379.90   11.26
   6  -1 -19  382.32   11.14
  -6  -1  19  370.74   10.89
   6   1 -19  395.94   11.51
  -6   1  19  390.97   11.38
   5  -1 -19  319.35    9.69
  -5  -1  19  316.10    9.45
  -5  -1  19  316.98    9.95
  -5   1  19  320.35    9.69
   5   1 -19  336.47   10.03
  -5   1  19  325.03    9.87
   4  -1 -19   70.30    4.23
  -4  -1  19   70.16    4.72
  -4   1  19   72.27    4.35
  -4   1  19   71.84    4.82
   4   1 -19   72.65    4.50
  -3  -1  19  418.73   12.08
   3  -1 -19  403.59   11.00
   3   1 -19  412.77   11.44
  -3   1  19  415.09   11.89
  -3   1  19  407.39   11.04
   2  -1 -19   95.50    4.37
  -2  -1  19   96.07    5.50
  -2   1  19   97.95    5.51
   2   1 -19   87.93    4.76
  -2   1  19   94.24    4.32
  -1  -1  19    4.46    2.83
   1  -1 -19    0.53    1.54
   1   1 -19    2.27    1.90
  -1   1  19    4.68    2.76
   0  -1  19  446.07   13.13
   0   1  19  464.38   13.11
   0   1 -19  443.22   11.85
   1  -1  19    4.67    2.98
   1   1  19    4.56    2.86
  -1   1 -19    4.96    1.91
   2  -1  19  367.56   11.54
  -2   1 -19  367.16   10.23
   2   1  19  375.04   11.63
   3  -1  19  428.62   12.74
  -3   1 -19  396.12   11.17
   3   1  19  427.99   12.84
   4  -1  19    7.26    3.19
  -4   1 -19    1.49    1.77
   4   1  19   -1.76    2.62
   5  -1  19  515.59   15.05
   5   1  19  515.80   14.98
   6  -1  19    9.56    3.52
   6   1  19   13.41    3.60
   7  -1  19   53.50    5.08
   7   1  19   49.68    4.87
   8  -1  19   63.94    5.90
   8   1  19   77.02    6.10
   9  -1  19  101.42    7.22
   9   1  19  109.70    7.14
  10  -2 -19    6.83    3.40
 -10  -2  19    6.55    3.39
  10   2 -19    7.77    3.16
 -10   2  19    6.09    3.42
   9  -2 -19   52.54    4.76
  -9  -2  19   49.47    4.67
  -9   2  19   55.57    5.02
   9   2 -19   54.07    4.79
  -8  -2  19   51.03    4.45
  -8  -2  19   68.85    4.84
   8  -2 -19   64.00    5.11
  -8   2  19   55.70    5.11
   8   2 -19   54.77    4.82
  -7  -2  19   92.10    5.21
  -7  -2  19   77.31    5.13
   7  -2 -19   90.48    5.39
  -7   2  19   89.20    5.64
   7   2 -19   84.30    5.31
  -6  -2  19    8.68    2.53
   6  -2 -19    3.86    2.30
  -6   2  19    2.73    2.46
   6   2 -19    4.20    2.41
  -5  -2  19    6.84    2.44
   5  -2 -19    5.17    2.17
   5   2 -19    7.66    2.44
  -5   2  19    4.22    2.36
  -4  -2  19  331.59   10.51
   4  -2 -19  347.66    9.86
   4   2 -19  356.26   10.51
  -4   2  19  343.13   10.21
  -3  -2  19   37.82    3.74
  -3   2  19   35.22    3.19
   3   2 -19   36.56    3.40
  -3   2  19   38.52    3.71
  -2  -2  19  270.37    9.32
   2   2 -19  270.83    8.76
  -2   2  19  281.48    8.42
  -2   2  19  276.89    9.14
  -1  -2  19    6.55    2.72
  -1   2  19    6.19    2.80
   1   2 -19    7.29    2.26
  -1   2  19    5.17    1.80
   0  -2  19  182.38    7.35
   0   2  19  179.98    5.97
   0   2  19  167.05    7.34
   0   2 -19  176.09    6.56
   1  -2  19   57.35    5.00
  -1   2 -19   54.25    3.87
   1   2  19   51.97    4.48
   2  -2  19   48.82    4.45
  -2   2 -19   50.63    3.92
   2   2  19   40.23    4.07
   3  -2  19   13.21    3.39
  -3   2 -19   14.25    2.49
   3   2  19   16.37    3.23
   4  -2  19    1.85    3.06
   4   2  19    1.04    2.79
  -4   2 -19    0.77    2.01
   5  -2  19   71.51    5.72
  -5   2 -19   64.22    4.54
   5   2  19   66.04    5.54
   6  -2  19   91.75    6.38
   6   2  19   79.55    6.13
  -6   2 -19   89.18    5.27
   7  -2  19   13.78    3.71
   7   2  19   15.06    3.57
  -7   2 -19   16.60    3.23
   8  -2  19   13.89    3.77
   8   2  19   15.03    3.87
   9   2  19   66.99    5.92
  10  -3 -19   73.81    6.33
 -10  -3  19   70.89    6.21
   9  -3 -19   64.06    5.20
  -9   3  19   52.63    5.00
   9   3 -19   55.87    5.15
   9   3 -19   61.85    5.41
   8  -3 -19  203.08    8.09
   8   3 -19  191.49    8.13
  -8   3  19  190.05    8.20
   8   3 -19  192.25    8.29
   7  -3 -19    5.50    2.71
   7   3 -19    4.12    2.67
  -7   3  19    5.61    2.76
  -6  -3  19   20.81    3.18
  -6   3  19   17.41    3.18
   6   3 -19   17.12    3.00
  -5  -3  19   54.24    4.66
  -5   3  19   51.45    4.66
   5   3 -19   52.09    4.42
  -4  -3  19   49.65    4.55
   4   3 -19   50.38    4.33
  -4   3  19   41.67    3.77
  -3  -3  19 1248.69   29.98
  -3   3  19 1271.47   29.38
   3   3 -19 1255.92   29.58
  -2  -3  19  237.51    8.45
   2   3 -19  221.45    8.00
  -2   3  19  229.43    8.14
  -2   3  19  221.90    7.68
  -1  -3  19   88.29    5.60
  -1   3  19   95.08    4.80
  -1   3  19   95.97    5.45
   1   3 -19   90.80    5.05
   0  -3  19 1031.21   25.22
   0   3 -19 1025.77   24.54
   0   3  19 1018.95   23.97
   0   3  19 1020.50   24.98
   1  -3  19   23.31    3.47
  -1   3 -19   26.46    3.19
   1   3  19   22.58    2.61
   1   3  19   24.16    3.38
   2  -3  19  150.34    7.07
   2   3  19  136.23    6.84
  -2   3 -19  153.60    6.32
   3  -3  19   69.62    5.76
   3   3  19   64.00    5.23
  -3   3 -19   64.04    4.53
   4  -3  19  168.94    7.99
  -4   3 -19  166.18    6.84
   4   3  19  166.92    7.60
   5  -3  19  339.85   11.51
   5   3  19  340.16   11.43
  -5   3 -19  335.02   10.67
   6  -3  19  265.91    9.93
  -6   3 -19  269.43    9.45
   6   3  19  266.15   10.20
   7  -3  19   73.72    5.86
  -7   3 -19   82.91    5.82
   7   3  19   80.82    6.11
   8   3  19   95.36    6.79
   9   4 -19    3.96    3.24
  -8   4  19   21.35    3.97
   8   4 -19   20.22    3.93
   8   4 -19   23.70    3.90
  -7   4  19   17.05    3.44
   7   4 -19   18.09    3.26
   7   4 -19    5.57    3.30
   6   4 -19   30.57    3.71
   6   4 -19   27.29    4.14
  -6   4  19   38.23    4.30
  -5   4  19   26.26    3.59
   5   4 -19   30.34    3.58
  -4  -4  19    9.81    2.86
   4   4 -19    6.10    2.46
  -4   4  19    9.95    2.73
  -3  -4  19    1.81    2.37
  -3   4  19    0.55    2.23
   3   4 -19    0.59    2.18
  -2  -4  19    2.13    2.54
   2   4 -19   -0.27    2.12
  -2   4  19    1.12    2.15
  -1  -4  19    9.56    2.93
  -1   4  19    6.26    2.61
  -1   4  19    3.58    2.25
   1   4 -19    8.33    2.62
   0  -4  19    7.57    3.11
   0   4  19    3.86    2.65
   0   4  19    3.27    2.20
   0   4 -19    3.41    2.38
   1  -4  19    4.62    2.96
   1   4  19    0.76    2.50
  -1   4 -19    3.53    2.39
   1   4  19    2.85    2.03
   2  -4  19  198.40    8.31
   2   4  19  190.54    7.81
   2   4  19  188.16    7.06
  -2   4 -19  201.02    7.68
   3  -4  19   11.00    3.27
   3   4  19   11.49    2.51
  -3   4 -19   11.27    2.85
   3   4  19   10.06    3.10
   4  -4  19    9.29    3.33
  -4   4 -19    6.07    2.58
   4   4  19    5.40    2.87
   5  -4  19   14.44    3.67
   5   4  19    5.41    3.07
  -5   4 -19   13.77    2.97
   6   4  19    0.27    3.05
  -6   4 -19    0.15    2.45
   7   4  19   65.34    5.68
  -7   4 -19   57.89    5.14
   7   5 -19   -2.85    3.09
   7   5 -19    2.07    2.77
  -7   5  19    1.31    2.87
  -6   5  19  143.58    7.46
   6   5 -19  134.57    7.80
   6   5 -19  136.71    6.97
   5   5 -19  132.51    7.51
   5   5 -19  140.95    7.10
  -5   5  19  137.61    6.97
  -4   5  19    2.55    2.54
   4   5 -19    0.31    2.37
  -3  -5  19  173.59    7.55
   3   5 -19  164.33    7.32
  -3   5  19  164.54    7.36
  -2  -5  19   48.15    4.50
  -2   5  19   52.30    4.43
   2   5 -19   59.55    4.89
  -1  -5  19   43.22    4.33
  -1   5  19   31.83    3.62
   1   5 -19   36.29    3.98
   0  -5  19  298.67   10.28
   0   5 -19  293.61   10.20
   0   5  19  293.87    9.68
   1  -5  19   61.54    5.33
   1   5  19   54.15    4.88
   1   5  19   61.97    4.77
  -1   5 -19   55.89    4.79
   2  -5  19   85.54    5.92
   2   5  19   76.38    4.93
  -2   5 -19   91.37    5.83
   2   5  19   71.63    5.34
   3  -5  19  156.87    7.62
   3   5  19  148.43    7.20
  -3   5 -19  148.43    7.11
   3   5  19  161.86    6.88
   4  -5  19    7.61    3.33
   4   5  19    8.97    3.07
   4   5  19    7.67    2.56
  -4   5 -19   10.99    3.06
  -5   5 -19   84.44    6.10
   5   5  19   69.25    5.82
   6   5  19    0.80    3.05
  -6   5 -19    3.13    3.00
  -5   6  19   34.79    4.47
   5   6 -19   24.89    4.57
   5   6 -19   35.38    4.34
  -4   6  19    6.64    3.17
   4   6 -19    7.40    3.05
  -3  -6  19    5.22    2.91
   3   6 -19    1.47    2.79
  -3   6  19   -1.31    2.74
  -2  -6  19   83.56    5.96
   2   6 -19   87.47    5.96
  -2   6  19   83.36    5.93
  -1  -6  19   19.89    3.66
  -1   6  19   17.14    3.38
   1   6 -19   22.87    3.74
   0  -6  19   52.06    4.89
   0   6 -19   58.88    5.26
   0   6  19   54.91    4.75
   1  -6  19    7.92    3.03
   1   6  19   -0.32    2.30
  -1   6 -19   -0.13    2.61
   2  -6  19    5.32    3.25
   2   6  19    6.74    2.68
  -2   6 -19    5.42    2.81
   2   6  19    1.74    2.61
   3  -6  19   17.63    3.74
  -3   6 -19   12.39    3.29
   3   6  19    7.90    3.14
   3   6  19    9.19    2.90
   4   6  19   30.25    3.86
   4   6  19   22.46    3.90
  -1  -7  19    9.49    3.64
   0  -7  19  119.91    7.34
  10   0 -20  410.68   13.29
 -10   0  20  416.18   13.20
  -9   0  20  470.75   14.05
   9   0 -20  486.95   14.33
   8   0 -20   66.69    5.49
  -8   0  20   75.74    5.52
   7   0 -20   13.73    2.94
  -7   0  20   14.35    3.03
   6   0 -20   11.75    2.73
  -6   0  20   15.29    2.85
  -6   0  20   13.30    2.74
   5   0 -20    2.86    2.21
  -5   0  20    4.51    2.26
  -5   0  20    5.46    2.47
  -4   0  20  366.14   11.04
   4   0 -20  360.87   10.51
   3   0 -20  183.56    6.52
  -3   0  20  171.32    7.19
  -2   0  20  142.82    6.61
   2   0 -20  154.39    5.72
  -1   0  20  472.28   13.32
   1   0 -20  453.39   12.08
   0   0 -20  725.67   17.39
   0   0  20  718.63   18.81
  -1   0 -20   17.25    2.22
   1   0  20   19.50    3.52
   2   0  20  123.49    6.58
   3   0  20   89.11    6.08
   4   0  20   99.80    6.47
   5   0  20   24.50    4.07
   6   0  20  219.34    9.19
   7   0  20  205.04    8.99
   8   0  20  149.81    7.95
   9   0  20  261.28   10.78
 -10  -1  20   -1.56    2.99
  10  -1 -20    0.70    2.93
  10   1 -20   -2.48    2.94
 -10   1  20   -5.32    2.80
  -9  -1  20   14.96    3.48
   9  -1 -20   14.60    3.30
   9   1 -20   19.47    3.57
  -9   1  20   17.82    3.61
  -8  -1  20   -1.03    2.51
   8  -1 -20    1.67    2.52
   8   1 -20    2.13    2.62
  -8   1  20    2.32    2.69
   7  -1 -20   20.55    3.20
  -7  -1  20   25.53    3.31
  -7  -1  20   23.02    3.22
  -7   1  20   22.67    3.41
   7   1 -20   25.71    3.44
  -6  -1  20    1.89    2.32
   6  -1 -20    3.72    2.38
   6   1 -20    2.09    2.33
  -6   1  20   -1.48    2.28
   5  -1 -20   18.70    2.78
  -5  -1  20   20.57    3.10
   5   1 -20   16.53    2.87
  -5   1  20   17.85    2.80
  -5   1  20   19.96    3.07
   4  -1 -20    0.41    1.84
  -4  -1  20    2.11    2.50
  -4   1  20    0.06    2.01
  -4   1  20    1.90    2.41
   4   1 -20   -0.50    2.06
   3  -1 -20   19.71    2.51
  -3  -1  20   17.11    3.13
   3   1 -20   20.36    2.79
  -3   1  20   16.17    2.44
  -3   1  20   20.72    3.17
   2  -1 -20  136.79    5.24
  -2  -1  20  127.56    6.35
  -2   1  20  132.84    6.28
   2   1 -20  138.83    5.79
  -1  -1  20   76.98    5.35
   1   1 -20   78.79    4.22
  -1   1  20   71.00    5.40
   0  -1  20   22.12    3.62
   0   1 -20   21.67    2.57
   0   1  20   17.54    3.44
   1  -1  20   49.75    4.57
  -1   1 -20   51.91    3.70
   1   1  20   49.12    4.52
   2  -1  20   36.23    4.10
  -2   1 -20   31.99    2.97
   2   1  20   41.16    4.34
   3  -1  20    2.58    3.10
   3   1  20   -1.50    2.85
  -3   1 -20    0.94    1.77
   4  -1  20   17.78    3.77
   4   1  20   24.10    3.83
  -4   1 -20   22.00    2.82
   5  -1  20  158.75    7.88
   5   1  20  156.91    7.67
   6  -1  20   86.18    6.40
   6   1  20   70.88    6.25
   7  -1  20   35.19    4.62
   7   1  20   39.78    4.80
   8  -1  20  138.49    7.99
   8   1  20  155.90    8.29
   9  -1  20  268.18   10.83
   9   1  20  264.17   10.87
  10  -2 -20   88.23    6.33
 -10  -2  20   91.07    6.77
 -10   2  20   91.87    6.94
   9  -2 -20   -3.84    2.44
  -9  -2  20   -2.34    2.89
  -9   2  20   -1.48    2.83
   9   2 -20    1.77    2.63
  -8  -2  20    4.94    2.38
   8  -2 -20    1.10    2.58
  -8   2  20    0.66    2.70
   8   2 -20    0.69    2.40
   7  -2 -20  172.47    7.26
  -7  -2  20  181.35    7.44
  -7   2  20  170.49    7.52
   7   2 -20  181.56    7.65
   6  -2 -20   12.75    2.68
  -6  -2  20    9.00    2.78
  -6   2  20   15.37    3.01
   6   2 -20   13.46    3.00
  -5  -2  20   11.10    2.77
   5  -2 -20   11.82    2.53
   5   2 -20    7.87    2.63
  -5   2  20   13.65    2.84
  -4  -2  20  479.35   13.66
  -4   2  20  478.49   13.10
   4   2 -20  484.43   13.46
  -3  -2  20  255.98    9.03
   3   2 -20  262.52    8.65
  -3   2  20  246.64    8.78
  -3   2  20  259.22    8.25
  -2  -2  20  177.55    7.49
   2   2 -20  179.64    7.03
  -2   2  20  178.34    6.39
  -2   2  20  182.72    7.38
  -1  -2  20  145.10    6.81
   1   2 -20  152.58    6.23
  -1   2  20  138.94    5.91
  -1   2  20  139.95    6.72
   0  -2  20    2.67    2.57
   0   2 -20    2.96    2.04
   0   2  20    4.14    2.75
   1  -2  20  103.47    6.12
   1   2  20  106.58    6.13
  -1   2 -20  102.45    5.00
   2  -2  20   38.55    4.17
   2   2  20   49.81    4.55
  -2   2 -20   41.38    3.68
   3  -2  20   42.46    4.58
  -3   2 -20   44.21    3.69
   3   2  20   41.08    4.32
   4  -2  20  127.95    7.03
   4   2  20  119.02    6.85
  -4   2 -20  126.77    5.80
   5  -2  20    3.76    3.22
  -5   2 -20    3.37    2.19
   5   2  20   -2.72    2.67
   6  -2  20  140.21    7.82
  -6   2 -20  138.66    6.44
   6   2  20  139.45    7.37
   7  -2  20  148.70    8.13
   7   2  20  150.41    8.04
   8  -2  20  108.65    7.24
   8   2  20  113.63    7.33
   9  -3 -20   -2.81    2.73
   9   3 -20   -1.09    2.60
  -9   3  20   -0.19    2.94
   8  -3 -20  179.50    7.82
  -8   3  20  182.61    8.22
   8   3 -20  181.48    8.08
  -7  -3  20   83.29    5.46
  -7   3  20   83.04    5.73
   7   3 -20   77.80    5.46
  -6  -3  20   17.59    3.11
   6   3 -20   21.99    3.46
  -6   3  20   20.35    3.32
  -5  -3  20   23.41    3.35
   5   3 -20   21.12    3.19
  -5   3  20   30.66    3.67
  -4  -3  20   47.29    4.26
   4   3 -20   54.00    4.49
  -4   3  20   46.81    4.10
  -3  -3  20  143.44    7.09
   3   3 -20  146.66    6.79
  -3   3  20  151.16    6.39
  -2  -3  20   12.20    2.95
  -2   3  20   11.62    2.48
  -2   3  20    8.59    2.87
   2   3 -20   14.06    2.77
  -1  -3  20   48.34    4.45
  -1   3  20   43.32    3.76
  -1   3  20   41.64    4.05
   1   3 -20   42.52    3.79
   0  -3  20   61.09    5.53
   0   3  20   51.52    4.50
   0   3  20   44.44    3.62
   0   3 -20   47.39    4.14
   1  -3  20   35.73    4.11
   1   3  20   28.98    3.79
  -1   3 -20   28.71    3.34
   2  -3  20   19.48    3.58
   2   3  20   18.26    3.44
  -2   3 -20   18.88    2.97
   3  -3  20    1.03    2.94
   3   3  20   -2.70    2.69
  -3   3 -20   -0.70    2.13
   4  -3  20   21.64    3.90
   4   3  20   13.93    3.35
  -4   3 -20   17.57    2.99
   5  -3  20   27.09    4.19
  -5   3 -20   28.65    3.50
   5   3  20   27.38    4.15
   6  -3  20   66.89    5.55
   6   3  20   53.35    5.11
  -6   3 -20   62.97    5.19
   7  -3  20   28.49    4.51
   7   3  20   20.13    3.94
  -7   3 -20   21.22    3.71
  -8   4  20   -0.07    2.80
   8   4 -20    1.89    2.62
   8   4 -20   -7.34    3.13
  -7   4  20  104.67    6.61
   7   4 -20  101.64    6.27
  -6   4  20  145.08    7.09
   6   4 -20  141.56    7.10
  -5  -4  20    3.58    2.67
   5   4 -20    1.72    2.31
  -5   4  20   -0.53    2.49
  -4  -4  20   95.46    5.94
   4   4 -20   93.69    5.70
  -4   4  20   91.32    5.53
  -3  -4  20   75.81    5.40
  -3   4  20   68.52    4.83
   3   4 -20   74.37    5.11
  -2  -4  20   56.97    5.12
  -2   4  20   58.84    4.68
   2   4 -20   58.95    4.68
  -1  -4  20   84.20    5.71
  -1   4  20   84.45    5.00
   1   4 -20   70.75    5.34
  -1   4  20   85.07    5.43
   0  -4  20    6.00    3.07
   0   4  20    5.85    2.21
   0   4 -20    9.04    2.68
   0   4  20    4.22    2.70
   1  -4  20   44.92    4.53
   1   4  20   53.76    4.59
  -1   4 -20   53.83    4.61
   1   4  20   47.48    4.05
   2  -4  20   97.90    6.48
  -2   4 -20  100.27    5.64
   2   4  20   96.92    5.55
   2   4  20   94.85    6.12
   3  -4  20  347.42   11.71
  -3   4 -20  345.81   11.01
   3   4  20  337.22   11.40
   4  -4  20  399.70   12.91
   4   4  20  410.83   13.07
  -4   4 -20  413.75   12.47
   5  -4  20   -1.89    3.09
   5   4  20   -4.10    2.83
  -5   4 -20    3.97    2.56
   6   4  20   25.20    4.25
  -6   4 -20   28.47    3.92
  -7   4 -20   10.36    3.52
   6   5 -20  109.38    6.68
  -6   5  20  113.82    7.01
   5   5 -20    0.46    2.63
  -5   5  20   -2.85    2.59
  -4  -5  20  119.23    6.59
  -4   5  20  107.78    6.40
   4   5 -20  104.49    6.28
  -3  -5  20   20.78    3.54
  -3   5  20   15.15    3.35
   3   5 -20   16.42    3.28
  -2  -5  20    7.57    3.05
  -2   5  20    4.86    2.51
   2   5 -20    8.31    2.86
  -1  -5  20   17.62    3.59
   1   5 -20   13.15    3.02
  -1   5  20   15.07    3.01
   0  -5  20   18.25    3.55
   0   5 -20   10.60    2.94
   0   5  20   16.19    2.93
   1  -5  20    3.96    2.98
   1   5  20    1.89    2.31
   1   5  20    0.19    2.51
  -1   5 -20   -0.94    2.21
   2  -5  20   47.00    4.72
   2   5  20   34.53    4.23
  -2   5 -20   34.96    4.04
   2   5  20   43.10    3.91
   3  -5  20    0.65    2.93
   3   5  20   -1.97    2.64
  -3   5 -20    1.79    2.58
   3   5  20    3.85    2.40
   4  -5  20    8.09    3.53
   4   5  20    6.64    3.26
  -4   5 -20   11.46    3.08
   5   5  20   54.51    5.20
  -5   5 -20   50.93    4.86
  -4  -6  20  171.84    8.74
  -4   6  20  158.33    8.25
   4   6 -20  175.18    8.11
  -3  -6  20    3.21    2.78
   3   6 -20    1.47    2.90
  -3   6  20    0.02    2.80
  -2  -6  20  165.52    8.03
   2   6 -20  164.98    7.89
  -2   6  20  174.29    8.07
  -1  -6  20   38.71    4.54
  -1   6  20   32.78    4.04
   1   6 -20   27.62    3.98
   0  -6  20    1.67    2.89
   0   6  20    4.74    2.67
   0   6 -20    1.39    2.79
   1  -6  20  151.39    7.78
  -1   6 -20  154.83    7.62
   1   6  20  151.82    7.20
   2  -6  20   12.13    3.75
   2   6  20    8.31    2.89
  -2   6 -20    8.80    3.16
   3  -6  20    6.99    3.71
   3   6  20   16.27    3.20
   3   6  20    8.10    3.31
 -10   0  21   -8.59    2.88
  10   0 -21    0.47    3.14
   9   0 -21    3.66    2.96
  -9   0  21   -1.39    2.84
   8   0 -21   -2.01    2.57
  -8   0  21   -2.70    2.48
  -7   0  21   -0.52    2.38
   7   0 -21    1.20    2.34
  -6   0  21   -1.63    2.37
   6   0 -21   -2.69    2.16
  -6   0  21    0.41    2.21
   5   0 -21   -2.63    2.00
  -5   0  21    1.54    2.43
   4   0 -21   -1.46    1.87
  -4   0  21   -0.47    2.35
  -3   0  21    1.48    2.52
   3   0 -21    2.24    2.00
   2   0 -21   -1.12    1.75
  -2   0  21    0.54    2.58
  -1   0  21    2.77    2.72
   1   0 -21    5.14    1.88
   0   0 -21    6.90    1.86
   0   0  21   11.74    3.11
   1   0  21    2.57    2.96
   2   0  21   -5.46    2.65
   3   0  21   -0.49    3.05
   4   0  21    1.28    3.22
   5   0  21   -3.46    3.13
   6   0  21   -3.35    3.06
   7   0  21    1.42    3.27
   8   0  21   -2.36    3.36
 -10  -1  21   -2.40    3.01
  10  -1 -21    0.07    3.00
 -10   1  21   -0.86    3.15
  -9  -1  21   19.90    3.70
   9  -1 -21   19.49    3.57
  -9   1  21   17.72    3.66
   9   1 -21   21.76    3.63
   8  -1 -21   23.92    3.67
  -8  -1  21   18.61    3.41
  -8   1  21   22.42    3.63
   8   1 -21   23.79    3.58
   7  -1 -21    4.72    2.66
  -7  -1  21    9.18    2.68
   7   1 -21    6.68    2.74
  -7   1  21    1.03    2.65
   6  -1 -21  363.24   10.94
  -6  -1  21  350.93   11.02
  -6   1  21  353.71   10.86
   6   1 -21  343.03   11.09
  -5  -1  21   23.84    3.35
   5  -1 -21   23.86    3.08
   5   1 -21   22.04    3.11
  -5   1  21   19.88    2.94
[truncated: 38,670 more chars]
