# Supplementary material for: Synthesis and crystal structure of a mixed-metal 3D coordination polymer poly[[bis­(μ5-anthra­quinone-1,8-di­sulfonato-κ5O:O′:O′′:O′′′:O′′′′)di-μ2-aqua-κ4O:O-tetra­aqua­copper(II)disodium] dihydrate]
Source: Acta Crystallogr E Crystallogr Commun. 2026 May 15;82(Pt 6):678–82. doi: 10.1107/S2056989026003956 (PMC13238972; doi:10.1107/S2056989026003956)
Supplement: Supplementary file 2 [file e-82-00678-Isup2.hkl]

data_I                                                                          
_shelx_title ' mo_enkuncu_0m_a.res in P2(1)/c'                                  
_shelx_refln_list_code          4                                               
_shelx_F_calc_maximum      206.98                                               
_exptl_crystal_F_000      1006.00                                               
_reflns_d_resolution_high  0.7965                                               
                                                                                
loop_                                                                           
 _space_group_symop_operation_xyz                                               
 'x, y, z'                                                                      
 '-x, y+1/2, -z+1/2'                                                            
 '-x, -y, -z'                                                                   
 'x, -y-1/2, z-1/2'                                                             
                                                                                
_cell_length_a    10.7839                                                       
_cell_length_b     7.1582                                                       
_cell_length_c    22.2300                                                       
_cell_angle_alpha  90.000                                                       
_cell_angle_beta   94.661                                                       
_cell_angle_gamma  90.000                                                       
                                                                                
_shelx_F_squared_multiplier     1.000                                           
                                                                                
loop_                                                                           
 _refln_index_h                                                                 
 _refln_index_k                                                                 
 _refln_index_l                                                                 
 _refln_F_squared_calc                                                          
 _refln_F_squared_meas                                                          
 _refln_F_squared_sigma                                                         
 _refln_observed_status                                                         
   1   0   0      10485.49      10415.22       128.58 o                         
   2   0   0       1623.26       1712.52        22.09 o                         
   3   0   0        639.83        692.83        10.78 o                         
   4   0   0       8812.00       8537.90       109.41 o                         
   5   0   0        150.09        128.06         5.36 o                         
   6   0   0       1928.75       1709.47        24.65 o                         
   7   0   0         58.57         62.10         4.87 o                         
   8   0   0      11409.74      11441.38       142.89 o                         
   9   0   0        495.43        484.76        19.11 o                         
  10   0   0        479.09        495.23        17.30 o                         
  11   0   0         65.76         73.16         9.82 o                         
  12   0   0         33.18         23.38         8.88 o                         
  13   0   0         15.59          8.91         9.35 o                         
   1   1   0       2052.41       2198.98        19.47 o                         
   2   1   0       5087.03       5253.80        56.01 o                         
   3   1   0       1569.27       1585.79        16.38 o                         
   4   1   0          9.10         14.64         2.20 o                         
   5   1   0        521.84        529.36         7.67 o                         
   6   1   0       1837.34       1905.13        19.14 o                         
   7   1   0       1923.50       1999.80        20.49 o                         
   8   1   0        479.68        505.25         9.90 o                         
   9   1   0       1083.44       1043.65        15.39 o                         
  10   1   0          3.76          3.96         4.15 o                         
  11   1   0        397.06        419.93        12.58 o                         
  12   1   0        431.45        462.57        13.64 o                         
  13   1   0         26.37         36.43         7.18 o                         
   0   2   0      13155.85      13647.78       167.64 o                         
   1   2   0      10053.09      10414.62        90.04 o                         
   2   2   0       5361.91       5264.24        50.38 o                         
   3   2   0      20794.88      20446.86       217.84 o                         
   4   2   0       7279.64       7527.12        72.25 o                         
   5   2   0       7563.12       7383.13        94.44 o                         
   6   2   0        455.35        417.62         9.95 o                         
   7   2   0        280.02        291.22         8.29 o                         
   8   2   0       7264.43       7204.77        72.00 o                         
   9   2   0        365.33        392.00         9.51 o                         
  10   2   0        364.53        392.01        10.02 o                         
  11   2   0       1314.66       1336.80        19.56 o                         
  12   2   0          1.94         -5.52         8.92 o                         
  13   2   0        251.71        259.95        13.82 o                         
   1   3   0      11715.10      11967.72       145.64 o                         
   2   3   0       2470.77       2613.44        29.61 o                         
   3   3   0        824.57        828.49        10.53 o                         
   4   3   0          0.34          0.19         2.34 o                         
   5   3   0       1290.45       1261.18        17.21 o                         
   6   3   0        593.24        582.61        10.89 o                         
   7   3   0        299.79        296.43         8.61 o                         
   8   3   0        814.53        762.04        12.74 o                         
   9   3   0       1293.43       1232.41        17.65 o                         
  10   3   0        795.14        802.90        16.33 o                         
  11   3   0         60.92         64.70         7.12 o                         
  12   3   0          0.02         13.34         6.94 o                         
   0   4   0        886.22        692.79        15.15 o                         
   1   4   0       4461.19       4853.96        53.94 o                         
   2   4   0        970.61        905.07        21.48 o                         
   3   4   0      12527.88      12488.39       133.77 o                         
   4   4   0        222.55        222.57         7.25 o                         
   5   4   0       5532.59       5388.77        69.48 o                         
   6   4   0       4602.14       4621.94        61.14 o                         
   7   4   0        108.07        117.39         6.71 o                         
   8   4   0       2265.07       2279.13        30.84 o                         
   9   4   0          1.65         -5.86         4.90 o                         
  10   4   0         80.81         79.45         8.17 o                         
  11   4   0        212.78        237.77        12.40 o                         
  12   4   0        564.50        591.40        18.72 o                         
   1   5   0        743.30        742.80         9.78 o                         
   2   5   0       1384.82       1376.01        15.16 o                         
   3   5   0       3419.74       3372.86        39.74 o                         
   4   5   0         60.91         58.32         5.15 o                         
   5   5   0       1538.87       1570.33        22.55 o                         
   6   5   0       3772.56       3646.55        51.40 o                         
   7   5   0         66.15         79.19         6.35 o                         
   8   5   0          1.60          2.87         4.95 o                         
   9   5   0          0.25         14.26         6.63 o                         
  10   5   0        153.02        141.00        17.76 o                         
  11   5   0        589.99        632.35        19.43 o                         
   0   6   0       8623.57       8362.22       106.05 o                         
   1   6   0        927.95        904.30        13.18 o                         
   2   6   0       4789.55       4690.80        54.43 o                         
   3   6   0        332.16        341.63        11.21 o                         
   4   6   0        145.84        139.41         6.83 o                         
   5   6   0       2312.12       2284.59        30.82 o                         
   6   6   0        452.39        458.36        12.22 o                         
   7   6   0        187.00        169.74         8.64 o                         
   8   6   0       1110.32       1128.08        23.91 o                         
   9   6   0          3.39         10.23         6.90 o                         
  10   6   0        240.24        247.68        13.50 o                         
   1   7   0         36.21         45.18         7.54 o                         
   2   7   0          4.19          8.93         5.05 o                         
   3   7   0        401.18        390.48        10.85 o                         
   4   7   0        427.65        428.84        11.82 o                         
   5   7   0          0.49          7.69         4.98 o                         
   6   7   0         34.05         34.26         7.94 o                         
   7   7   0        259.85        243.64        15.47 o                         
   8   7   0         19.53         38.76         7.89 o                         
   0   8   0       3604.37       3492.94        88.89 o                         
   1   8   0        893.25        844.89        23.39 o                         
   2   8   0       1306.25       1231.79        24.01 o                         
   3   8   0        128.71        140.45         9.22 o                         
   4   8   0        231.23        245.57        20.46 o                         
   5   8   0         37.30         43.49         9.13 o                         
   6   8   0        840.67        800.19        25.70 o                         
 -13   1   1        534.24        563.50        22.68 o                         
 -12   1   1       1466.62       1565.11        25.23 o                         
 -11   1   1          9.11          5.56         5.61 o                         
 -10   1   1       4379.61       4233.64        45.48 o                         
  -9   1   1       3132.07       3134.14        34.71 o                         
  -8   1   1        485.70        476.55        10.48 o                         
  -7   1   1       2713.71       2637.61        25.93 o                         
  -6   1   1        994.62       1036.50        11.76 o                         
  -5   1   1        180.73        153.45         3.89 o                         
  -4   1   1        435.46        245.99        11.36 o                         
  -3   1   1       1456.07       1434.27        18.18 o                         
  -2   1   1      19320.79      19402.39       208.07 o                         
  -1   1   1        431.72        403.86         4.70 o                         
   0   1   1       2858.64       3157.06        27.43 o                         
   1   1   1      13773.91      13882.20       132.65 o                         
   2   1   1       2373.63       2450.04        47.20 o                         
   3   1   1       1900.82       2000.36        20.25 o                         
   4   1   1        112.04        233.33         5.08 o                         
   5   1   1       1396.01       1364.42        30.34 o                         
   6   1   1       6968.23       7116.33        63.30 o                         
   7   1   1        504.23        523.92         8.14 o                         
   8   1   1         11.33         15.59         3.99 o                         
   9   1   1        963.46        983.86        14.87 o                         
  10   1   1         23.65         21.72         4.59 o                         
  11   1   1        699.72        689.65        16.61 o                         
  12   1   1        415.81        401.46        12.91 o                         
  13   1   1         88.57        132.35         9.28 o                         
 -13   2   1         19.14         14.58         8.49 o                         
 -12   2   1         97.50        101.79         8.17 o                         
 -11   2   1          0.96          4.30         4.72 o                         
 -10   2   1         65.14         68.98         5.63 o                         
  -9   2   1          2.73         -0.53         3.99 o                         
  -8   2   1       1107.86       1091.31        15.54 o                         
  -7   2   1          0.31          1.99         2.67 o                         
  -6   2   1       1157.72       1194.49        16.74 o                         
  -5   2   1       2453.54       2581.34        27.29 o                         
  -4   2   1       2701.35       2692.47        35.76 o                         
  -3   2   1       2970.70       3121.36        40.23 o                         
  -2   2   1         86.48         63.30         3.98 o                         
  -1   2   1      14789.91      15513.85       185.10 o                         
   0   2   1      42841.59      42727.66       450.43 o                         
   1   2   1      11447.17      11837.79       102.56 o                         
   2   2   1       7879.90       7903.59       113.75 o                         
   4   2   1          0.55          0.45         1.86 o                         
   5   2   1       1166.07       1343.63        23.07 o                         
   6   2   1        205.34        215.90         5.04 o                         
   7   2   1        384.74        391.34         8.42 o                         
   8   2   1        101.41        118.30         6.11 o                         
   9   2   1        813.14        780.78        13.19 o                         
  10   2   1         53.31         52.47         5.19 o                         
  11   2   1        113.66        121.62         7.76 o                         
  12   2   1         87.67        104.91        13.57 o                         
  13   2   1         10.92         26.27        20.24 o                         
 -12   3   1        585.56        583.27        15.22 o                         
 -11   3   1         29.74         26.27         6.18 o                         
 -10   3   1        483.09        464.00        12.67 o                         
  -9   3   1        496.33        560.25        17.02 o                         
  -8   3   1        302.30        302.85         8.62 o                         
  -7   3   1       6893.99       6854.38        88.17 o                         
  -6   3   1       2795.68       2817.03        34.05 o                         
  -5   3   1       2403.48       2427.24        29.40 o                         
  -3   3   1         14.29         13.46         2.17 o                         
  -2   3   1       4610.75       4795.81        52.32 o                         
   0   3   1        480.38        456.46         7.05 o                         
   1   3   1        161.25         59.68         3.07 o                         
   2   3   1       1186.52       1096.74        12.47 o                         
   3   3   1       4111.66       4108.15        40.67 o                         
   4   3   1        571.01        530.68         8.38 o                         
   5   3   1        809.28        860.07        15.59 o                         
   6   3   1       1448.28       1331.08        18.49 o                         
   7   3   1        250.54        235.09         8.13 o                         
   8   3   1         19.56         25.20         4.36 o                         
   9   3   1       2004.03       2042.74        28.38 o                         
  10   3   1        144.79        146.55         8.05 o                         
  11   3   1        248.36        281.15        12.87 o                         
  12   3   1       1293.45       1406.78        28.04 o                         
 -12   4   1        163.07        157.34        11.30 o                         
 -11   4   1         95.79         96.21         7.95 o                         
 -10   4   1        194.96        197.91         9.33 o                         
  -9   4   1         51.71         40.59         5.90 o                         
  -8   4   1        151.80        152.38         7.61 o                         
  -7   4   1        153.11        159.21         6.47 o                         
  -6   4   1         70.81         80.88        10.24 o                         
  -5   4   1         58.88         70.88         8.59 o                         
  -4   4   1         15.60         13.55         3.02 o                         
  -3   4   1        418.45        452.69        15.65 o                         
  -2   4   1        378.94        394.69         6.83 o                         
  -1   4   1        337.30        360.59         8.94 o                         
   0   4   1        440.85        439.17         7.15 o                         
   1   4   1       1637.31       1762.80        19.37 o                         
   2   4   1        208.59        253.79         4.90 o                         
   3   4   1       3163.12       3323.75        31.07 o                         
   4   4   1         72.45         56.31         3.55 o                         
   6   4   1         28.68         38.78         7.12 o                         
   7   4   1        297.22        275.67         9.49 o                         
   8   4   1         98.77         91.14         6.50 o                         
   9   4   1         93.51         94.30         6.97 o                         
  10   4   1         17.37         24.38         6.93 o                         
  11   4   1        553.78        597.75        17.97 o                         
  12   4   1          0.73          4.26         7.60 o                         
 -11   5   1         20.56         20.76         7.89 o                         
 -10   5   1        285.99        325.69        14.27 o                         
  -9   5   1        840.02        837.56        17.24 o                         
  -8   5   1        418.89        419.48        12.01 o                         
  -7   5   1       4415.57       4335.77        52.36 o                         
  -6   5   1         31.37         42.24         5.29 o                         
  -5   5   1         93.01        102.83         6.33 o                         
  -4   5   1       4861.77       4795.83        49.17 o                         
  -3   5   1       1841.24       1952.78        22.53 o                         
  -2   5   1        122.40        123.83         4.22 o                         
  -1   5   1       2061.06       2078.73        21.02 o                         
   0   5   1         82.01         87.30         3.75 o                         
   1   5   1       5780.57       5800.58        52.51 o                         
   2   5   1        548.65        532.77        15.88 o                         
   3   5   1        204.04        210.10         7.49 o                         
   4   5   1        509.81        520.17        11.24 o                         
   5   5   1        631.09        652.70        13.06 o                         
   6   5   1        502.93        516.42        11.93 o                         
   7   5   1         39.63         46.02         5.54 o                         
   8   5   1        159.27        176.57        10.14 o                         
   9   5   1       2256.44       2238.81        37.27 o                         
  10   5   1        264.25        303.10        14.30 o                         
  11   5   1        190.28        183.94        12.02 o                         
 -10   6   1          2.92          5.89         7.49 o                         
  -9   6   1         10.35         16.34         6.95 o                         
  -8   6   1        112.89        128.64         9.38 o                         
  -7   6   1          1.46         -0.60         4.94 o                         
  -6   6   1         25.04         30.32         6.23 o                         
  -5   6   1       2436.38       2434.34        32.37 o                         
  -4   6   1          4.12          2.81         4.25 o                         
  -3   6   1         41.53         36.32         4.94 o                         
  -2   6   1        296.40        281.70         8.86 o                         
  -1   6   1       3026.00       3015.10        29.72 o                         
   0   6   1       1365.68       1391.84        17.68 o                         
   1   6   1        362.52        378.81         8.38 o                         
   2   6   1       1044.87       1060.75        16.94 o                         
   3   6   1       2100.77       2115.66        28.15 o                         
   4   6   1         78.98         89.83         5.96 o                         
   5   6   1         10.69         20.93         4.85 o                         
   6   6   1         55.94         54.53         5.97 o                         
   7   6   1         55.92         49.05         7.19 o                         
   8   6   1         97.27        112.17        11.79 o                         
   9   6   1         12.80         10.52         7.78 o                         
  -8   7   1          3.11         25.87         7.62 o                         
  -7   7   1        243.48        248.43        15.63 o                         
  -6   7   1        132.01        140.43        11.58 o                         
  -5   7   1        204.47        234.67        13.99 o                         
  -4   7   1       3433.10       3305.93        41.91 o                         
  -3   7   1        539.43        520.89        14.40 o                         
  -2   7   1        277.13        294.91        11.01 o                         
  -1   7   1        429.52        406.72        12.45 o                         
   0   7   1        136.42        141.24         7.89 o                         
   1   7   1         89.35        103.13         7.16 o                         
   2   7   1        592.65        555.74        12.39 o                         
   3   7   1        788.50        759.78        17.15 o                         
   4   7   1       1864.99       1893.90        27.23 o                         
   5   7   1        350.25        322.87        12.78 o                         
   6   7   1       1675.04       1649.43        30.23 o                         
   7   7   1        498.08        508.04        16.50 o                         
   8   7   1        251.90        299.65        14.30 o                         
  -6   8   1         88.38         89.34        15.31 o                         
  -5   8   1        612.87        552.28        21.18 o                         
  -4   8   1        461.83        419.60        14.31 o                         
  -3   8   1         28.59         26.70         6.40 o                         
  -2   8   1         66.97         53.13         6.80 o                         
  -1   8   1        410.13        380.39        16.30 o                         
   0   8   1        707.55        637.77        20.28 o                         
   1   8   1        362.05        308.91        15.11 o                         
   2   8   1          0.33         12.23         5.69 o                         
   3   8   1         55.12         62.15         9.16 o                         
   4   8   1        515.25        479.33        18.69 o                         
   5   8   1         76.61         57.43         9.73 o                         
   6   8   1         87.46         80.41        10.81 o                         
 -13   0   2          3.17         -0.55         8.68 o                         
 -12   0   2        203.77        212.27        14.14 o                         
 -11   0   2        271.37        267.26        24.65 o                         
 -10   0   2       1858.23       1895.88        38.28 o                         
  -9   0   2      15893.45      15762.59       239.77 o                         
  -8   0   2      17294.03      17217.03       212.09 o                         
  -7   0   2       2613.10       2551.72        35.60 o                         
  -6   0   2       1398.55       1258.96        19.35 o                         
  -5   0   2        706.34        633.40        11.18 o                         
  -3   0   2      20413.97      19884.30       405.66 o                         
  -2   0   2       8119.78       8486.45       180.84 o                         
  -1   0   2       1457.32       1368.90        21.28 o                         
   0   0   2       7574.97       7600.85       369.85 o                         
   1   0   2        255.40        228.82         4.15 o                         
   2   0   2      23229.58      22878.11       282.72 o                         
   3   0   2       5480.90       5370.62        66.50 o                         
   4   0   2        890.00        885.07        13.58 o                         
   5   0   2       3730.56       3713.79        96.25 o                         
   6   0   2        183.70        195.11         6.91 o                         
   7   0   2        141.89        139.81         6.63 o                         
   8   0   2       3541.09       3389.83        46.49 o                         
   9   0   2       2824.66       2766.48        39.89 o                         
  10   0   2       5217.16       5222.16        86.42 o                         
  11   0   2       1380.27       1403.45        46.11 o                         
  12   0   2         99.87        123.70        11.75 o                         
  13   0   2        248.19        269.49        16.33 o                         
 -13   1   2        289.51        295.47        12.59 o                         
 -12   1   2          2.09         -2.69         5.70 o                         
 -11   1   2        263.57        278.85        10.91 o                         
 -10   1   2         98.08         86.36         7.85 o                         
  -9   1   2        224.92        223.99         8.06 o                         
  -8   1   2        360.19        368.61         8.82 o                         
  -7   1   2        353.30        335.88         6.45 o                         
  -6   1   2        736.00        751.51         9.37 o                         
  -5   1   2        790.55        867.23         9.86 o                         
  -3   1   2       2715.14       2722.22        26.98 o                         
  -2   1   2       1081.17       1123.20        12.32 o                         
  -1   1   2       6918.93       7345.25        69.40 o                         
   0   1   2       2589.08       2763.20        26.43 o                         
   1   1   2       2469.52       2607.82        28.28 o                         
   2   1   2        208.39        224.23         4.70 o                         
   3   1   2        972.04        942.84        13.41 o                         
   4   1   2       5019.96       5862.88        63.30 o                         
   5   1   2       3086.96       3364.00        38.13 o                         
   6   1   2        253.91        281.93         5.65 o                         
   7   1   2       2645.36       2601.63        25.66 o                         
   8   1   2       1162.18       1190.61        14.54 o                         
   9   1   2        572.63        559.50        10.97 o                         
  10   1   2        101.20         96.54         5.79 o                         
  11   1   2        123.37        129.30         7.80 o                         
  12   1   2         38.72         30.48         6.51 o                         
  13   1   2         83.79        109.73        12.82 o                         
 -13   2   2        254.87        235.25        13.05 o                         
 -12   2   2         94.49        103.15         8.26 o                         
 -11   2   2       2898.06       2897.75        34.23 o                         
 -10   2   2        469.89        446.16        10.68 o                         
  -9   2   2        165.89        182.24         7.23 o                         
  -8   2   2        119.10        122.20         9.71 o                         
  -7   2   2        210.62        217.58        10.25 o                         
  -6   2   2       1882.96       1759.42        20.28 o                         
  -5   2   2       3838.95       3769.56        42.89 o                         
  -4   2   2      10353.21      10398.89       111.37 o                         
  -3   2   2       6577.71       6084.41       256.09 o                         
  -2   2   2       3024.73       3095.01        30.40 o                         
  -1   2   2      24802.38      24998.49       297.58 o                         
   0   2   2        399.94        376.78         4.77 o                         
   1   2   2       1594.57       1889.00        19.01 o                         
   2   2   2       7672.13       7372.90       219.42 o                         
   3   2   2       6693.99       6958.78        74.20 o                         
   4   2   2        259.51        226.54         4.71 o                         
   5   2   2      21205.16      20595.67       284.78 o                         
   6   2   2         39.29         45.58         3.01 o                         
   7   2   2        884.43        920.75        15.74 o                         
   8   2   2       7268.28       7140.59        71.34 o                         
   9   2   2          4.60          6.88         4.14 o                         
  10   2   2         13.52         11.69         4.48 o                         
  11   2   2        575.20        554.18        13.83 o                         
  12   2   2         15.76         15.08         8.97 o                         
  13   2   2       1442.68       1547.72        39.36 o                         
 -12   3   2         75.44         92.82         7.83 o                         
 -11   3   2        111.22        128.55        10.07 o                         
 -10   3   2        266.22        274.35         9.36 o                         
  -9   3   2        127.99        126.06         6.38 o                         
  -8   3   2          8.33         18.47         4.74 o                         
  -7   3   2        595.03        606.81        12.18 o                         
  -6   3   2       1263.49       1295.84        18.51 o                         
  -5   3   2        170.80        139.92         5.11 o                         
  -4   3   2        661.11        676.92        15.02 o                         
  -3   3   2       3072.81       3065.50        31.14 o                         
  -2   3   2       1966.23       2089.12        19.90 o                         
  -1   3   2      10498.60      10751.00       338.65 o                         
   0   3   2        153.88        124.06         3.15 o                         
   1   3   2       9440.99       9929.50       105.43 o                         
   2   3   2         10.77         12.08         1.88 o                         
   3   3   2        360.50        413.41         7.00 o                         
   4   3   2       1259.41       1255.40        24.85 o                         
   5   3   2         99.14        114.26         3.97 o                         
   6   3   2         72.16         71.34         4.54 o                         
   7   3   2         47.68         35.72         4.46 o                         
   8   3   2        292.12        269.05         9.47 o                         
   9   3   2         73.80         81.37         9.47 o                         
  10   3   2         32.18         26.50         5.61 o                         
  11   3   2        104.60         93.50         8.67 o                         
  12   3   2        116.69        116.85         9.91 o                         
 -12   4   2        188.26        218.03        12.79 o                         
 -11   4   2       1204.47       1231.76        27.66 o                         
 -10   4   2        304.12        315.01        11.61 o                         
  -9   4   2        142.88        148.99         8.08 o                         
  -8   4   2        252.17        249.59        10.97 o                         
  -7   4   2       1043.86       1031.48        15.24 o                         
  -6   4   2       2719.92       2727.78        33.85 o                         
  -5   4   2          8.23          7.46         3.37 o                         
  -4   4   2         46.92         49.85         3.77 o                         
  -3   4   2      12418.49      12158.35       106.05 o                         
  -2   4   2        248.04        208.59         5.09 o                         
  -1   4   2      15880.45      16541.79       175.29 o                         
   0   4   2      10877.91      11229.74        97.82 o                         
   1   4   2        856.59        950.46        11.77 o                         
   2   4   2         69.63         78.85         3.58 o                         
   3   4   2       3802.99       3810.98        35.21 o                         
   4   4   2        693.12        697.94        11.22 o                         
   6   4   2       1393.10       1341.20        27.83 o                         
   7   4   2       3043.84       3015.55        37.85 o                         
   8   4   2        219.58        219.13         8.97 o                         
   9   4   2         99.29         95.43        12.20 o                         
  10   4   2        170.27        190.36        10.82 o                         
  11   4   2        137.02        124.36         9.85 o                         
 -11   5   2          0.40          8.92        13.50 o                         
 -10   5   2        245.28        265.53        11.09 o                         
  -9   5   2        200.69        249.04        11.01 o                         
  -8   5   2        664.20        657.60        14.61 o                         
  -7   5   2        168.23        167.91         7.79 o                         
  -6   5   2        608.82        615.82        13.09 o                         
  -5   5   2       1962.32       1974.74        23.65 o                         
  -4   5   2        187.99        194.48         6.84 o                         
  -3   5   2        435.80        434.67         8.57 o                         
  -2   5   2       1221.39       1257.92        15.81 o                         
  -1   5   2        183.14        191.02         5.24 o                         
   0   5   2        275.28        287.80         5.99 o                         
   1   5   2        360.85        382.25         7.92 o                         
   2   5   2        889.00        906.87        12.57 o                         
   3   5   2        306.20        306.96         8.57 o                         
   4   5   2       1808.18       1750.83        23.81 o                         
   5   5   2        779.10        769.21        14.13 o                         
   6   5   2        177.75        160.52         7.72 o                         
   7   5   2          3.18          0.53         5.47 o                         
   8   5   2        668.83        652.73        19.94 o                         
   9   5   2        418.91        445.94        16.76 o                         
  10   5   2         18.12         34.16        12.79 o                         
  11   5   2        364.30        418.03        16.97 o                         
 -10   6   2         39.35         35.89         8.33 o                         
  -9   6   2        986.72       1008.19        23.11 o                         
  -8   6   2        663.49        644.85        15.22 o                         
  -7   6   2        848.48        830.11        16.63 o                         
  -6   6   2       1190.47       1180.76        19.83 o                         
  -5   6   2         69.86         71.00         5.95 o                         
  -4   6   2        120.50        144.74         6.93 o                         
  -3   6   2       3064.08       3030.82        37.62 o                         
  -2   6   2       1132.94       1104.88        15.22 o                         
  -1   6   2        143.91        146.43         5.25 o                         
   0   6   2        226.02        209.19         6.79 o                         
   1   6   2         14.38          7.86         3.49 o                         
   2   6   2       6632.94       6496.22        73.29 o                         
   3   6   2       1294.93       1306.36        19.75 o                         
   4   6   2        106.74        125.39         7.63 o                         
   5   6   2       1364.54       1354.40        21.06 o                         
   6   6   2        251.10        248.30        11.57 o                         
   7   6   2        712.54        699.19        22.13 o                         
   8   6   2        782.85        808.98        23.35 o                         
   9   6   2         12.29         24.48         7.33 o                         
  -8   7   2          0.07         13.02         7.21 o                         
  -7   7   2          0.96          1.80         5.44 o                         
  -6   7   2         31.62         28.84         7.49 o                         
  -5   7   2          5.02         12.60         5.13 o                         
  -4   7   2        184.02        160.26         9.10 o                         
  -3   7   2        116.78        122.96         8.10 o                         
  -2   7   2         27.78         37.22        10.51 o                         
  -1   7   2          6.10          0.75         4.70 o                         
   0   7   2          5.64          6.45         4.76 o                         
   1   7   2         95.83        107.44         6.27 o                         
   2   7   2        177.94        185.95         7.93 o                         
   3   7   2         72.03         76.69         6.07 o                         
   4   7   2        128.13        106.41         8.04 o                         
   5   7   2         73.05         76.71         7.78 o                         
   6   7   2        167.49        169.72        10.39 o                         
   7   7   2         17.67         18.84         8.69 o                         
   8   7   2         42.47         58.48        11.87 o                         
  -6   8   2       1227.18       1272.97        45.71 o                         
  -5   8   2          1.97          8.46         6.51 o                         
  -4   8   2          8.05         14.22         6.29 o                         
  -3   8   2        670.91        612.17        16.62 o                         
  -2   8   2         34.56         41.63         6.59 o                         
  -1   8   2        290.99        328.58        20.75 o                         
   0   8   2        280.53        331.74        15.36 o                         
   1   8   2         21.67         38.73         7.87 o                         
   2   8   2       1054.67       1140.39        29.51 o                         
   3   8   2        418.21        464.16        18.08 o                         
   4   8   2         69.68         68.99         9.55 o                         
   5   8   2        221.87        245.03        22.42 o                         
 -13   1   3        453.27        477.27        14.91 o                         
 -12   1   3        364.35        388.40        16.09 o                         
 -11   1   3        714.64        719.42        15.80 o                         
 -10   1   3       6462.03       6441.28        66.23 o                         
  -9   1   3        269.14        267.98        12.07 o                         
  -8   1   3       2681.47       2623.70        29.42 o                         
  -7   1   3       2255.03       2255.99        22.74 o                         
  -6   1   3         43.28         48.11         2.82 o                         
  -5   1   3        797.97        833.61        11.46 o                         
  -4   1   3       6597.34       6676.55       215.84 o                         
  -3   1   3        217.11        207.74         3.58 o                         
  -2   1   3      22995.05      22153.28       226.39 o                         
  -1   1   3       5560.17       5817.09        61.77 o                         
   0   1   3       7926.22       8137.92        86.62 o                         
   1   1   3       1435.54       1406.47        15.96 o                         
   2   1   3        396.24        337.93         4.81 o                         
   3   1   3       1965.11       2064.90        19.24 o                         
   4   1   3       3063.05       3589.95        63.68 o                         
   5   1   3        301.27        487.99         8.55 o                         
   6   1   3       5915.13       5924.32        53.28 o                         
   7   1   3        202.63        168.42         5.41 o                         
   8   1   3       1902.38       1958.22        20.88 o                         
   9   1   3        800.27        808.47        13.16 o                         
  10   1   3        656.07        638.06        12.10 o                         
  11   1   3        772.85        769.25        15.92 o                         
  12   1   3          2.46         15.52        14.25 o                         
  13   1   3         78.72         95.45        15.53 o                         
 -13   2   3        527.83        518.51        16.81 o                         
 -12   2   3         71.10         82.80         7.83 o                         
 -11   2   3        354.26        333.36        10.31 o                         
 -10   2   3        177.06        173.61         7.39 o                         
  -9   2   3       3663.40       3671.93        40.09 o                         
  -8   2   3       6027.53       6020.51        68.33 o                         
  -7   2   3        926.42        931.90        17.01 o                         
  -6   2   3        989.00       1025.82        15.23 o                         
  -5   2   3          3.69          1.50         2.52 o                         
  -4   2   3       1026.60        990.69        15.83 o                         
  -3   2   3       1229.48       1209.54        15.40 o                         
  -2   2   3         88.53        114.34         4.15 o                         
  -1   2   3        582.54        702.39         7.58 o                         
   0   2   3       2665.22       3177.35        30.98 o                         
   1   2   3       1650.86       1531.15        15.68 o                         
   2   2   3         73.50         73.97         2.57 o                         
   3   2   3        114.02         91.37         3.36 o                         
   4   2   3       3761.72       3932.55        38.97 o                         
   5   2   3        261.90        246.44         5.60 o                         
   6   2   3        171.83        182.10         5.03 o                         
   7   2   3         68.73         87.84         4.84 o                         
   8   2   3        440.59        476.13         9.95 o                         
   9   2   3        144.27        147.95         6.38 o                         
  10   2   3        407.02        401.82        11.44 o                         
  11   2   3         60.57         45.83         7.33 o                         
  12   2   3         65.63         60.63        10.43 o                         
 -12   3   3         15.05         17.41         6.24 o                         
 -11   3   3         52.97         60.28         5.95 o                         
 -10   3   3       1909.77       1886.82        24.58 o                         
  -9   3   3         24.62         23.57         4.53 o                         
  -8   3   3       2348.08       2337.96        27.52 o                         
  -7   3   3       2576.80       2590.57        32.58 o                         
  -6   3   3        948.50        931.43        29.66 o                         
  -5   3   3      11710.35      11630.95       111.87 o                         
  -4   3   3       1343.40       1264.82        17.01 o                         
  -3   3   3       1158.82       1300.31        14.71 o                         
  -2   3   3       1685.70       1588.42        17.23 o                         
  -1   3   3        840.03        928.80        20.60 o                         
   0   3   3       1767.62       1718.65        20.17 o                         
   1   3   3        183.59         88.87         2.96 o                         
   2   3   3        765.53        744.85         9.11 o                         
   3   3   3       4443.27       4183.97        37.80 o                         
   4   3   3       9714.56       9949.71        95.38 o                         
   5   3   3        605.20        660.73        11.18 o                         
   6   3   3       2567.90       2622.56        37.20 o                         
   7   3   3       1301.61       1322.86        22.42 o                         
   8   3   3         30.88         25.80         5.04 o                         
   9   3   3       1115.38       1092.54        18.55 o                         
  10   3   3        209.13        211.96        10.89 o                         
  11   3   3       1055.21       1139.64        24.13 o                         
  12   3   3        160.05        149.41        10.76 o                         
 -12   4   3         88.14         98.70         8.58 o                         
 -11   4   3          0.11          0.14         8.38 o                         
 -10   4   3        231.45        239.74        10.50 o                         
  -9   4   3         16.95         25.81         5.63 o                         
  -8   4   3        318.29        324.37        10.66 o                         
  -7   4   3        631.09        630.78        17.76 o                         
  -6   4   3       1156.55       1157.81        16.23 o                         
  -5   4   3         87.49         83.08         7.68 o                         
  -4   4   3         72.65         70.25         4.18 o                         
  -3   4   3        944.69        990.92        11.42 o                         
  -2   4   3          5.26          2.31         2.05 o                         
  -1   4   3       1890.95       2107.31        25.60 o                         
   0   4   3        356.02        377.14         5.92 o                         
   1   4   3          2.62          0.83         1.89 o                         
   2   4   3        782.64        865.52        11.09 o                         
   3   4   3        142.14        154.06         4.64 o                         
   4   4   3          0.37          6.50         3.53 o                         
   6   4   3        181.60        187.27         9.62 o                         
   7   4   3        268.55        286.71         9.53 o                         
   8   4   3         27.67         40.58         8.49 o                         
   9   4   3        305.45        309.52        12.70 o                         
  10   4   3        114.43        138.84         9.65 o                         
  11   4   3          0.12         -0.82         6.95 o                         
 -11   5   3        116.82        104.79         8.87 o                         
 -10   5   3        992.60       1024.64        30.99 o                         
  -9   5   3         14.76         17.83         5.73 o                         
  -8   5   3        876.42        894.46        17.45 o                         
  -7   5   3       4674.80       4512.37        54.29 o                         
  -6   5   3        964.38        946.46        16.54 o                         
  -5   5   3       1556.14       1543.32        21.91 o                         
  -4   5   3        794.22        757.23        11.98 o                         
  -3   5   3        348.99        329.75         9.40 o                         
  -2   5   3       1876.84       1857.28        21.48 o                         
  -1   5   3         44.72         73.71         4.02 o                         
   0   5   3        188.50        192.14         5.91 o                         
   1   5   3       5746.97       5796.26        57.91 o                         
   2   5   3       1773.56       1768.50        20.60 o                         
   3   5   3       1563.90       1529.84        21.16 o                         
   4   5   3        368.80        371.17        19.67 o                         
   5   5   3          3.87          6.91         4.52 o                         
   6   5   3        729.91        736.23        17.06 o                         
   7   5   3        727.28        713.61        17.18 o                         
   8   5   3        550.26        572.50        28.31 o                         
   9   5   3        392.65        418.98        15.34 o                         
  10   5   3          3.91         -3.28         7.77 o                         
  11   5   3       1563.75       1655.90        32.44 o                         
 -10   6   3        160.13        150.79        11.07 o                         
  -9   6   3       1002.40       1015.29        19.80 o                         
  -8   6   3        893.34        842.20        17.40 o                         
  -7   6   3       1110.11       1081.09        19.31 o                         
  -6   6   3         21.85         25.78         5.23 o                         
  -5   6   3        170.46        189.55        13.04 o                         
  -4   6   3       1244.12       1229.98        19.30 o                         
  -3   6   3         53.08         59.69         4.98 o                         
  -2   6   3       1407.96       1434.15        18.39 o                         
  -1   6   3         78.75         77.41         5.39 o                         
   0   6   3          0.12         -3.60         3.25 o                         
   1   6   3        635.30        615.80        10.77 o                         
   2   6   3        153.56        168.53         7.30 o                         
   3   6   3         35.84         37.82         4.77 o                         
   4   6   3        858.09        884.81        15.58 o                         
   5   6   3        915.59        916.03        19.48 o                         
   6   6   3        559.27        533.77        15.40 o                         
   7   6   3          6.31         14.64         8.01 o                         
   8   6   3        128.55        142.11        13.94 o                         
   9   6   3        651.73        720.08        19.93 o                         
  -8   7   3         61.17         82.82         7.94 o                         
  -7   7   3         10.95         18.95         6.61 o                         
  -6   7   3         30.83         34.12         5.86 o                         
  -5   7   3        495.28        503.68        15.14 o                         
  -4   7   3        405.42        385.67        13.09 o                         
  -3   7   3        880.52        838.64        18.49 o                         
  -2   7   3       4629.23       4503.59        62.38 o                         
  -1   7   3        137.47        139.35         8.10 o                         
   0   7   3        610.29        641.21        13.04 o                         
   1   7   3       1053.15       1091.94        17.88 o                         
   2   7   3        650.56        646.33        13.47 o                         
   3   7   3         19.33         18.75         5.89 o                         
   4   7   3         31.41         55.62        15.89 o                         
   5   7   3          4.16          4.45         5.98 o                         
   6   7   3        775.66        802.37        19.89 o                         
   7   7   3        439.46        461.41        19.61 o                         
   8   7   3         99.97         98.34         9.57 o                         
  -6   8   3        346.36        365.50        14.63 o                         
  -5   8   3        430.20        398.74        14.84 o                         
  -4   8   3          0.29          2.03         5.95 o                         
  -3   8   3         97.04         96.28         8.28 o                         
  -2   8   3        304.45        304.10        12.44 o                         
  -1   8   3        255.90        240.83        29.25 o                         
   0   8   3         12.27         16.01         7.23 o                         
   1   8   3        117.29         87.57        14.29 o                         
   2   8   3          0.03         -2.04        10.49 o                         
   3   8   3        182.50        207.71        13.56 o                         
   4   8   3         33.77         49.51         7.35 o                         
   5   8   3         67.16         75.20         8.56 o                         
 -13   0   4          8.59         10.11         9.42 o                         
 -12   0   4        592.68        574.25        21.45 o                         
 -11   0   4          3.76         11.78         8.24 o                         
 -10   0   4         44.79         38.65        10.73 o                         
  -9   0   4        511.78        503.86        17.64 o                         
  -8   0   4       1280.50       1268.15        21.28 o                         
  -7   0   4        141.83        148.15         9.39 o                         
  -6   0   4       5234.62       5100.20        65.48 o                         
  -5   0   4        841.51        800.43        13.31 o                         
  -3   0   4       2919.16       2946.82        46.21 o                         
  -2   0   4        939.37       1083.32        15.15 o                         
  -1   0   4       2777.46       2709.21        34.21 o                         
   0   0   4        619.87        601.11         8.92 o                         
   1   0   4       1054.68       1075.60        20.24 o                         
   2   0   4      26983.74      26814.84       330.01 o                         
   3   0   4       2680.35       2773.97        35.77 o                         
   4   0   4      32956.33      32218.36       398.96 o                         
   5   0   4         48.60        111.67         6.80 o                         
   6   0   4         24.55         55.03         4.45 o                         
   7   0   4       4720.18       4884.23        63.65 o                         
   8   0   4         70.16         50.25         5.68 o                         
   9   0   4        552.51        506.59        16.56 o                         
  10   0   4       6373.34       6277.24       101.73 o                         
  11   0   4        347.42        305.24        15.41 o                         
  12   0   4       1312.25       1340.83        31.97 o                         
  13   0   4        361.99        398.23        28.10 o                         
 -13   1   4         64.63         64.80         8.05 o                         
 -12   1   4        675.90        677.45        16.29 o                         
 -11   1   4        843.76        810.38        16.79 o                         
 -10   1   4         11.83         16.40         5.49 o                         
  -9   1   4        148.59        165.71         9.41 o                         
  -8   1   4       3586.31       3519.31        45.87 o                         
  -7   1   4       1739.94       1627.34        38.91 o                         
  -6   1   4          2.04          1.06         1.48 o                         
  -5   1   4        791.42        763.21        19.47 o                         
  -4   1   4       7900.56       8487.77        81.27 o                         
  -3   1   4       7366.16       7365.01        78.76 o                         
  -2   1   4          9.03         12.43         2.89 o                         
  -1   1   4          3.91          4.85         2.14 o                         
   0   1   4         41.43         43.65         2.42 o                         
   1   1   4       1968.15       1985.63        22.07 o                         
   2   1   4        362.06        289.13         5.83 o                         
   3   1   4        834.49        898.44         9.70 o                         
   4   1   4       2508.67       2788.65        28.26 o                         
   5   1   4       3412.85       3743.85       107.50 o                         
   6   1   4       4917.66       4823.50        44.02 o                         
   7   1   4        503.09        555.34         8.63 o                         
   8   1   4         14.64         15.22         3.59 o                         
   9   1   4          2.47          5.57         4.06 o                         
  10   1   4       1602.49       1624.13        21.22 o                         
  11   1   4        169.73        185.14         8.75 o                         
  12   1   4         36.46         29.94         9.10 o                         
  13   1   4        165.24        178.97        20.27 o                         
 -13   2   4        134.84        121.03         9.25 o                         
 -12   2   4        810.22        740.95        16.88 o                         
 -11   2   4          5.30          4.91         4.70 o                         
 -10   2   4       1228.43       1244.04        18.20 o                         
  -9   2   4        299.82        349.84         9.36 o                         
  -8   2   4         63.24         56.03         7.14 o                         
  -7   2   4       1990.14       1913.58        28.89 o                         
  -6   2   4        994.27        926.72        12.82 o                         
  -5   2   4        439.64        551.67         8.80 o                         
  -4   2   4      11794.23      11809.04       112.57 o                         
  -3   2   4         97.53        170.92         5.40 o                         
  -2   2   4        444.69        548.67         7.80 o                         
  -1   2   4       7760.11       7548.20        71.77 o                         
   0   2   4        576.01        614.90         7.37 o                         
   1   2   4         29.19         41.71         2.39 o                         
   3   2   4        989.54       1086.45        13.31 o                         
   4   2   4       2051.84       2071.03        19.94 o                         
   5   2   4       7189.69       6928.98        79.03 o                         
   6   2   4       2518.48       2575.78        27.72 o                         
   7   2   4       3071.32       3176.12        39.38 o                         
   8   2   4       1174.01       1147.62        15.94 o                         
   9   2   4         36.69         38.73         5.24 o                         
  10   2   4        595.30        587.78        15.64 o                         
  11   2   4        252.63        254.67        12.29 o                         
  12   2   4        437.78        507.80        20.74 o                         
 -12   3   4         46.17         55.27         7.26 o                         
 -11   3   4        109.35         97.40         6.73 o                         
 -10   3   4          0.00         -0.60         4.37 o                         
  -9   3   4        270.92        262.32         9.39 o                         
  -8   3   4         40.79         38.49         4.75 o                         
  -7   3   4         70.42         92.57         6.04 o                         
  -6   3   4       1354.68       1363.86        17.40 o                         
  -5   3   4         51.41         44.19         3.67 o                         
  -4   3   4        347.31        365.41        11.37 o                         
  -3   3   4       1685.87       1708.33        18.51 o                         
  -2   3   4        276.65        265.49         6.18 o                         
  -1   3   4       2272.82       2296.87        74.41 o                         
   0   3   4        166.88        105.73         3.29 o                         
   1   3   4        556.13        371.56        31.68 o                         
   2   3   4        209.45        232.86         4.69 o                         
   3   3   4        176.26        154.42         3.59 o                         
   4   3   4        349.76        306.86         5.89 o                         
   5   3   4        126.99        177.24         8.66 o                         
   6   3   4        115.67        120.36         6.55 o                         
   7   3   4         22.10         16.37         4.55 o                         
   8   3   4         21.42         30.83         4.96 o                         
   9   3   4        293.98        274.90        11.72 o                         
  10   3   4         36.20         32.39         6.93 o                         
  11   3   4        212.63        219.42        12.90 o                         
  12   3   4          6.67          9.83         6.97 o                         
 -12   4   4        335.67        324.50        19.91 o                         
 -11   4   4         94.27        113.93         8.29 o                         
 -10   4   4       1303.84       1278.88        22.10 o                         
  -9   4   4       5804.89       5863.92        61.49 o                         
  -8   4   4       3773.87       3708.42        40.73 o                         
  -7   4   4         33.03         22.89         4.41 o                         
  -6   4   4        234.47        246.97         7.65 o                         
  -5   4   4       1169.00       1231.34        18.10 o                         
  -4   4   4       1018.35       1098.92        16.13 o                         
  -3   4   4        161.73        113.88         3.76 o                         
  -2   4   4       2466.88       2374.95        23.07 o                         
  -1   4   4       2262.18       2164.11        23.29 o                         
   0   4   4        543.90        457.63         7.52 o                         
   1   4   4       1087.72       1027.40        11.38 o                         
   2   4   4       3286.52       3312.47        54.57 o                         
   3   4   4        117.09        121.11         5.00 o                         
   4   4   4       1298.31       1275.04        17.52 o                         
   5   4   4        133.56         99.83        13.25 o                         
   6   4   4          5.69          4.70         3.70 o                         
   7   4   4       5123.81       5077.85        69.02 o                         
   8   4   4        446.15        453.59        14.14 o                         
   9   4   4        869.74        913.79        20.46 o                         
  10   4   4       1396.34       1416.47        47.38 o                         
  11   4   4         10.56         11.81         7.22 o                         
 -11   5   4        376.06        381.84        19.63 o                         
 -10   5   4        179.21        178.91         9.50 o                         
  -9   5   4        441.72        452.05        13.33 o                         
  -8   5   4        143.80        156.67         8.32 o                         
  -7   5   4        489.78        512.89        12.56 o                         
  -6   5   4          7.29          4.13         3.77 o                         
  -5   5   4         84.39         87.79         5.16 o                         
  -4   5   4        290.66        284.39         7.75 o                         
  -3   5   4        502.66        510.97         9.42 o                         
  -2   5   4       2986.20       2970.41        31.81 o                         
  -1   5   4        258.88        212.64         5.49 o                         
   0   5   4        179.10        160.31         5.63 o                         
   1   5   4        163.27        142.90         5.45 o                         
   2   5   4         54.51         55.90         3.88 o                         
   3   5   4       1953.66       2000.63        29.89 o                         
   4   5   4         41.48         33.94         4.08 o                         
   5   5   4        191.68        184.17        11.64 o                         
   6   5   4         28.58         36.39         6.08 o                         
   7   5   4         48.61         45.09         8.45 o                         
   8   5   4         35.18         35.28         6.87 o                         
   9   5   4        823.47        841.52        20.36 o                         
  10   5   4         36.03         33.86         7.73 o                         
 -10   6   4        349.52        380.09        14.61 o                         
  -9   6   4         35.79         39.95         6.69 o                         
  -8   6   4         53.54         76.90         7.03 o                         
  -7   6   4        144.85        177.74         8.62 o                         
  -6   6   4       1742.03       1754.91        25.90 o                         
  -5   6   4        302.75        295.44        11.64 o                         
  -4   6   4       1242.26       1314.80        20.30 o                         
  -3   6   4          4.76          5.92         3.83 o                         
  -2   6   4        581.54        562.09        11.63 o                         
  -1   6   4       3069.11       3100.52        37.90 o                         
   0   6   4         30.65         35.25         3.95 o                         
   1   6   4         70.23         81.34         6.20 o                         
   2   6   4       7436.08       7318.49        81.92 o                         
   3   6   4         26.94         24.54         4.49 o                         
   4   6   4       2013.90       1988.22        31.98 o                         
   5   6   4       1209.77       1262.95        29.25 o                         
   6   6   4          2.59          0.81         5.71 o                         
   7   6   4        871.76        878.09        20.48 o                         
   8   6   4        293.40        294.38        13.62 o                         
   9   6   4        121.38        124.33        10.30 o                         
  -8   7   4          9.69         17.51         6.17 o                         
  -7   7   4         44.62         56.41         6.81 o                         
  -6   7   4         22.03         22.45         7.53 o                         
  -5   7   4          0.30          8.97         7.96 o                         
  -4   7   4          4.78          6.87         5.52 o                         
  -3   7   4          7.21         10.67         5.51 o                         
  -2   7   4         87.30        110.65         7.55 o                         
  -1   7   4         20.28         24.27         5.48 o                         
   0   7   4        627.37        586.68        12.51 o                         
   1   7   4        200.68        208.91         8.40 o                         
   2   7   4         65.99         62.07         6.64 o                         
   3   7   4         60.12         52.34         6.76 o                         
   4   7   4         56.85         56.10         7.31 o                         
   5   7   4          4.63          5.75         9.38 o                         
   6   7   4         28.83         30.73         7.20 o                         
   7   7   4         24.15         29.44         7.68 o                         
   8   7   4         32.09         37.20         8.08 o                         
  -5   8   4         14.97         24.82        10.42 o                         
  -4   8   4       1054.91       1050.42        22.93 o                         
  -3   8   4        350.59        353.68        13.51 o                         
  -2   8   4         10.67         14.75         7.13 o                         
  -1   8   4        729.88        699.67        23.47 o                         
   0   8   4          3.46          0.62         9.73 o                         
   1   8   4         48.52         62.30        13.05 o                         
   2   8   4        584.83        600.62        30.00 o                         
   3   8   4         12.46         15.32         6.29 o                         
   4   8   4       1616.66       1633.03        37.13 o                         
   5   8   4        947.71        929.86        22.14 o                         
 -13   1   5        725.25        733.30        17.98 o                         
 -12   1   5         56.75         44.55         7.03 o                         
 -11   1   5        404.42        394.18        12.46 o                         
 -10   1   5       1704.49       1766.79        25.98 o                         
  -9   1   5       1221.58       1254.00        17.53 o                         
  -8   1   5       6129.74       5921.19        77.29 o                         
  -7   1   5       3808.07       3652.80        81.59 o                         
  -6   1   5        121.39        116.85         6.78 o                         
  -5   1   5       5418.78       5372.63        48.28 o                         
  -4   1   5         77.63         72.84         2.94 o                         
  -3   1   5        801.29        810.54        13.81 o                         
  -2   1   5      19262.51      18707.70       179.75 o                         
  -1   1   5        775.18        711.70         9.27 o                         
   0   1   5      19304.42      18897.94       164.81 o                         
   1   1   5       8804.11       9156.63        86.67 o                         
   2   1   5        801.84        887.04        11.06 o                         
   3   1   5       4001.20       3950.70        35.29 o                         
   4   1   5       1605.54       1711.49        18.39 o                         
   5   1   5       6923.15       7535.51        73.11 o                         
   6   1   5        343.68        274.05         6.92 o                         
   7   1   5        164.57        170.20         5.64 o                         
   8   1   5       3671.65       3720.29        35.88 o                         
   9   1   5       1182.82       1180.09        18.23 o                         
  10   1   5          4.60          2.77         4.18 o                         
  11   1   5        165.18        157.60        11.88 o                         
  12   1   5         82.71         84.97        13.56 o                         
 -13   2   5          1.49         -9.27         6.62 o                         
 -12   2   5         24.22         34.08         6.78 o                         
 -11   2   5        415.17        393.01        12.55 o                         
 -10   2   5         84.63         92.89         6.00 o                         
  -9   2   5       2526.58       2521.18        29.52 o                         
  -8   2   5        355.44        347.01         9.99 o                         
  -7   2   5       1295.51       1278.14        18.86 o                         
  -6   2   5        307.80        309.60         7.32 o                         
  -5   2   5        808.95        908.31        12.21 o                         
  -4   2   5       1739.81       1798.19        19.94 o                         
  -3   2   5          1.63         20.32         1.78 o                         
  -2   2   5         91.03         53.27         5.66 o                         
  -1   2   5         97.32         42.21         3.84 o                         
   0   2   5        576.14        580.29         7.07 o                         
   1   2   5       2724.74       2849.09        36.54 o                         
   2   2   5        711.00        638.79        10.15 o                         
   3   2   5          5.08         11.74         1.71 o                         
   4   2   5        332.93        306.17         5.16 o                         
   5   2   5        149.15        176.02         5.07 o                         
   6   2   5       1241.45       1254.17        15.68 o                         
   7   2   5        136.47        153.41         5.38 o                         
   8   2   5         45.72         46.14         4.66 o                         
   9   2   5       1164.39       1039.14        30.13 o                         
  10   2   5        809.03        776.58        18.23 o                         
  11   2   5         34.74         47.10         7.23 o                         
  12   2   5          4.01         13.31         7.78 o                         
 -12   3   5        180.49        184.98        10.07 o                         
 -11   3   5       1601.75       1628.73        22.98 o                         
 -10   3   5         25.09         22.54         4.91 o                         
  -9   3   5        695.00        683.49        12.84 o                         
  -8   3   5        700.13        687.44        12.35 o                         
  -7   3   5        435.38        386.25         9.10 o                         
  -6   3   5          8.01          9.55         3.59 o                         
  -5   3   5      17609.82      17455.83       166.02 o                         
  -4   3   5       2029.18       2090.00        23.12 o                         
  -3   3   5      15598.34      16203.22       140.07 o                         
  -2   3   5       1887.58       1809.57        19.48 o                         
  -1   3   5         85.50         51.85         3.93 o                         
   0   3   5       1547.11       1505.60        26.98 o                         
   1   3   5       6772.96       6978.43        66.93 o                         
   2   3   5        760.65        798.97        10.23 o                         
   3   3   5       1575.42       1371.41        15.80 o                         
   4   3   5        427.59        317.96         5.64 o                         
   6   3   5        520.06        438.44        45.82 o                         
   7   3   5          5.99          8.54         7.52 o                         
   8   3   5        157.74        168.69        14.63 o                         
   9   3   5          8.01         12.20         5.82 o                         
  10   3   5         71.16         86.94         8.28 o                         
  11   3   5        514.39        503.15        16.30 o                         
  12   3   5        573.84        588.73        18.09 o                         
 -12   4   5         53.29         50.34         7.62 o                         
 -11   4   5          2.41         -1.61         5.68 o                         
 -10   4   5         70.74         66.95         6.99 o                         
  -9   4   5        539.22        565.28        12.07 o                         
  -8   4   5        223.14        233.99         8.19 o                         
  -7   4   5        608.38        551.69        11.05 o                         
  -6   4   5        363.31        365.28         8.90 o                         
  -5   4   5       1325.28       1371.31        19.64 o                         
  -4   4   5         54.28         53.91         5.35 o                         
  -3   4   5        145.53        162.26         5.56 o                         
  -2   4   5        914.33        996.48        11.44 o                         
  -1   4   5         12.08         16.57         2.62 o                         
   0   4   5         15.75         11.49         2.16 o                         
   1   4   5       2039.47       2108.24        40.53 o                         
   2   4   5          8.81          4.84         2.07 o                         
   3   4   5        840.77        808.38        12.93 o                         
   4   4   5        145.29        151.83         5.51 o                         
   5   4   5         48.20         49.89         4.39 o                         
   6   4   5        142.52        144.36         8.29 o                         
   7   4   5        360.75        349.03        12.12 o                         
   8   4   5        547.95        532.37        15.10 o                         
   9   4   5        244.40        251.20        12.31 o                         
  10   4   5         16.13         40.00         7.63 o                         
  11   4   5         23.09         20.17         7.43 o                         
 -11   5   5        398.72        419.99        16.69 o                         
 -10   5   5        381.54        392.00        13.15 o                         
  -9   5   5         30.61         39.43         6.47 o                         
  -8   5   5        465.02        467.14        12.70 o                         
  -7   5   5       2762.99       2648.92        31.01 o                         
  -6   5   5        163.19        178.41         6.91 o                         
  -5   5   5       4367.11       4295.10        45.34 o                         
  -4   5   5        466.17        435.73        10.44 o                         
  -3   5   5        686.22        766.78        11.88 o                         
  -2   5   5       1196.75       1131.35        14.94 o                         
  -1   5   5        368.58        353.27         6.68 o                         
   0   5   5       1964.34       1912.57        21.98 o                         
   1   5   5        372.77        330.74         7.30 o                         
   2   5   5        969.65        981.91        14.95 o                         
   3   5   5       6784.02       6799.88        75.49 o                         
   4   5   5          3.85          7.27         5.00 o                         
   5   5   5        851.54        883.46        18.32 o                         
   6   5   5        362.13        362.28        12.45 o                         
   7   5   5        282.21        281.80        18.41 o                         
   8   5   5        617.79        639.53        17.44 o                         
   9   5   5         16.50         22.55         6.83 o                         
  10   5   5         79.33         81.30         8.99 o                         
  -9   6   5        101.24         97.69         7.99 o                         
  -8   6   5        139.16        141.59        10.61 o                         
  -7   6   5          0.39         -3.30         4.79 o                         
  -6   6   5        936.40        958.82        25.45 o                         
  -5   6   5         32.70         44.69         5.52 o                         
  -4   6   5        459.95        478.50        10.80 o                         
  -3   6   5        850.56        833.33        14.81 o                         
  -2   6   5        765.82        784.98        14.08 o                         
  -1   6   5        133.69        158.77         8.84 o                         
   0   6   5       1051.78       1002.25        14.30 o                         
   1   6   5        523.31        497.96         9.64 o                         
   2   6   5         46.12         49.11         4.98 o                         
   3   6   5       1785.29       1800.02        29.36 o                         
   4   6   5         28.25         31.63         5.91 o                         
   5   6   5        513.84        517.61        14.68 o                         
   6   6   5        379.22        375.87        13.65 o                         
   7   6   5        338.36        354.85        18.23 o                         
   8   6   5         64.53         54.66         7.93 o                         
   9   6   5        378.14        434.71        16.56 o                         
  -8   7   5       2199.93       2311.57        34.17 o                         
  -7   7   5        231.16        217.46        11.65 o                         
  -6   7   5         43.61         55.89         7.72 o                         
  -5   7   5        456.53        490.07        14.86 o                         
  -4   7   5        195.95        220.78        10.70 o                         
  -3   7   5        204.00        227.24        10.97 o                         
  -2   7   5       1900.99       1844.43        30.47 o                         
  -1   7   5        202.58        202.97         8.57 o                         
   0   7   5       1894.42       1955.05        27.00 o                         
   1   7   5        274.46        285.93        11.07 o                         
   2   7   5         37.35         40.54         6.17 o                         
   3   7   5       1067.54       1065.59        21.55 o                         
   4   7   5         62.88         56.71         7.34 o                         
   5   7   5        504.05        493.30        18.84 o                         
   6   7   5        955.37        949.63        21.89 o                         
   7   7   5        366.52        391.79        15.52 o                         
  -5   8   5         20.19         24.14        12.35 o                         
  -4   8   5          3.33         11.11         6.52 o                         
  -3   8   5         19.82         16.23         6.38 o                         
  -2   8   5        315.05        318.75        12.77 o                         
  -1   8   5         15.20         17.00        12.30 o                         
   0   8   5         90.55         81.11        14.03 o                         
   1   8   5          0.06         -2.48        10.00 o                         
   2   8   5        312.37        304.83        15.91 o                         
   3   8   5        285.59        274.68        12.98 o                         
   4   8   5          2.25         20.53         6.88 o                         
   5   8   5          3.59          8.67         6.83 o                         
 -13   0   6        157.15        166.79        14.59 o                         
 -12   0   6       1255.48       1278.48        31.95 o                         
 -11   0   6       1832.66       1768.30        38.29 o                         
 -10   0   6       1412.49       1421.09        31.89 o                         
  -9   0   6       1328.14       1292.36        29.18 o                         
  -8   0   6        402.11        380.49        37.65 o                         
  -7   0   6        238.98        231.54         9.45 o                         
  -6   0   6         45.30         32.89         9.40 o                         
  -5   0   6      23708.38      25052.96       381.34 o                         
  -4   0   6       6183.68       5954.68        91.72 o                         
  -3   0   6          6.91          0.68         2.47 o                         
  -2   0   6      10797.55       9927.33       148.26 o                         
  -1   0   6       4211.02       4331.76        54.01 o                         
   0   0   6      25202.08      25562.76       374.83 o                         
   1   0   6      12216.78      12080.01       180.75 o                         
   2   0   6        333.54        335.81         6.42 o                         
   3   0   6        668.01        760.95        11.91 o                         
   4   0   6      12146.05      10922.62       164.87 o                         
   5   0   6          9.68          4.78         2.09 o                         
   6   0   6       4334.41       4474.90        58.18 o                         
   7   0   6       7288.44       7217.54        91.81 o                         
   8   0   6       1064.43       1060.54        19.16 o                         
   9   0   6        467.42        377.68        11.66 o                         
  10   0   6        222.24        245.15        13.70 o                         
  11   0   6         45.28         44.42        12.65 o                         
  12   0   6       1023.33       1023.37        39.60 o                         
 -13   1   6          3.69         -7.40         6.51 o                         
 -12   1   6        261.19        275.48        11.98 o                         
 -11   1   6        200.87        211.99         9.64 o                         
 -10   1   6        107.25        103.78        10.51 o                         
  -9   1   6       2865.65       2863.89        32.49 o                         
  -6   1   6        178.46        211.09         4.98 o                         
  -5   1   6       4028.78       4080.90        89.11 o                         
  -4   1   6       4322.37       4540.33        50.27 o                         
  -3   1   6          2.94         18.28         2.23 o                         
  -2   1   6       7531.99       7627.49        72.82 o                         
  -1   1   6      15506.92      15348.69       387.02 o                         
   0   1   6       4811.79       4865.94        46.62 o                         
   1   1   6       2420.46       2602.54        25.97 o                         
   2   1   6      13552.35      13814.69       145.57 o                         
   3   1   6       2517.40       2558.92        23.63 o                         
   4   1   6         72.34        117.69         3.95 o                         
   5   1   6        477.06        432.78         7.34 o                         
   6   1   6       6678.79       6594.97        59.16 o                         
   7   1   6       2714.93       2658.05        26.41 o                         
   8   1   6        577.26        622.92        10.06 o                         
   9   1   6         14.18         18.35         4.22 o                         
  10   1   6        649.35        629.75        15.85 o                         
  11   1   6       1078.05       1075.49        22.26 o                         
  12   1   6        133.83        141.06        18.14 o                         
 -13   2   6        257.87        231.48        11.51 o                         
 -12   2   6        535.80        541.69        15.38 o                         
 -11   2   6         17.20         18.33         6.06 o                         
 -10   2   6        712.50        750.37        15.04 o                         
  -9   2   6       1151.88       1166.01        17.08 o                         
  -8   2   6        363.26        352.85         9.17 o                         
  -7   2   6       5100.88       5190.86        53.15 o                         
  -6   2   6          6.35         20.37         3.49 o                         
  -5   2   6          8.56          7.37         2.88 o                         
  -4   2   6       1872.47       1663.78        16.73 o                         
  -3   2   6        954.61       1076.57        15.17 o                         
  -2   2   6      10874.87      11383.32       378.31 o                         
  -1   2   6       3467.48       3294.38        36.25 o                         
   0   2   6       2626.37       2829.42        31.14 o                         
   1   2   6        270.51        204.52         5.44 o                         
   2   2   6        459.02        361.53         5.61 o                         
   3   2   6       3274.06       3452.14        31.35 o                         
   4   2   6        484.29        397.37         5.92 o                         
   5   2   6        514.82        522.03         7.51 o                         
   6   2   6       4063.14       4002.04       115.95 o                         
   7   2   6       1681.30       1659.67        18.96 o                         
   8   2   6         10.62          3.90         5.32 o                         
   9   2   6        777.61        799.63        17.63 o                         
  10   2   6       1187.30       1187.84        23.24 o                         
  11   2   6        538.03        524.03        16.04 o                         
  12   2   6        887.59        910.97        21.57 o                         
 -12   3   6         12.08         10.09         6.36 o                         
 -11   3   6         63.47         71.67         6.33 o                         
 -10   3   6        427.35        412.13        12.10 o                         
  -9   3   6        939.89        893.14        14.89 o                         
  -8   3   6        219.04        226.73         8.22 o                         
  -7   3   6        134.98        138.08         6.19 o                         
  -6   3   6       2363.51       2319.49        26.46 o                         
  -5   3   6          0.07          8.19         3.26 o                         
  -4   3   6         97.40         75.16         3.98 o                         
  -3   3   6       2149.81       2174.06        23.03 o                         
  -2   3   6         81.41         70.27         2.81 o                         
  -1   3   6       3422.03       3425.84        34.29 o                         
   0   3   6        123.85        102.19         3.44 o                         
   1   3   6        997.50       1034.05        12.42 o                         
   2   3   6        637.30        678.57         9.20 o                         
   3   3   6       1023.52        998.37        12.43 o                         
   4   3   6        811.27        840.54        12.54 o                         
   5   3   6         13.27          6.04         3.37 o                         
   6   3   6        969.18        946.79        22.31 o                         
   7   3   6        258.29        232.82        10.52 o                         
   8   3   6        523.38        557.86        14.72 o                         
   9   3   6         99.31         96.10         7.93 o                         
  10   3   6         12.97         15.59         6.43 o                         
  11   3   6          5.04          0.31         6.46 o                         
  12   3   6        107.53         94.86         9.64 o                         
 -11   4   6          1.72          6.65         6.42 o                         
 -10   4   6         43.27         48.54         6.34 o                         
  -9   4   6        876.73        821.62        14.79 o                         
  -8   4   6        487.25        483.94        10.91 o                         
  -7   4   6       2836.70       2837.31        32.33 o                         
  -6   4   6        451.17        440.27         9.89 o                         
  -5   4   6         31.77         32.85         4.52 o                         
  -4   4   6         99.57        108.91         5.54 o                         
  -3   4   6       5237.36       5487.86        61.46 o                         
  -2   4   6       1302.13       1229.03        13.55 o                         
  -1   4   6        315.71        254.68         5.88 o                         
   0   4   6       1072.33        963.74        35.59 o                         
   1   4   6      12759.36      12696.98       157.29 o                         
   2   4   6       2073.42       2022.16        29.68 o                         
   3   4   6         29.75         44.62         4.68 o                         
   4   4   6       1297.35       1325.18        18.99 o                         
   5   4   6       2164.05       2099.64        39.39 o                         
   6   4   6        325.54        307.00        11.45 o                         
   7   4   6       3243.85       3228.09        57.93 o                         
   8   4   6       1299.67       1272.99        24.28 o                         
   9   4   6       4706.45       4586.52        65.12 o                         
  10   4   6       3430.54       3430.41        52.02 o                         
  11   4   6        103.15        121.04         9.92 o                         
 -11   5   6        903.07        924.55        19.99 o                         
 -10   5   6        349.69        353.91        16.32 o                         
  -9   5   6        334.80        333.80        12.02 o                         
  -8   5   6         77.72         81.10         6.09 o                         
  -7   5   6         34.57         49.99         5.11 o                         
  -6   5   6       1277.94       1261.86        17.74 o                         
  -5   5   6       1434.06       1467.47        19.27 o                         
  -4   5   6        881.87        868.73        13.33 o                         
  -3   5   6        397.74        352.71         8.28 o                         
  -2   5   6       1919.62       1875.89        21.91 o                         
  -1   5   6        596.12        628.34        12.97 o                         
   0   5   6         38.88         43.03         3.64 o                         
   1   5   6          2.68          1.88         2.37 o                         
   2   5   6        154.84        161.42         6.49 o                         
   3   5   6        263.31        258.10         9.58 o                         
   4   5   6         11.14         12.68         5.25 o                         
   5   5   6        511.21        514.43        13.90 o                         
   6   5   6       1398.51       1391.64        30.91 o                         
   7   5   6         60.00         55.46         7.33 o                         
   8   5   6        364.53        362.34        13.97 o                         
   9   5   6         57.54         53.74         7.78 o                         
  10   5   6         12.99          6.73         7.08 o                         
  -9   6   6        434.06        416.57        22.89 o                         
  -8   6   6         37.34         37.87         6.31 o                         
  -7   6   6       1083.19       1041.37        19.10 o                         
  -6   6   6        394.30        375.13        11.49 o                         
  -5   6   6         35.95         42.03         4.79 o                         
  -4   6   6       2769.54       2662.04        39.72 o                         
  -3   6   6        591.45        587.78        12.35 o                         
  -2   6   6         38.10         30.20         4.55 o                         
  -1   6   6       1558.34       1591.38        22.47 o                         
   0   6   6         10.10          9.52         3.49 o                         
   1   6   6        595.63        584.07        12.87 o                         
   2   6   6          3.81          7.67         6.64 o                         
   3   6   6          5.64         14.53         5.10 o                         
   4   6   6       3204.56       3152.10        46.32 o                         
   5   6   6        899.94        867.47        19.35 o                         
   6   6   6        439.31        456.61        29.91 o                         
   7   6   6        336.66        354.46        17.24 o                         
   8   6   6        105.17        115.58         9.61 o                         
   9   6   6         49.76         47.35         8.37 o                         
  -8   7   6          3.46         26.82         7.47 o                         
  -7   7   6         45.56         60.29         8.09 o                         
  -6   7   6          6.83          3.12         7.52 o                         
  -5   7   6         12.50         23.57         6.39 o                         
  -4   7   6        513.39        482.13        18.06 o                         
  -3   7   6        142.67        146.98         8.94 o                         
  -2   7   6          0.02          3.93         4.40 o                         
  -1   7   6         31.43         23.64         4.74 o                         
   0   7   6        642.13        658.64        15.98 o                         
   1   7   6        338.27        344.21        12.08 o                         
   2   7   6         17.43         33.40         6.20 o                         
   3   7   6         49.21         59.56         7.06 o                         
   4   7   6        408.53        393.48        13.91 o                         
   5   7   6         22.56         21.95         7.57 o                         
   6   7   6        314.48        330.40        14.22 o                         
   7   7   6         25.49         28.21         7.52 o                         
  -5   8   6         91.51         84.63         8.61 o                         
  -4   8   6       2323.69       2346.36        48.18 o                         
  -3   8   6        874.23        811.83        24.33 o                         
  -2   8   6        206.24        208.53        13.44 o                         
  -1   8   6         72.26         87.85         9.69 o                         
   0   8   6        258.17        257.79        21.42 o                         
   1   8   6        459.82        454.70        35.00 o                         
   2   8   6          3.30          1.87         7.62 o                         
   3   8   6          1.76         -1.53         6.13 o                         
   4   8   6       1011.22       1042.71        23.22 o                         
   5   8   6        324.56        353.85        15.48 o                         
 -13   1   7         22.10         17.10         7.15 o                         
 -12   1   7          4.43         -9.08         6.05 o                         
 -11   1   7        551.43        542.70        14.84 o                         
 -10   1   7         80.86         67.77         6.62 o                         
  -9   1   7         76.52         68.04         6.38 o                         
  -8   1   7       4350.72       4157.59        56.48 o                         
  -7   1   7        812.02        360.22        19.20 o                         
  -6   1   7       1669.82       1591.50        18.34 o                         
  -5   1   7       4035.94       3956.04        39.88 o                         
  -4   1   7      12236.57      13640.38       118.38 o                         
  -3   1   7       5042.11       4922.00        50.90 o                         
  -2   1   7       2807.35       2910.29        29.17 o                         
  -1   1   7       2047.78       2138.12        25.00 o                         
   0   1   7      15100.12      15292.45       145.70 o                         
   1   1   7      10436.31      10999.26       116.24 o                         
   2   1   7        346.02        261.25         5.12 o                         
   3   1   7       4078.31       3721.39        33.55 o                         
   4   1   7       3512.62       3671.52        33.55 o                         
   5   1   7       1399.92       1252.85        16.68 o                         
   6   1   7        585.18        587.37         9.60 o                         
   7   1   7        100.19         92.88         4.38 o                         
   8   1   7       2786.44       2748.44        27.81 o                         
   9   1   7       1594.01       1491.49        21.86 o                         
  10   1   7        136.54        179.95         9.42 o                         
  11   1   7        840.98        817.27        19.06 o                         
  12   1   7         18.82         17.04        13.32 o                         
 -12   2   7         69.96         74.24         7.86 o                         
 -11   2   7        176.89        175.87        10.71 o                         
 -10   2   7        321.58        328.59        11.50 o                         
  -9   2   7        897.85        867.47        14.33 o                         
  -8   2   7        222.21        216.68         8.34 o                         
  -7   2   7        430.54        446.08         9.59 o                         
  -6   2   7         44.22         42.49         5.55 o                         
  -5   2   7        267.29        283.44         5.51 o                         
  -4   2   7       3067.72       3382.66        34.33 o                         
  -3   2   7        693.15        745.91         8.91 o                         
  -2   2   7       1522.43       1825.74        19.36 o                         
  -1   2   7        298.94        343.85         8.07 o                         
   0   2   7        252.73        181.39         3.91 o                         
   1   2   7         21.01         34.12         4.73 o                         
   2   2   7         91.16         75.50         4.24 o                         
   3   2   7       1227.74       1362.14        13.63 o                         
   4   2   7        132.07        192.11         4.54 o                         
   5   2   7       2308.83       2309.61        22.60 o                         
   6   2   7         48.99         54.79         4.81 o                         
   7   2   7         32.90         32.24         4.95 o                         
   8   2   7        829.23        806.65        17.30 o                         
   9   2   7        468.18        410.03        18.39 o                         
  10   2   7        189.79        165.68         9.60 o                         
  11   2   7          0.33         -4.73         5.89 o                         
  12   2   7         26.85         35.44         7.76 o                         
 -12   3   7        208.86        226.17        10.94 o                         
 -11   3   7       2297.71       2423.55        30.57 o                         
 -10   3   7        343.12        354.10        10.44 o                         
  -9   3   7         79.05         77.65         5.80 o                         
  -8   3   7       4177.42       4116.79        44.33 o                         
  -7   3   7        186.72        197.84         7.36 o                         
  -6   3   7        500.26        505.12         9.91 o                         
  -5   3   7         97.19         58.14         6.63 o                         
  -4   3   7        161.91        169.55         5.70 o                         
  -3   3   7       4819.51       4521.98        44.94 o                         
  -2   3   7       5290.57       5314.66        52.10 o                         
  -1   3   7       6603.19       7030.05        68.10 o                         
   0   3   7       3069.93       3028.40        30.60 o                         
   1   3   7       5670.63       6037.97        59.08 o                         
   2   3   7         58.04         53.41         2.88 o                         
   3   3   7       2712.14       2620.23        30.74 o                         
   4   3   7       3818.74       3945.40        40.28 o                         
   5   3   7       3371.62       3313.21        55.30 o                         
   6   3   7       2543.34       2522.99        44.48 o                         
   7   3   7        838.21        879.45        18.26 o                         
   8   3   7        793.95        863.97        18.66 o                         
   9   3   7          2.39         -1.18         5.35 o                         
  10   3   7          4.37          1.91         6.09 o                         
  11   3   7        209.31        214.83        15.52 o                         
 -11   4   7          0.04         -7.41         9.71 o                         
 -10   4   7        270.13        287.66        12.84 o                         
  -9   4   7          0.01         11.58         4.63 o                         
  -8   4   7          1.90          0.85         4.99 o                         
  -7   4   7        727.70        712.01        12.61 o                         
  -6   4   7          6.97          4.88         4.02 o                         
  -5   4   7       1080.99       1113.99        17.30 o                         
  -4   4   7        115.43        118.15         5.76 o                         
  -3   4   7         98.55        125.11         5.90 o                         
  -2   4   7         95.63        101.29         4.18 o                         
  -1   4   7       1532.47       1637.48        18.37 o                         
   0   4   7       1574.54       1632.85        24.48 o                         
   1   4   7       2118.53       2159.11        26.99 o                         
   2   4   7        234.09        224.94         5.88 o                         
   3   4   7          2.74          5.13         3.63 o                         
   4   4   7         10.19          6.29         4.59 o                         
   5   4   7          1.22          4.51         3.56 o                         
   6   4   7        111.45        108.12         9.07 o                         
   7   4   7        206.31        197.57        12.20 o                         
   8   4   7         46.29         66.47         7.50 o                         
   9   4   7         60.40         67.48         7.94 o                         
  10   4   7        694.97        687.98        18.74 o                         
  11   4   7          0.68          8.17         7.83 o                         
 -10   5   7        324.00        336.03        12.81 o                         
  -9   5   7        501.62        545.30        15.91 o                         
  -8   5   7        745.10        736.94        13.90 o                         
  -7   5   7         84.54         79.40         5.70 o                         
  -6   5   7        883.62        910.61        14.49 o                         
  -5   5   7       1170.55       1100.50        15.90 o                         
  -4   5   7         58.60         67.56         4.87 o                         
  -3   5   7       2415.63       2391.79        30.39 o                         
  -2   5   7        972.83        944.17        15.30 o                         
  -1   5   7        775.41        804.23        11.78 o                         
   0   5   7       5233.19       5162.19        58.34 o                         
   1   5   7        220.96        211.51         7.13 o                         
   2   5   7        955.02        945.47        18.93 o                         
   3   5   7       2763.09       2662.17        33.48 o                         
   4   5   7         37.92         33.91         5.72 o                         
   5   5   7       2335.46       2328.27        36.05 o                         
   6   5   7       1018.39       1019.51        25.36 o                         
   7   5   7        117.19        123.25         8.86 o                         
   8   5   7        938.59        996.45        22.17 o                         
   9   5   7         72.42         75.72         8.58 o                         
  10   5   7        233.57        242.23        13.72 o                         
  -9   6   7          8.99         12.51         6.13 o                         
  -8   6   7          5.42          0.37         5.32 o                         
  -7   6   7        354.37        351.12        11.68 o                         
  -6   6   7        477.94        468.76        11.01 o                         
  -5   6   7        700.04        692.04        14.11 o                         
  -4   6   7        523.62        532.34        12.09 o                         
  -3   6   7        213.44        221.34         8.56 o                         
  -2   6   7        227.23        234.07         8.38 o                         
  -1   6   7        608.53        593.08        12.16 o                         
   0   6   7         59.18         61.17         5.15 o                         
   1   6   7         10.63         13.67         4.21 o                         
   2   6   7         25.60         23.36         4.54 o                         
   3   6   7       1147.57       1143.31        22.42 o                         
   4   6   7        140.57        146.81         8.77 o                         
   5   6   7         97.57        103.09         8.12 o                         
   6   6   7          0.31          6.95         7.35 o                         
   7   6   7        129.41        140.84        10.12 o                         
   8   6   7        739.60        735.02        27.04 o                         
   9   6   7         72.61         84.33         9.35 o                         
  -8   7   7        576.01        623.69        18.61 o                         
  -7   7   7         50.14         63.10         8.07 o                         
  -6   7   7       2163.08       2174.41        36.46 o                         
  -5   7   7       2164.51       2126.11        35.46 o                         
  -4   7   7         99.76        108.26         8.47 o                         
  -3   7   7        762.98        803.74        15.80 o                         
  -2   7   7        583.82        564.20        13.13 o                         
  -1   7   7          6.12         14.99         5.56 o                         
   0   7   7        630.54        592.44        15.14 o                         
   1   7   7         89.05         70.78         8.80 o                         
   2   7   7       2450.79       2492.76        53.34 o                         
   3   7   7        853.57        867.71        19.43 o                         
   4   7   7          5.00         13.72         9.71 o                         
   5   7   7         81.55         99.06        15.37 o                         
   6   7   7          5.19          0.87         7.65 o                         
   7   7   7        216.45        196.09        11.86 o                         
  -5   8   7        104.00         79.65         8.63 o                         
  -4   8   7        127.39        143.73        12.44 o                         
  -3   8   7          0.22          0.55        12.41 o                         
  -2   8   7          5.88         19.18        10.84 o                         
  -1   8   7        230.52        252.75        15.25 o                         
   0   8   7          6.07         -0.45         7.12 o                         
   1   8   7        159.37        167.21        12.50 o                         
   2   8   7         13.43          8.74         8.21 o                         
   3   8   7         53.24         47.59         7.61 o                         
   4   8   7          1.66          0.21         6.73 o                         
 -13   0   8       1114.21       1198.98        32.49 o                         
 -12   0   8       1204.63       1249.88        31.91 o                         
 -11   0   8        396.68        419.94        18.61 o                         
 -10   0   8       2310.45       2277.73        44.74 o                         
  -9   0   8        254.85        249.91        14.17 o                         
  -8   0   8        887.46        865.23        20.27 o                         
  -6   0   8         18.12         37.19         4.99 o                         
  -5   0   8        723.61        578.54        11.34 o                         
  -4   0   8        213.76        124.05         5.58 o                         
  -3   0   8        156.38        208.52        14.51 o                         
  -2   0   8      15805.62      14657.30       178.84 o                         
  -1   0   8       6310.59       6481.83        80.36 o                         
   0   0   8      20434.84      21333.56       319.95 o                         
   1   0   8       5633.26       5585.52        83.96 o                         
   2   0   8       7980.19       8110.81        99.81 o                         
   3   0   8        439.82        475.92        11.76 o                         
   4   0   8       3612.18       3427.71        44.60 o                         
   5   0   8         63.67         51.07         5.54 o                         
   6   0   8      10248.50      10177.38       126.81 o                         
   7   0   8       7730.99       7457.16        94.97 o                         
   8   0   8         89.21         76.83         6.39 o                         
   9   0   8       2113.92       1952.22        37.75 o                         
  10   0   8         10.77         19.25         7.35 o                         
 -13   1   8        472.62        497.23        15.70 o                         
 -12   1   8         64.27         86.94         9.37 o                         
 -11   1   8          0.06         -8.26         5.51 o                         
 -10   1   8          0.08         -7.79         5.19 o                         
  -9   1   8       2688.82       2712.03        34.81 o                         
  -8   1   8        114.81        113.79         5.75 o                         
  -7   1   8        308.39        129.60        13.05 o                         
  -6   1   8       1461.54       1446.72        17.22 o                         
  -5   1   8        225.83        201.93         4.95 o                         
  -4   1   8        339.10        240.74         8.64 o                         
  -3   1   8        505.61        529.75         7.75 o                         
  -2   1   8       4190.09       4346.16        39.04 o                         
  -1   1   8       4820.32       5133.70        49.66 o                         
   0   1   8       2009.34       2035.37        20.68 o                         
   1   1   8         93.61         63.86         2.95 o                         
   2   1   8      16029.15      16418.93       246.71 o                         
   3   1   8       2398.53       2519.83        23.50 o                         
   4   1   8         98.57        121.95         3.62 o                         
   5   1   8       1995.70       1989.62        21.97 o                         
   6   1   8        354.32        346.83         7.59 o                         
   7   1   8        526.54        519.07        10.65 o                         
   8   1   8        964.01        904.99        13.71 o                         
   9   1   8        390.07        379.86        12.20 o                         
  10   1   8        192.04        193.37        10.33 o                         
  11   1   8        318.26        322.80        16.05 o                         
  12   1   8        155.72        151.81        18.98 o                         
 -12   2   8        419.75        401.85        13.74 o                         
 -11   2   8         30.95         22.62         8.16 o                         
 -10   2   8       2915.57       2883.23        33.86 o                         
  -9   2   8       1097.90       1071.08        16.28 o                         
  -8   2   8        122.03        122.14         6.16 o                         
  -7   2   8       1640.81       1565.14        19.78 o                         
  -6   2   8       1250.12       1240.80        18.04 o                         
  -5   2   8       2226.84       2295.28        24.81 o                         
  -4   2   8       1707.94       1674.64        17.18 o                         
  -3   2   8        561.00        584.95         7.78 o                         
  -2   2   8       4714.88       4746.03        46.57 o                         
  -1   2   8        190.19        187.44         4.24 o                         
   0   2   8          9.92         17.23         3.61 o                         
   1   2   8        281.08        197.75         4.00 o                         
   2   2   8        144.48        141.85         5.93 o                         
   3   2   8       8179.73       8022.06        85.09 o                         
   4   2   8       1972.12       1967.90        20.93 o                         
   5   2   8       1413.36       1400.31        16.82 o                         
   6   2   8       3086.12       3070.26        37.17 o                         
   7   2   8        154.85        138.06         6.75 o                         
   8   2   8        467.42        437.59        13.81 o                         
   9   2   8       2928.20       2977.24        44.09 o                         
  10   2   8          6.03          5.46         5.98 o                         
  11   2   8        218.24        252.83        20.61 o                         
  12   2   8       1540.60       1559.59        36.58 o                         
 -12   3   8        185.79        211.84        10.89 o                         
 -11   3   8          0.31         -0.80         5.51 o                         
 -10   3   8         11.68          9.15         4.83 o                         
  -9   3   8         16.89         14.52         4.59 o                         
  -8   3   8          7.03          7.32         4.24 o                         
  -7   3   8        407.26        426.67         9.96 o                         
  -6   3   8        340.24        310.26         8.22 o                         
  -5   3   8         88.47        111.77         5.00 o                         
  -4   3   8       1300.53       1405.14        17.14 o                         
  -3   3   8        901.17        881.85        12.53 o                         
  -2   3   8       1936.03       2014.46        19.89 o                         
  -1   3   8       1781.60       1752.51        19.19 o                         
   0   3   8        336.50        412.67         6.66 o                         
   1   3   8         56.46         73.72         5.66 o                         
   2   3   8       1080.45       1133.96        15.46 o                         
   3   3   8        333.01        321.36        12.17 o                         
   4   3   8        118.23        120.86         5.61 o                         
   5   3   8        888.15        893.52        16.90 o                         
   6   3   8        690.43        683.11        13.26 o                         
   7   3   8         35.73         38.72         6.16 o                         
   8   3   8       1242.86       1194.45        22.72 o                         
   9   3   8         55.55         46.55         6.91 o                         
  10   3   8         35.37         49.62         7.37 o                         
  11   3   8          0.40          5.72         6.77 o                         
 -11   4   8          9.47          9.50         5.32 o                         
 -10   4   8        209.17        196.44         8.47 o                         
  -9   4   8        152.30        143.27         7.09 o                         
  -8   4   8       1045.03       1061.94        16.54 o                         
  -7   4   8       3684.33       3657.50        40.11 o                         
  -6   4   8        863.17        857.77        13.78 o                         
  -5   4   8       3872.28       3970.72        46.82 o                         
  -4   4   8        608.70        601.22        12.32 o                         
  -3   4   8       2438.21       2391.29        29.41 o                         
  -2   4   8       1074.81       1013.06        14.72 o                         
  -1   4   8        190.10        179.36         5.50 o                         
   0   4   8       2440.50       2582.40        31.45 o                         
   1   4   8      14139.43      14291.88       136.67 o                         
   2   4   8       2201.73       2230.95        28.13 o                         
   3   4   8          6.27          5.73         3.48 o                         
   4   4   8       1569.64       1484.86        24.35 o                         
   5   4   8       2026.33       1949.16        30.58 o                         
   6   4   8         97.78        109.63         7.70 o                         
   7   4   8        210.94        186.15        22.08 o                         
   8   4   8         60.06         70.42         7.66 o                         
   9   4   8        876.31        970.41        21.74 o                         
  10   4   8        204.52        220.34        14.25 o                         
  11   4   8        921.69        953.20        23.09 o                         
 -10   5   8        244.28        235.73        13.18 o                         
  -9   5   8         34.08         40.86         5.71 o                         
  -8   5   8          0.95         -4.89         4.50 o                         
  -7   5   8        130.18        144.55         6.89 o                         
  -6   5   8         64.04         54.38         5.03 o                         
  -5   5   8          0.17          1.28         3.73 o                         
  -4   5   8         18.03         16.76         4.06 o                         
  -3   5   8        290.61        295.55         9.11 o                         
  -2   5   8         67.51         71.39         5.27 o                         
  -1   5   8          4.01          3.69         2.45 o                         
   0   5   8        188.00        191.95         7.08 o                         
   1   5   8        152.58        153.92         7.71 o                         
   2   5   8        518.38        480.66        13.65 o                         
   3   5   8        190.77        163.89         7.16 o                         
   4   5   8       3042.73       2990.90        43.66 o                         
   5   5   8        164.75        182.01         9.56 o                         
   6   5   8         10.28          5.70         5.70 o                         
   7   5   8          2.81         17.79         6.48 o                         
   8   5   8       1459.89       1423.34        27.40 o                         
   9   5   8        630.18        639.22        18.53 o                         
  10   5   8        237.54        242.70        23.73 o                         
  -9   6   8        201.98        201.72        10.34 o                         
  -8   6   8        311.82        300.88        13.25 o                         
  -7   6   8        428.56        414.68        12.92 o                         
  -6   6   8         64.80         76.58         6.39 o                         
  -5   6   8         12.03         13.18         5.49 o                         
  -4   6   8       1395.39       1378.02        21.21 o                         
  -3   6   8        888.17        878.81        18.41 o                         
  -2   6   8        852.74        868.24        15.33 o                         
  -1   6   8        157.81        159.15         8.39 o                         
   0   6   8        203.72        183.18         7.68 o                         
   1   6   8        234.88        237.46         8.52 o                         
   2   6   8        631.56        616.18        15.00 o                         
   3   6   8        289.84        315.70        11.79 o                         
   4   6   8       1844.73       1805.01        30.58 o                         
   5   6   8         80.89         89.38         7.93 o                         
   6   6   8       1223.27       1221.26        24.58 o                         
   7   6   8        158.16        180.86        15.86 o                         
   8   6   8          9.36         17.37         8.81 o                         
  -7   7   8         43.81         51.12         7.92 o                         
  -6   7   8         33.80         52.58         7.46 o                         
  -5   7   8        121.37        125.79        11.72 o                         
  -4   7   8        792.33        769.94        18.36 o                         
  -3   7   8        309.73        302.34        13.86 o                         
  -2   7   8          6.54          6.23         5.71 o                         
  -1   7   8          0.76          5.70         8.66 o                         
   0   7   8        354.40        377.21        12.78 o                         
   1   7   8         82.66         66.77         8.96 o                         
   2   7   8         17.99         33.76         6.27 o                         
   3   7   8         41.56         41.55         6.65 o                         
   4   7   8         84.21         96.81         9.73 o                         
   5   7   8        172.41        171.03        10.50 o                         
   6   7   8         31.33         32.31         8.71 o                         
   7   7   8         62.61         54.07         8.67 o                         
  -5   8   8        179.21        168.35        13.50 o                         
  -4   8   8        141.49        157.75        13.09 o                         
  -3   8   8          2.95          7.76         7.75 o                         
  -2   8   8        984.71       1011.74        27.40 o                         
  -1   8   8        187.84        182.24        12.90 o                         
   0   8   8         37.70         52.98         9.16 o                         
   1   8   8        317.27        350.76        16.97 o                         
   2   8   8        381.83        387.57        17.97 o                         
   3   8   8         13.38         10.76         6.69 o                         
   4   8   8        225.73        230.47        12.26 o                         
 -13   1   9        251.31        286.24        12.69 o                         
 -12   1   9        622.68        647.66        16.45 o                         
 -11   1   9        473.95        470.80        13.77 o                         
 -10   1   9       1089.04       1073.16        19.43 o                         
  -9   1   9        113.94        122.55         6.24 o                         
  -8   1   9         41.64         40.52         4.81 o                         
  -7   1   9        210.63        212.37         8.03 o                         
  -6   1   9       2714.79       2470.66        27.40 o                         
  -5   1   9       1588.30       1533.90        16.29 o                         
  -4   1   9        581.75        488.22         7.82 o                         
  -3   1   9       8590.97       8505.80        74.71 o                         
  -2   1   9         96.91         83.50         3.18 o                         
  -1   1   9         81.78        125.09         3.43 o                         
   0   1   9      11509.72      12778.52       134.47 o                         
   1   1   9         80.10         82.59         3.11 o                         
   2   1   9      12437.66      12484.38       118.52 o                         
   3   1   9       3525.68       3456.06        34.28 o                         
   4   1   9       5755.24       5754.18        51.41 o                         
   5   1   9       4254.01       4167.92        42.31 o                         
   6   1   9        807.62        780.58        12.23 o                         
   7   1   9        387.73        416.69         9.20 o                         
   8   1   9        210.74        216.57         8.62 o                         
   9   1   9         24.34         12.89         5.44 o                         
  10   1   9       2058.42       2063.29        68.67 o                         
  11   1   9         63.78         64.89         9.66 o                         
  12   1   9       1007.36       1115.54        43.36 o                         
 -12   2   9        341.55        365.26        13.67 o                         
 -11   2   9        540.69        535.22        14.61 o                         
 -10   2   9        205.84        198.90         7.99 o                         
  -9   2   9         67.68         64.58         5.34 o                         
  -8   2   9         91.75        122.35         6.23 o                         
  -7   2   9       1695.57       1651.51        23.14 o                         
  -6   2   9        357.88        366.54         9.41 o                         
  -5   2   9       2578.20       2743.29        26.80 o                         
  -4   2   9        219.45        157.17         6.51 o                         
  -3   2   9       1969.86       1932.92        19.28 o                         
  -2   2   9       1259.96       1251.84        34.49 o                         
  -1   2   9        286.51        280.81         7.91 o                         
   0   2   9       2570.21       2597.82        24.21 o                         
   1   2   9       9542.54       9897.11        94.60 o                         
   2   2   9        483.94        478.99         8.94 o                         
   3   2   9       3534.40       3667.40        37.09 o                         
   4   2   9        250.30        267.97         6.45 o                         
   5   2   9       1521.51       1488.99        20.55 o                         
   6   2   9        886.90        901.80        17.32 o                         
   7   2   9        477.49        476.10        11.25 o                         
   8   2   9        248.95        245.60        10.59 o                         
   9   2   9         53.31         42.93         6.43 o                         
  10   2   9        141.58        183.69        10.14 o                         
  11   2   9        285.78        326.32        17.04 o                         
  12   2   9         23.30         19.87        11.39 o                         
 -12   3   9          9.47          1.98         6.70 o                         
 -11   3   9        828.65        820.63        15.71 o                         
 -10   3   9        191.49        218.72         8.58 o                         
  -9   3   9       2417.20       2468.85        29.88 o                         
  -8   3   9       1805.40       1813.53        23.20 o                         
  -7   3   9        195.63        179.30         8.72 o                         
  -6   3   9       1240.29       1172.88        18.01 o                         
  -5   3   9          3.19         -0.76         2.42 o                         
  -4   3   9        688.42        677.99        11.80 o                         
  -3   3   9       3683.42       3596.90        36.71 o                         
  -2   3   9        406.88        391.62         6.36 o                         
  -1   3   9       7009.73       6567.63        88.75 o                         
   0   3   9       3114.52       2991.62        27.92 o                         
   1   3   9        477.77        450.12        10.34 o                         
   2   3   9       1564.09       1497.21        23.10 o                         
   3   3   9        183.37        189.57         6.94 o                         
   4   3   9       1036.75       1006.53        15.70 o                         
   5   3   9       2246.27       2174.79        40.72 o                         
   6   3   9        115.33        128.96         6.74 o                         
   7   3   9       2934.91       2991.81        43.83 o                         
   8   3   9       3124.73       2975.44        44.37 o                         
   9   3   9        635.83        683.27        17.37 o                         
  10   3   9       1286.50       1271.18        25.33 o                         
  11   3   9          5.88         12.62         6.97 o                         
 -11   4   9          0.03         -3.00         5.21 o                         
 -10   4   9        146.32        149.57         7.71 o                         
  -9   4   9         31.46         24.00         5.02 o                         
  -8   4   9        115.78        117.28         9.61 o                         
  -7   4   9          7.26         16.44         4.35 o                         
  -6   4   9        812.18        822.94        13.51 o                         
  -5   4   9        115.36        123.63         6.46 o                         
  -4   4   9        109.02        108.87         7.79 o                         
  -3   4   9         11.12          8.09         3.57 o                         
  -2   4   9         20.68         26.59         2.90 o                         
  -1   4   9        240.37        253.45         8.77 o                         
   0   4   9        486.61        486.31        11.05 o                         
   1   4   9        734.69        719.67        14.70 o                         
   2   4   9        517.11        519.87        10.66 o                         
   3   4   9        156.89        149.86         7.61 o                         
   4   4   9         68.92         70.14         6.51 o                         
   5   4   9        319.75        319.35         9.84 o                         
   6   4   9         12.51         14.09         5.46 o                         
   7   4   9         12.53          8.57         5.80 o                         
   8   4   9        252.41        225.35        11.01 o                         
   9   4   9         13.87         17.67         6.77 o                         
  10   4   9        119.48        150.46        10.32 o                         
 -10   5   9         25.85         14.78         6.42 o                         
  -9   5   9       1086.63       1123.06        18.78 o                         
  -8   5   9        525.11        520.10        11.99 o                         
  -7   5   9          2.91         11.88         4.51 o                         
  -6   5   9        781.75        802.23        13.67 o                         
  -5   5   9        100.16         96.90         5.49 o                         
  -4   5   9         67.04         65.27         4.87 o                         
  -3   5   9       4161.00       4007.89        47.68 o                         
  -2   5   9        169.17        174.72         7.30 o                         
  -1   5   9       2349.13       2375.60        29.71 o                         
   0   5   9       5628.45       5457.89        71.90 o                         
   1   5   9          5.35         11.11         4.33 o                         
   2   5   9       2424.65       2380.55        30.80 o                         
   3   5   9         33.91         39.77         5.05 o                         
   4   5   9        197.96        201.95         9.79 o                         
   5   5   9       1721.51       1754.90        29.46 o                         
   6   5   9        484.23        476.46        14.41 o                         
   7   5   9       1954.90       2000.29        33.95 o                         
   8   5   9       1640.37       1568.46        29.24 o                         
   9   5   9        160.51        146.73        10.42 o                         
  -9   6   9         23.78         25.53         7.64 o                         
  -8   6   9        142.64        128.49         8.40 o                         
  -7   6   9         61.81         83.41         7.07 o                         
  -6   6   9         28.31         29.76         5.58 o                         
  -5   6   9        124.53        120.52         7.09 o                         
  -4   6   9        150.59        161.17         7.55 o                         
  -3   6   9         11.60         20.13         4.67 o                         
  -2   6   9       1247.29       1273.54        23.23 o                         
  -1   6   9        790.73        774.65        17.13 o                         
   0   6   9        240.60        245.98         8.69 o                         
   1   6   9       1014.70       1000.89        16.87 o                         
   2   6   9        961.01        933.18        16.26 o                         
   3   6   9        808.03        793.84        17.88 o                         
   4   6   9        108.40        109.99         8.26 o                         
   5   6   9        136.99        130.57         9.05 o                         
   6   6   9        234.51        235.15        12.22 o                         
   7   6   9          0.08          3.21        11.75 o                         
   8   6   9          1.68          5.02         8.46 o                         
  -7   7   9          1.79          6.04         9.26 o                         
  -6   7   9       1332.92       1340.07        26.44 o                         
  -5   7   9        674.39        699.71        17.98 o                         
  -4   7   9        263.06        325.41        12.97 o                         
  -3   7   9        387.79        402.16        17.80 o                         
  -2   7   9         41.42         47.88         6.83 o                         
  -1   7   9        285.81        306.87        12.37 o                         
   0   7   9        134.87        124.01         8.47 o                         
   1   7   9          8.38          8.83         5.90 o                         
   2   7   9       3465.77       3419.65        50.40 o                         
   3   7   9        393.86        415.80        14.08 o                         
   4   7   9       1699.14       1648.57        29.95 o                         
   5   7   9       1625.64       1587.07        29.95 o                         
   6   7   9          7.51         11.10         8.43 o                         
  -4   8   9         89.76         96.89        16.08 o                         
  -3   8   9          0.81          4.47        11.66 o                         
  -2   8   9          5.70         11.30         8.13 o                         
  -1   8   9        128.78        143.89        16.86 o                         
   0   8   9        187.62        161.11        12.52 o                         
   1   8   9         83.50         82.96        10.46 o                         
   2   8   9         49.90         54.77        20.27 o                         
   3   8   9         91.53         96.68        11.32 o                         
 -12   0  10         43.97         44.79        10.54 o                         
 -11   0  10         19.58         22.83         8.90 o                         
 -10   0  10       3130.17       3073.04        56.79 o                         
  -9   0  10        338.82        334.02        15.29 o                         
  -8   0  10       3418.87       3544.29        61.58 o                         
  -7   0  10       3813.26       3709.07        61.59 o                         
  -6   0  10          2.55          4.44         4.15 o                         
  -5   0  10        425.43        431.48        10.15 o                         
  -4   0  10       2131.04       2227.62        38.30 o                         
  -3   0  10        233.28        251.06         7.29 o                         
  -2   0  10      19852.98      19940.38       243.50 o                         
  -1   0  10       6539.52       6902.92        86.03 o                         
   0   0  10       4526.97       4727.24        59.75 o                         
   1   0  10      20244.54      20810.89       354.34 o                         
   2   0  10        652.25        747.09        12.13 o                         
   3   0  10        349.97        303.56         7.13 o                         
   4   0  10        175.49        173.62         8.52 o                         
   5   0  10        105.48        102.97        12.21 o                         
   6   0  10       1995.24       1856.02        27.52 o                         
   7   0  10        693.45        657.52        30.97 o                         
   8   0  10       2324.20       2459.32        44.90 o                         
   9   0  10        916.06        981.02        46.73 o                         
  10   0  10        333.51        243.01        20.13 o                         
 -12   1  10         46.82         47.48         7.35 o                         
 -11   1  10          5.99         -2.07         5.74 o                         
 -10   1  10        165.21        165.48         8.97 o                         
  -9   1  10         11.20         37.38        17.89 o                         
  -8   1  10        174.95        205.11        13.10 o                         
  -7   1  10         90.93         88.97         6.68 o                         
  -6   1  10        961.35        925.71        14.93 o                         
  -5   1  10          0.05         -0.36         2.13 o                         
  -4   1  10       1476.35       1480.18        17.32 o                         
  -3   1  10        131.93        153.51         4.86 o                         
  -2   1  10        615.35        649.87         8.96 o                         
  -1   1  10        274.19        245.79         5.07 o                         
   0   1  10        466.86        598.14         7.84 o                         
   1   1  10       6128.41       6545.69        63.53 o                         
   2   1  10        445.89        471.58         7.34 o                         
   3   1  10         83.33         75.24         5.94 o                         
   4   1  10        204.19        229.12         5.37 o                         
   5   1  10        792.68        781.00        12.94 o                         
   6   1  10        567.22        553.90         9.80 o                         
   7   1  10          2.78          2.57         4.47 o                         
   8   1  10         66.99         53.47         6.81 o                         
   9   1  10          1.80         -5.39         7.30 o                         
  10   1  10        820.47        842.36        31.57 o                         
  11   1  10          1.32         -6.96         7.58 o                         
 -12   2  10       1011.95       1106.35        21.77 o                         
 -11   2  10          8.77          3.34         6.28 o                         
 -10   2  10       1561.89       1503.16        21.30 o                         
  -9   2  10        254.84        242.56         8.69 o                         
  -8   2  10        111.42        123.84         6.30 o                         
  -7   2  10       1582.90       1512.26        21.90 o                         
  -6   2  10        853.75        913.77        24.75 o                         
  -5   2  10       6731.27       6648.09        66.05 o                         
  -4   2  10       1435.55       1444.89        15.65 o                         
  -3   2  10       3063.00       2978.39        28.31 o                         
  -2   2  10       1356.94       1328.95        17.15 o                         
  -1   2  10       2982.13       3098.06        31.38 o                         
   0   2  10       4523.48       4374.52        39.46 o                         
   1   2  10       1257.79       1267.81        14.95 o                         
   2   2  10        183.34        210.95         4.71 o                         
   3   2  10       7951.90       7705.75        74.84 o                         
   4   2  10        499.79        478.15        13.50 o                         
   5   2  10          6.01         11.36         3.63 o                         
   6   2  10       2375.90       2390.56        35.72 o                         
   7   2  10        265.88        254.92        10.94 o                         
   8   2  10         72.85         82.90         7.12 o                         
   9   2  10       1393.06       1332.03        28.19 o                         
  10   2  10         65.76         58.74        10.66 o                         
  11   2  10        283.66        281.51        17.19 o                         
 -12   3  10          0.30         -7.61         7.13 o                         
 -11   3  10        136.49        153.37         8.04 o                         
 -10   3  10        115.47        112.69         6.98 o                         
  -9   3  10        450.64        434.10        10.97 o                         
  -8   3  10         38.49         37.63         4.95 o                         
  -7   3  10        382.89        352.76         9.41 o                         
  -6   3  10        724.31        730.70        13.76 o                         
  -5   3  10         81.60         86.46         5.49 o                         
  -4   3  10         77.97         83.63         5.75 o                         
  -3   3  10         28.99         27.82         4.25 o                         
  -2   3  10       4157.50       4244.93        42.93 o                         
  -1   3  10        281.33        299.29         5.58 o                         
   0   3  10        296.53        325.72         5.63 o                         
   1   3  10          8.67         18.35         4.07 o                         
   2   3  10        658.88        610.11        11.15 o                         
   3   3  10        454.33        461.94        10.03 o                         
   4   3  10        284.96        277.02         8.58 o                         
   5   3  10          9.89         -4.52         3.16 o                         
   6   3  10        197.83        192.15         8.08 o                         
   7   3  10         86.86        110.18         7.63 o                         
   8   3  10         87.82         76.98         7.63 o                         
   9   3  10          0.18          7.49         5.99 o                         
  10   3  10          0.29         10.63         6.43 o                         
  11   3  10         35.34         66.92        14.29 o                         
 -11   4  10        156.65        161.89         8.48 o                         
 -10   4  10        622.62        627.62        13.75 o                         
  -9   4  10          2.07          1.57         4.61 o                         
  -8   4  10        775.83        776.93        14.12 o                         
  -7   4  10       3429.42       3268.90        36.79 o                         
  -6   4  10         27.60         39.13         6.27 o                         
  -5   4  10       2934.11       2873.99        32.14 o                         
  -4   4  10        248.32        211.90         9.09 o                         
  -3   4  10         91.39         81.13         8.74 o                         
  -2   4  10       4616.24       4714.42        53.51 o                         
  -1   4  10         10.52         12.36         3.09 o                         
   0   4  10          4.05          5.03         4.44 o                         
   1   4  10         62.34         46.19         4.62 o                         
   2   4  10         13.48          8.55         4.29 o                         
   3   4  10       1922.00       1913.68        29.63 o                         
   4   4  10        851.03        805.00        14.45 o                         
   5   4  10        312.49        320.00        10.04 o                         
   6   4  10       1284.30       1264.97        23.41 o                         
   7   4  10        613.47        577.61        19.02 o                         
   8   4  10         83.16        103.72         9.92 o                         
   9   4  10        152.78        149.52        10.03 o                         
  10   4  10         12.66         10.31         7.08 o                         
 -10   5  10        129.25        147.11         8.32 o                         
  -9   5  10        147.37        169.97         8.11 o                         
  -8   5  10        193.52        213.63         8.61 o                         
  -7   5  10       1069.03       1057.89        16.81 o                         
  -6   5  10        168.55        173.97         8.57 o                         
  -5   5  10         43.90         42.96         4.63 o                         
  -4   5  10          1.26          4.29         4.21 o                         
  -3   5  10       1782.86       1794.86        24.79 o                         
  -2   5  10       1506.83       1483.22        21.30 o                         
  -1   5  10        244.82        256.86         8.57 o                         
   0   5  10        397.88        416.74        10.32 o                         
   1   5  10       2217.40       2126.23        32.56 o                         
   2   5  10        818.97        803.68        14.64 o                         
   3   5  10         28.25         24.86         4.74 o                         
   4   5  10        616.09        576.40        14.92 o                         
   5   5  10        222.60        207.81        10.87 o                         
   6   5  10        132.29        120.47         8.71 o                         
   7   5  10        667.06        659.07        21.42 o                         
   8   5  10        118.70        121.21        11.86 o                         
   9   5  10          4.90         10.16         9.49 o                         
  -9   6  10         66.23         64.64         7.73 o                         
  -8   6  10        115.76        138.93        10.02 o                         
  -7   6  10         91.43         84.75         6.96 o                         
  -6   6  10        112.54        122.93         7.50 o                         
  -5   6  10       1001.02       1007.02        18.02 o                         
  -4   6  10        659.86        625.27        13.62 o                         
  -3   6  10        611.00        658.11        16.29 o                         
  -2   6  10       2233.76       2218.43        35.10 o                         
  -1   6  10         60.70         50.13         6.30 o                         
   0   6  10       1473.41       1498.50        26.17 o                         
   1   6  10       1337.77       1359.48        20.99 o                         
   2   6  10          2.26          7.43         4.44 o                         
   3   6  10       1935.97       1913.63        31.78 o                         
   4   6  10        320.53        288.52        12.36 o                         
   5   6  10         75.80         69.25         7.77 o                         
   6   6  10       2257.42       2268.79        37.75 o                         
   7   6  10         65.04         63.16        12.23 o                         
   8   6  10        313.39        351.33        18.95 o                         
  -7   7  10          5.55         15.71         9.46 o                         
  -6   7  10          5.52          8.47         7.38 o                         
  -5   7  10         10.45         10.36         6.38 o                         
  -4   7  10        216.74        224.05        23.42 o                         
  -3   7  10         34.00         36.63         6.75 o                         
  -2   7  10          0.01          0.73         5.67 o                         
  -1   7  10          4.36          3.37         5.69 o                         
   0   7  10        476.66        462.14        14.63 o                         
   1   7  10         69.53         56.13         7.91 o                         
   2   7  10          2.11          1.57         5.59 o                         
   3   7  10         31.22         48.85         7.27 o                         
   4   7  10        947.57        926.23        21.33 o                         
   5   7  10         13.74         43.43        10.14 o                         
   6   7  10         18.90         17.52         7.64 o                         
  -4   8  10          7.99         18.78         9.71 o                         
  -3   8  10          1.50          6.54         8.46 o                         
  -2   8  10        743.15        800.00        20.52 o                         
  -1   8  10        203.50        223.43        11.78 o                         
   0   8  10       1718.41       1715.97        38.59 o                         
   1   8  10        519.55        538.65        20.76 o                         
   2   8  10          5.53         -3.72         7.83 o                         
   3   8  10        315.07        326.05        21.77 o                         
 -12   1  11       1043.08       1039.99        21.01 o                         
 -11   1  11        125.97        116.57         9.97 o                         
 -10   1  11          2.78          3.61         5.58 o                         
  -9   1  11       3173.64       3010.81        38.96 o                         
  -8   1  11       1032.95       1056.12        17.65 o                         
  -7   1  11        285.84        272.01         9.32 o                         
  -6   1  11       2630.61       2615.54        30.53 o                         
  -5   1  11         32.05         26.84         3.44 o                         
  -4   1  11       3394.85       3294.17        34.37 o                         
  -3   1  11       2062.80       1954.07        21.43 o                         
  -2   1  11         61.41         74.64         3.13 o                         
  -1   1  11      10615.68      10701.50        93.30 o                         
   0   1  11       4867.71       5467.55        53.10 o                         
   1   1  11         57.49         79.29         5.40 o                         
   2   1  11       4555.76       4511.74        53.17 o                         
   3   1  11       1219.04       1239.47        16.28 o                         
   4   1  11       4701.00       4685.03        47.16 o                         
   5   1  11       4867.71       4829.64        55.04 o                         
   6   1  11        930.79        931.99        17.93 o                         
   7   1  11       3752.37       3683.83        44.32 o                         
   8   1  11          5.31          8.81         5.57 o                         
   9   1  11        239.14        226.96        11.34 o                         
  10   1  11        641.73        661.84        25.49 o                         
  11   1  11        160.65        139.91        16.73 o                         
 -12   2  11         58.86         63.69         8.11 o                         
 -11   2  11        179.18        184.99         9.79 o                         
 -10   2  11        125.33        129.86         7.07 o                         
  -9   2  11        420.17        409.45        10.48 o                         
  -8   2  11        186.44        155.63         6.90 o                         
  -7   2  11       1010.53        977.19        17.85 o                         
  -6   2  11        663.74        649.09        16.09 o                         
  -5   2  11       1328.81       1301.70        16.76 o                         
  -4   2  11        199.28        185.08         5.30 o                         
  -3   2  11        784.24        734.75        11.75 o                         
  -2   2  11        688.75        689.40         8.90 o                         
  -1   2  11       1220.03       1169.73        13.74 o                         
   0   2  11       1971.32       2110.37        20.52 o                         
   1   2  11        359.11        267.32         5.54 o                         
   2   2  11        294.36        284.20         5.73 o                         
   3   2  11       2799.90       2775.50        42.38 o                         
   4   2  11         85.75         94.65         6.11 o                         
   5   2  11         87.09        105.36         6.77 o                         
   6   2  11       1149.60       1158.94        21.77 o                         
   7   2  11       1382.66       1331.89        20.37 o                         
   8   2  11        426.80        397.20        12.66 o                         
   9   2  11         81.81         54.02         9.49 o                         
  10   2  11        662.67        632.31        38.47 o                         
  11   2  11        121.76        134.34        12.99 o                         
 -11   3  11          1.72         -4.04         5.77 o                         
 -10   3  11         79.03         62.12         7.91 o                         
  -9   3  11       1672.29       1655.63        22.68 o                         
  -8   3  11         71.46         61.70         5.39 o                         
  -7   3  11        590.08        602.42        11.63 o                         
  -6   3  11       1867.14       1808.30        22.42 o                         
  -5   3  11       1520.71       1495.41        21.15 o                         
  -4   3  11       4026.98       4005.79        41.79 o                         
  -3   3  11        693.02        756.73        12.51 o                         
  -2   3  11        494.23        523.86         7.92 o                         
  -1   3  11       8585.68       8683.21        76.68 o                         
   0   3  11        366.67        412.80        12.30 o                         
   1   3  11       8461.55       8534.18        93.52 o                         
   2   3  11       4333.43       4111.87        47.79 o                         
   3   3  11         12.04         17.64         4.12 o                         
   4   3  11        125.35        117.07         6.20 o                         
   5   3  11        332.41        322.51         9.81 o                         
   6   3  11        232.13        224.77         9.10 o                         
   7   3  11       2825.88       2828.38        74.43 o                         
   8   3  11        306.08        381.31        17.96 o                         
   9   3  11       1299.66       1313.03        25.33 o                         
  10   3  11        668.63        702.06        23.25 o                         
  11   3  11        172.84        166.46        13.90 o                         
 -11   4  11         94.69        102.58         7.65 o                         
 -10   4  11        187.30        211.83         9.00 o                         
  -9   4  11          0.54          0.83         4.72 o                         
  -8   4  11         18.11         11.00         4.65 o                         
  -7   4  11          2.87          9.33         4.36 o                         
  -6   4  11         12.88         11.68         4.30 o                         
  -5   4  11        603.47        608.83        11.37 o                         
  -4   4  11          2.60          5.14         3.01 o                         
  -3   4  11        361.68        298.58        28.20 o                         
  -2   4  11         64.92         74.92         4.35 o                         
  -1   4  11       1023.05       1066.20        16.48 o                         
   0   4  11         12.27         17.96         4.08 o                         
   1   4  11         29.87         42.91         5.51 o                         
   2   4  11        909.88        938.64        17.95 o                         
   3   4  11        172.74        124.25        15.31 o                         
   4   4  11        718.37        704.25        14.51 o                         
   5   4  11         10.19         11.60         4.80 o                         
   6   4  11       1051.80       1016.13        20.70 o                         
   7   4  11         11.34         10.84         8.01 o                         
   8   4  11          3.14          4.47         6.17 o                         
   9   4  11        172.68        152.35        10.11 o                         
  10   4  11          0.99         10.15        12.93 o                         
 -10   5  11         27.80         21.14         6.06 o                         
  -9   5  11       1496.98       1536.61        22.58 o                         
  -8   5  11         20.98         28.22         5.24 o                         
  -7   5  11        264.26        288.93         9.67 o                         
  -6   5  11        753.78        744.10        13.41 o                         
  -5   5  11       1054.05       1002.36        17.33 o                         
  -4   5  11         81.21         91.97         6.02 o                         
  -3   5  11        671.16        620.97        12.60 o                         
  -2   5  11          5.02          3.43         5.15 o                         
  -1   5  11       4567.31       4467.77        52.61 o                         
   0   5  11       1672.02       1639.12        23.23 o                         
   1   5  11        705.26        692.77        13.59 o                         
   2   5  11        702.49        679.99        13.55 o                         
   3   5  11         59.13         76.44         7.53 o                         
   4   5  11        440.69        432.47        16.33 o                         
   5   5  11         20.48         24.95         6.75 o                         
   6   5  11         84.40         82.03        12.42 o                         
   7   5  11       3427.64       3368.34        74.54 o                         
   8   5  11        211.12        209.19        14.49 o                         
   9   5  11       1112.23       1157.36        25.64 o                         
  -8   6  11          2.12          5.70         5.49 o                         
  -7   6  11        225.27        202.27         9.50 o                         
  -6   6  11         72.94         78.20         7.45 o                         
  -5   6  11        138.44        128.73         7.45 o                         
  -4   6  11          5.13         -1.50         5.47 o                         
  -3   6  11         27.44         26.82         6.16 o                         
  -2   6  11        983.21       1027.96        20.95 o                         
  -1   6  11         63.97         69.01         7.02 o                         
   0   6  11        158.59        163.98         9.04 o                         
   1   6  11          0.25         11.67         5.38 o                         
   2   6  11        108.34        108.28         6.72 o                         
   3   6  11        275.08        266.91        11.76 o                         
   4   6  11         60.14         61.61         7.30 o                         
   5   6  11        402.54        400.72        14.41 o                         
   6   6  11        515.10        491.89        16.08 o                         
   7   6  11        201.02        202.01        17.19 o                         
   8   6  11         21.15         40.07        10.43 o                         
  -7   7  11        282.61        279.61        17.41 o                         
  -6   7  11         85.96         85.45        11.24 o                         
  -5   7  11         40.97         36.90         7.12 o                         
  -4   7  11       2416.99       2476.74        40.13 o                         
  -3   7  11       1111.44       1102.00        22.99 o                         
  -2   7  11         25.92          7.66         6.08 o                         
  -1   7  11        408.61        452.73        14.51 o                         
   0   7  11        865.49        846.24        19.56 o                         
   1   7  11         43.73         26.29         8.09 o                         
   2   7  11        138.68        122.04         8.89 o                         
   3   7  11         35.43         27.37         6.88 o                         
   4   7  11       2963.29       2941.33        46.25 o                         
   5   7  11       2521.75       2509.03        42.87 o                         
   6   7  11        413.37        395.32        15.94 o                         
  -3   8  11         49.33         54.36        12.37 o                         
  -2   8  11         26.30         22.04         7.27 o                         
  -1   8  11          5.42          1.10         6.59 o                         
   0   8  11         34.03         68.04        15.40 o                         
   1   8  11         50.26         52.59         9.69 o                         
   2   8  11          0.53         13.73         8.41 o                         
 -12   0  12        361.30        306.16        18.49 o                         
 -11   0  12        426.94        410.33        19.10 o                         
 -10   0  12        624.92        620.08        21.05 o                         
  -9   0  12        144.77        148.94        11.53 o                         
  -8   0  12       8229.14       7779.94       123.82 o                         
  -7   0  12       5561.74       5405.26        71.43 o                         
  -6   0  12       1555.60       1595.39        31.50 o                         
  -5   0  12         18.39         14.24         4.46 o                         
  -4   0  12       3400.06       3348.82        45.06 o                         
  -3   0  12        126.74        137.03         6.57 o                         
  -2   0  12        453.95        485.68        10.22 o                         
  -1   0  12       1534.90       1585.47        22.94 o                         
   0   0  12       7596.24       7651.75        95.42 o                         
   1   0  12       2707.67       2464.66        33.14 o                         
   2   0  12      10510.83      10404.92       155.56 o                         
   3   0  12       3349.10       3154.72        41.76 o                         
   4   0  12        979.39        997.04        20.42 o                         
   5   0  12          4.20          8.90         5.88 o                         
   6   0  12       1546.80       1586.76        31.56 o                         
   7   0  12       3504.33       3504.33        60.15 o                         
   8   0  12       4298.36       4375.30       128.23 o                         
   9   0  12       2146.29       2119.92        60.04 o                         
  10   0  12        903.00        847.57        33.58 o                         
 -12   1  12         43.83         25.98         7.13 o                         
 -11   1  12         38.92         44.11         7.76 o                         
 -10   1  12          0.51          1.08         5.70 o                         
  -9   1  12        234.20        251.05        10.35 o                         
  -8   1  12         80.46         55.44         5.10 o                         
  -7   1  12          1.28          8.62         4.19 o                         
  -6   1  12         86.53        103.99         5.13 o                         
  -5   1  12       1437.11       1460.72        17.88 o                         
  -4   1  12         67.87         76.70         3.79 o                         
  -3   1  12          0.94          0.41         2.45 o                         
  -2   1  12        876.82        901.85        10.74 o                         
  -1   1  12       2806.82       2917.01        27.55 o                         
   0   1  12       5213.95       5586.08        49.93 o                         
   1   1  12          1.73         10.10         2.81 o                         
   2   1  12        580.03        591.78         8.95 o                         
   3   1  12        849.06        833.49        12.87 o                         
   4   1  12        257.36        244.67         6.37 o                         
   5   1  12       1329.60       1346.62        19.36 o                         
   6   1  12        102.46        110.00         6.23 o                         
   7   1  12          1.94         10.77         5.79 o                         
   8   1  12        203.28        208.05        10.58 o                         
   9   1  12        365.91        385.09        13.33 o                         
  10   1  12        205.36        219.06        13.92 o                         
  11   1  12         34.22         19.73        12.48 o                         
 -12   2  12         85.29         87.21         8.76 o                         
 -11   2  12        875.75        860.74        18.57 o                         
 -10   2  12         28.20         27.44         6.33 o                         
  -9   2  12         75.71         58.34         5.66 o                         
  -8   2  12       2126.66       2076.40        25.68 o                         
  -7   2  12         87.16         88.56         5.69 o                         
  -6   2  12       2271.69       2316.44        26.88 o                         
  -5   2  12       3161.43       3085.85        37.34 o                         
  -4   2  12        533.94        535.54        13.16 o                         
  -3   2  12      10069.83      10124.87        97.77 o                         
  -2   2  12        396.65        347.16         6.81 o                         
  -1   2  12         95.26         93.22         3.98 o                         
   0   2  12       7711.39       7742.39        68.44 o                         
   1   2  12        698.15        654.95         9.91 o                         
   2   2  12        948.94       1004.37        15.29 o                         
   3   2  12       1616.48       1584.26        21.55 o                         
   4   2  12        321.90        333.53        10.15 o                         
   5   2  12       2694.91       2722.05        39.09 o                         
   6   2  12       3562.32       3546.12        64.28 o                         
   7   2  12          4.13         13.77         4.65 o                         
   8   2  12        409.38        421.61        15.24 o                         
   9   2  12          3.87         11.20        10.07 o                         
  10   2  12         43.45         65.79        18.56 o                         
  11   2  12         76.23         93.40        29.76 o                         
 -11   3  12        120.46        115.22         7.72 o                         
 -10   3  12        173.18        186.08         8.45 o                         
  -9   3  12         18.46         21.47         5.06 o                         
  -8   3  12        135.79        165.78         7.28 o                         
  -7   3  12         16.58         23.50         4.54 o                         
  -6   3  12       2250.96       2193.78        26.07 o                         
  -5   3  12         62.31         63.06         4.91 o                         
  -4   3  12         21.85         24.41         3.97 o                         
  -3   3  12        618.56        592.27        19.28 o                         
  -2   3  12        553.10        506.29         9.37 o                         
  -1   3  12        304.71        311.90         8.68 o                         
   0   3  12       1235.08       1351.70        22.14 o                         
   1   3  12       1401.84       1335.33        36.40 o                         
   2   3  12       1012.96       1018.48        16.08 o                         
   3   3  12        367.99        358.52        11.52 o                         
   4   3  12         29.36         29.82         4.91 o                         
   5   3  12       2747.57       2743.29        34.92 o                         
   6   3  12        702.46        705.71        14.14 o                         
   7   3  12       1604.51       1563.37        48.27 o                         
   8   3  12        732.23        732.16        25.22 o                         
   9   3  12         27.53         23.48        16.04 o                         
  10   3  12         21.64         19.22         8.80 o                         
 -11   4  12       1086.58       1108.85        30.89 o                         
 -10   4  12       1301.57       1318.16        20.69 o                         
  -9   4  12          3.81          0.58         4.83 o                         
  -8   4  12        308.82        307.76         9.96 o                         
  -7   4  12         37.68         31.53         4.87 o                         
  -6   4  12         87.68         82.56         5.57 o                         
  -5   4  12       1596.50       1536.94        19.97 o                         
  -4   4  12        820.22        760.04        12.40 o                         
  -3   4  12       6145.40       6059.21        91.81 o                         
  -2   4  12       3141.89       3113.06        38.04 o                         
  -1   4  12       2151.45       2207.53        28.64 o                         
   0   4  12       1331.53       1360.16        22.82 o                         
   1   4  12         59.92         49.57         5.83 o                         
   2   4  12        210.71        227.19        10.11 o                         
   3   4  12        454.66        449.60        11.07 o                         
   4   4  12        532.44        529.75        12.15 o                         
   5   4  12       6548.99       6560.08        75.19 o                         
   6   4  12       2766.27       2794.35        42.35 o                         
   7   4  12          3.41          5.83         6.16 o                         
   8   4  12       2201.86       2217.49        36.72 o                         
   9   4  12        220.84        209.28        20.14 o                         
  10   4  12         35.40         41.53         9.54 o                         
 -10   5  12          0.19         -4.24         5.40 o                         
  -9   5  12         54.21         66.77         7.99 o                         
  -8   5  12        130.89        115.75         8.27 o                         
  -7   5  12        986.62        935.17        15.90 o                         
  -6   5  12         11.20         24.63         5.27 o                         
  -5   5  12        275.19        271.23         9.54 o                         
  -4   5  12        223.37        222.76         9.25 o                         
  -3   5  12         69.81         58.23         6.51 o                         
  -2   5  12        571.58        568.89        14.75 o                         
  -1   5  12        285.44        319.18        11.51 o                         
   0   5  12        571.22        587.40        12.57 o                         
   1   5  12        180.47        200.89         9.66 o                         
   2   5  12        705.26        695.92        13.86 o                         
   3   5  12       2205.19       2161.96        29.45 o                         
   4   5  12       1567.01       1516.29        23.09 o                         
   5   5  12        711.74        700.54        17.33 o                         
   6   5  12          5.94          7.77         6.02 o                         
   7   5  12         71.49         78.10         8.43 o                         
   8   5  12        885.67        882.73        26.70 o                         
   9   5  12         18.94         23.67         7.84 o                         
  -8   6  12        854.66        892.76        18.78 o                         
  -7   6  12         73.30         70.09         6.96 o                         
  -6   6  12       1631.18       1610.66        29.60 o                         
  -5   6  12       1042.64       1059.79        22.28 o                         
  -4   6  12        142.09        128.36         8.88 o                         
  -3   6  12        334.72        352.74        13.05 o                         
  -2   6  12       1282.81       1288.70        24.40 o                         
  -1   6  12         28.13         26.87         6.53 o                         
   0   6  12       3076.26       3002.93        45.05 o                         
   1   6  12        440.06        418.78        11.30 o                         
   2   6  12        109.55        116.25         7.42 o                         
   3   6  12        824.78        838.67        27.87 o                         
   4   6  12        163.59        161.15        12.26 o                         
   5   6  12          6.02         -2.59         6.15 o                         
   6   6  12         88.81         87.72        13.63 o                         
   7   6  12         11.79          7.15         9.80 o                         
  -6   7  12         86.20         83.45         8.93 o                         
  -5   7  12        840.07        848.12        21.07 o                         
  -4   7  12        493.31        517.09        16.66 o                         
  -3   7  12          0.48          4.78         6.03 o                         
  -2   7  12         21.85         24.29         6.73 o                         
  -1   7  12         71.72         75.84         8.09 o                         
   0   7  12        709.53        690.99        21.03 o                         
   1   7  12        306.71        305.39        23.45 o                         
   2   7  12         44.85         40.31         7.18 o                         
   3   7  12          7.37         11.18         6.51 o                         
   4   7  12        222.50        230.20        11.94 o                         
   5   7  12          4.16          8.78         9.76 o                         
  -2   8  12        122.55        127.35        10.20 o                         
  -1   8  12         91.71         84.25         9.05 o                         
   0   8  12        538.81        603.97        30.89 o                         
   1   8  12         34.94         62.55        13.61 o                         
 -12   1  13        893.29        906.39        20.00 o                         
 -11   1  13         74.37         63.87         7.50 o                         
 -10   1  13       2551.64       2439.69        34.19 o                         
  -9   1  13        754.60        863.89        17.03 o                         
  -8   1  13        466.73        394.33         9.84 o                         
  -7   1  13        494.21        484.13        11.71 o                         
  -6   1  13         15.05         26.97         6.43 o                         
  -5   1  13         14.95         13.75         3.44 o                         
  -4   1  13       2828.16       2759.09        29.73 o                         
  -3   1  13        393.75        411.67         7.23 o                         
  -2   1  13        890.14        852.17        10.56 o                         
  -1   1  13       9437.65       9284.64        81.71 o                         
   0   1  13         17.72         49.89         2.95 o                         
   1   1  13       1320.38       1232.03        19.66 o                         
   2   1  13        855.06        874.15        11.84 o                         
   3   1  13        164.38        141.86         5.43 o                         
   4   1  13       4158.47       4113.55        47.06 o                         
   5   1  13       2681.52       2630.34        38.84 o                         
   6   1  13        693.66        722.76        16.77 o                         
   7   1  13       4530.34       4563.12        62.94 o                         
   8   1  13        181.23        183.94         9.87 o                         
   9   1  13        395.63        394.22        14.04 o                         
  10   1  13        381.71        380.27        25.71 o                         
  11   1  13          1.93        -16.59        11.06 o                         
 -12   2  13         57.71         45.32        10.42 o                         
 -11   2  13          5.24         -5.28         6.11 o                         
 -10   2  13         36.89         37.06         6.78 o                         
  -9   2  13        720.17        729.99        13.91 o                         
  -8   2  13        529.96        512.42        11.29 o                         
  -7   2  13        306.68        280.74         8.74 o                         
  -6   2  13          9.77          2.52         4.06 o                         
  -5   2  13         75.19         66.44         5.41 o                         
  -4   2  13          3.31          0.51         2.30 o                         
  -3   2  13         50.71         55.15         3.70 o                         
  -2   2  13       1352.42       1399.10        15.37 o                         
  -1   2  13        817.02        865.99        11.38 o                         
   0   2  13        766.06        738.81        10.64 o                         
   1   2  13        261.93        321.09         8.52 o                         
   2   2  13         34.69         23.71         4.66 o                         
   3   2  13         64.06         72.61        11.07 o                         
   4   2  13        982.78        967.55        18.02 o                         
   5   2  13       5216.16       5162.10        59.74 o                         
   6   2  13        387.74        399.59        13.24 o                         
   7   2  13         86.13         80.74         9.93 o                         
   8   2  13        496.51        489.55        15.16 o                         
   9   2  13        198.34        206.51        20.89 o                         
  10   2  13         19.47         23.21         8.59 o                         
  11   2  13          2.10         -6.42         8.75 o                         
 -11   3  13        454.33        437.60        14.66 o                         
 -10   3  13        396.91        351.76        11.16 o                         
  -9   3  13        380.62        359.00        10.56 o                         
  -8   3  13          2.50          0.15         4.52 o                         
  -7   3  13       4685.27       4536.08        48.50 o                         
  -6   3  13        922.15        961.35        14.92 o                         
  -5   3  13          9.35         13.96         4.33 o                         
  -4   3  13       6013.46       5895.40        59.61 o                         
  -3   3  13       2560.07       2417.70        29.53 o                         
  -2   3  13       1266.84       1302.92        17.68 o                         
  -1   3  13        136.40        103.91        10.82 o                         
   0   3  13       1984.75       2037.58        30.64 o                         
   1   3  13        160.37        131.99         6.56 o                         
   2   3  13       2252.80       2189.37        28.53 o                         
   3   3  13        364.93        358.95         9.97 o                         
   4   3  13       7166.28       7072.90        79.80 o                         
   5   3  13        304.95        332.97        10.57 o                         
   6   3  13       1984.21       1985.55        27.66 o                         
   7   3  13        456.05        438.41        17.80 o                         
   8   3  13         92.16         99.49         8.50 o                         
   9   3  13        246.79        252.96        15.94 o                         
  10   3  13        554.50        550.55        30.38 o                         
 -10   4  13         72.00         87.25         8.12 o                         
  -9   4  13        160.54        170.77         8.08 o                         
  -8   4  13        127.71        121.28         6.92 o                         
  -7   4  13        172.13        155.27         7.03 o                         
  -6   4  13        814.15        775.89        13.51 o                         
  -5   4  13        282.67        288.50         8.55 o                         
  -4   4  13        484.21        473.27        11.41 o                         
  -3   4  13          0.78          5.18         5.29 o                         
  -2   4  13        496.56        528.40        11.62 o                         
  -1   4  13         71.56         65.48         5.58 o                         
   0   4  13         87.52         90.71         5.54 o                         
   1   4  13        480.46        456.03        11.68 o                         
   2   4  13        379.18        359.61        10.15 o                         
   3   4  13        379.42        362.44        10.39 o                         
   4   4  13         95.29         88.13         6.41 o                         
   5   4  13        670.70        641.07        14.88 o                         
   6   4  13          0.63          5.51         5.61 o                         
   7   4  13          8.60          5.45         6.05 o                         
   8   4  13         20.91         25.44         6.87 o                         
   9   4  13         57.59         63.35         8.25 o                         
  -9   5  13        397.51        370.64        11.81 o                         
  -8   5  13        152.78        136.49         7.52 o                         
  -7   5  13        491.49        492.10        13.45 o                         
  -6   5  13        186.32        194.97         8.87 o                         
  -5   5  13         90.35        112.09         8.38 o                         
  -4   5  13        952.20        969.66        21.70 o                         
  -3   5  13        371.77        371.32        12.53 o                         
  -2   5  13        355.22        364.01        14.95 o                         
  -1   5  13        397.70        407.10        12.79 o                         
   0   5  13         43.33         41.98         5.05 o                         
   1   5  13       2124.05       2080.07        28.49 o                         
   2   5  13        802.41        825.41        15.55 o                         
   3   5  13        192.87        187.41         8.95 o                         
   4   5  13       2135.00       2121.99        29.63 o                         
   5   5  13         50.67         53.98         7.09 o                         
   6   5  13        327.15        312.51        18.33 o                         
   7   5  13        209.67        220.07        17.08 o                         
   8   5  13         23.87         34.24        15.42 o                         
  -8   6  13        140.07        156.01         9.24 o                         
  -7   6  13        275.40        294.13        15.32 o                         
  -6   6  13         24.73         30.45         6.87 o                         
  -5   6  13         37.72         44.74         9.01 o                         
  -4   6  13         29.86         39.87         6.84 o                         
  -3   6  13          9.11          7.07         5.94 o                         
  -2   6  13        344.47        382.46        15.80 o                         
  -1   6  13         59.87         62.06         7.49 o                         
   0   6  13         25.89         31.64         7.91 o                         
   1   6  13        245.48        264.84        15.07 o                         
   2   6  13        864.67        854.87        16.58 o                         
   3   6  13        324.43        316.27        20.25 o                         
   4   6  13         52.28         60.39         9.20 o                         
   5   6  13        493.74        484.30        15.87 o                         
   6   6  13        196.38        205.31        11.50 o                         
   7   6  13         27.73         21.77         7.93 o                         
  -6   7  13        260.18        305.44        14.75 o                         
  -5   7  13          2.17          9.52         6.76 o                         
  -4   7  13       1543.07       1530.39        29.40 o                         
  -3   7  13        122.97        129.58         9.68 o                         
  -2   7  13       1176.32       1196.17        24.74 o                         
  -1   7  13       1156.35       1130.64        23.71 o                         
   0   7  13        104.13        120.97        11.37 o                         
   1   7  13        589.22        591.62        16.81 o                         
   2   7  13         48.34         57.58         9.99 o                         
   3   7  13        208.60        199.70        11.13 o                         
   4   7  13        168.93        184.99        11.25 o                         
   5   7  13         33.78         42.68        11.06 o                         
 -12   0  14         67.86         93.81        12.76 o                         
 -11   0  14        210.45        265.03        16.34 o                         
 -10   0  14        297.86        277.54        15.97 o                         
  -9   0  14        152.73        147.62        12.06 o                         
  -8   0  14        392.64        445.60        17.05 o                         
  -7   0  14       2739.71       2782.04        40.55 o                         
  -6   0  14       3298.80       3227.09        45.33 o                         
  -5   0  14        100.80         89.18         6.34 o                         
  -4   0  14        359.71        339.85        10.08 o                         
  -3   0  14        153.41        149.56         7.19 o                         
  -2   0  14       3427.40       3232.48        43.66 o                         
  -1   0  14        169.42        157.23        10.16 o                         
   0   0  14       7155.17       7385.07        92.87 o                         
   1   0  14       6315.73       6764.62        85.35 o                         
   3   0  14        713.46        773.76        24.03 o                         
   4   0  14       1846.70       1812.33        34.42 o                         
   5   0  14      15715.59      15572.84       236.81 o                         
   6   0  14       1375.10       1373.59        44.42 o                         
   7   0  14        108.26        129.29        15.58 o                         
   8   0  14        984.21        960.93        36.68 o                         
   9   0  14        455.96        471.29        26.46 o                         
  10   0  14       1855.60       1884.30        56.90 o                         
 -12   1  14         21.15          4.59         6.86 o                         
 -11   1  14        126.71        132.00         8.96 o                         
 -10   1  14         84.47         96.34         7.90 o                         
  -9   1  14       1688.34       1559.85        24.44 o                         
  -8   1  14        618.11        513.12        11.13 o                         
  -7   1  14        340.97        334.28         9.12 o                         
  -6   1  14          0.15          2.45         4.17 o                         
  -5   1  14       1155.08       1138.80        15.54 o                         
  -4   1  14        448.77        433.06         8.04 o                         
  -3   1  14          0.31         -0.54         2.86 o                         
  -2   1  14        182.10        184.74         5.34 o                         
  -1   1  14         38.17         38.23         5.00 o                         
   0   1  14        254.76        200.03         5.70 o                         
   1   1  14        102.06         94.13         4.65 o                         
   2   1  14         10.27         14.87         3.02 o                         
   3   1  14        175.09        164.60         5.97 o                         
   4   1  14         12.25          7.71         3.95 o                         
   5   1  14        310.84        306.85        12.16 o                         
   6   1  14        574.14        571.50        15.30 o                         
   7   1  14        489.58        473.68        14.22 o                         
   8   1  14          6.54         -3.04         6.04 o                         
   9   1  14        579.82        570.37        20.29 o                         
  10   1  14        341.09        348.19        25.58 o                         
  11   1  14         63.25         69.25        15.80 o                         
 -11   2  14       1464.35       1548.65        26.28 o                         
 -10   2  14        186.95        184.25         9.58 o                         
  -9   2  14        191.93        204.00         8.34 o                         
  -8   2  14       1254.65       1295.07        18.77 o                         
  -7   2  14         16.65         18.51         4.55 o                         
  -6   2  14       2587.80       2579.93        29.66 o                         
  -5   2  14        977.33        965.30        16.03 o                         
  -4   2  14          3.53          3.61         2.34 o                         
  -3   2  14      12336.27      12012.62       115.66 o                         
  -2   2  14       1012.05       1015.29        12.39 o                         
  -1   2  14       2086.11       2032.80        25.58 o                         
   0   2  14        917.83        855.71        13.17 o                         
   1   2  14        623.28        610.11        11.74 o                         
   2   2  14       1587.72       1509.01        21.12 o                         
   3   2  14          4.72          3.75         4.13 o                         
   4   2  14       1534.82       1494.50        36.18 o                         
   5   2  14       5800.72       5716.30        65.75 o                         
   6   2  14        147.30        163.72        10.26 o                         
   7   2  14       2592.20       2623.57        50.20 o                         
   8   2  14        181.70        209.26        10.92 o                         
   9   2  14         32.82         46.87         9.35 o                         
  10   2  14        472.61        499.34        20.46 o                         
 -11   3  14          2.69          0.28         6.59 o                         
 -10   3  14          6.86         -0.41         6.14 o                         
  -9   3  14         82.47         66.42         6.24 o                         
  -8   3  14       1358.77       1253.54        18.69 o                         
  -7   3  14         60.18         69.50         5.54 o                         
  -6   3  14        675.74        684.67        12.40 o                         
  -5   3  14        531.11        523.66        10.68 o                         
  -4   3  14        187.60        181.77         7.12 o                         
  -3   3  14       3197.46       3196.88        37.88 o                         
  -2   3  14         75.53         86.16        15.53 o                         
   0   3  14        704.64        673.39        12.82 o                         
   1   3  14        547.07        538.59        11.58 o                         
   2   3  14          1.70          3.93         4.37 o                         
   3   3  14        969.72        978.59        16.70 o                         
   4   3  14         33.82         33.96         7.20 o                         
   5   3  14          2.51          7.24         4.65 o                         
   6   3  14         35.07         25.99         5.30 o                         
   7   3  14          0.32         -9.26         7.19 o                         
   8   3  14        897.39        915.49        26.10 o                         
   9   3  14         59.27         50.43        10.10 o                         
  10   3  14         11.80          3.62        22.72 o                         
 -10   4  14        549.52        560.48        13.76 o                         
  -9   4  14        694.47        721.23        15.70 o                         
  -8   4  14        567.72        578.25        12.84 o                         
  -7   4  14          8.32         10.75         4.96 o                         
  -6   4  14         14.95         28.34         5.13 o                         
  -5   4  14        247.02        251.77         9.33 o                         
  -4   4  14       1464.80       1448.41        25.68 o                         
  -3   4  14       8234.68       8354.61       108.40 o                         
  -2   4  14        148.00        150.76         8.13 o                         
  -1   4  14       5802.61       5840.25        67.01 o                         
   0   4  14       1241.38       1224.27        19.12 o                         
   1   4  14          9.52          9.47         4.57 o                         
   2   4  14       2320.76       2290.25        30.48 o                         
   3   4  14         49.06         56.94         5.72 o                         
   4   4  14       1905.50       1833.44        26.27 o                         
   5   4  14        924.96        913.70        17.01 o                         
   6   4  14         43.14         40.31         6.74 o                         
   7   4  14       2108.83       2015.55        34.13 o                         
   8   4  14       1787.01       1854.58        32.73 o                         
   9   4  14         72.84         78.64        12.85 o                         
  -9   5  14        237.64        227.09        10.61 o                         
  -8   5  14         61.28         68.44         6.95 o                         
  -7   5  14        786.51        755.78        16.28 o                         
  -6   5  14         11.12          8.27         9.79 o                         
  -5   5  14        582.58        542.32        15.44 o                         
  -4   5  14       1422.33       1411.48        25.97 o                         
  -3   5  14        285.29        282.22        15.69 o                         
  -2   5  14        244.78        252.40        11.29 o                         
  -1   5  14        786.94        757.61        21.18 o                         
   0   5  14          2.56          4.22         4.47 o                         
   1   5  14        754.52        751.23        14.93 o                         
   2   5  14        215.17        191.76         8.43 o                         
   3   5  14       1080.28       1034.49        18.18 o                         
   4   5  14        199.04        193.52         9.16 o                         
   5   5  14          0.16         -2.56         5.74 o                         
   6   5  14         84.47         79.72         8.28 o                         
   7   5  14        244.61        237.87        12.33 o                         
   8   5  14         10.14         29.47         9.85 o                         
  -7   6  14         33.21         44.52         7.73 o                         
  -6   6  14        374.41        411.60        14.98 o                         
  -5   6  14        302.19        318.92        13.30 o                         
  -4   6  14         13.81          7.32         6.26 o                         
  -3   6  14        274.31        303.16        12.98 o                         
  -2   6  14         20.31         13.56         6.32 o                         
  -1   6  14       1005.55       1010.50        21.87 o                         
   0   6  14       1765.58       1739.57        46.41 o                         
   1   6  14         22.41         23.50         5.37 o                         
   2   6  14        685.57        680.63        14.89 o                         
   3   6  14       1586.61       1563.93        28.55 o                         
   4   6  14        541.08        525.00        19.73 o                         
   5   6  14       2214.01       2130.63        36.38 o                         
   6   6  14        252.38        208.97        11.67 o                         
  -5   7  14         10.36         21.09         7.33 o                         
  -4   7  14         98.81        108.10         9.71 o                         
  -3   7  14          6.54          3.09         6.35 o                         
  -2   7  14        158.80        160.65        10.38 o                         
  -1   7  14         62.41         64.97        14.26 o                         
   0   7  14         38.11         34.70         7.12 o                         
   1   7  14         15.41         26.58         6.97 o                         
   2   7  14        319.28        295.25        16.79 o                         
   3   7  14         11.25          3.62         6.63 o                         
   4   7  14         46.75         62.78         8.66 o                         
 -11   1  15          3.88         -9.15         6.10 o                         
 -10   1  15       1871.24       1954.31        29.49 o                         
  -9   1  15       1330.92       1207.82        20.89 o                         
  -8   1  15       2947.37       2799.74        32.60 o                         
  -7   1  15       1987.13       1970.90        24.40 o                         
  -6   1  15        381.41        370.75        10.70 o                         
  -5   1  15       2039.49       1977.92        21.45 o                         
  -4   1  15        275.92        277.97         6.99 o                         
  -3   1  15       1702.31       1669.98        18.20 o                         
  -2   1  15       2629.48       2574.05        25.58 o                         
  -1   1  15       3248.19       3329.95        31.78 o                         
   0   1  15        388.61        295.74        10.52 o                         
   1   1  15       5856.76       5760.71        63.87 o                         
   2   1  15         42.70         48.52         3.81 o                         
   3   1  15        967.80        883.18        21.73 o                         
   4   1  15        159.52        140.45         8.35 o                         
   5   1  15         21.38         28.11         6.50 o                         
   6   1  15        866.41        870.71        18.89 o                         
   7   1  15        684.18        726.25        17.49 o                         
   8   1  15        222.51        218.05        12.24 o                         
   9   1  15       1890.80       1977.81        41.89 o                         
  10   1  15        242.05        226.90        21.28 o                         
 -11   2  15        586.33        555.13        16.05 o                         
 -10   2  15        851.48        834.41        17.97 o                         
  -9   2  15         17.82         17.39         5.18 o                         
  -8   2  15         49.17         57.18         5.69 o                         
  -7   2  15        580.30        578.08        11.84 o                         
  -6   2  15        844.16        857.82        13.96 o                         
  -5   2  15         42.48         37.36         4.57 o                         
  -4   2  15       2357.57       2355.12        26.68 o                         
  -3   2  15       2709.02       2676.51        26.89 o                         
  -2   2  15       3953.64       3840.98        40.28 o                         
  -1   2  15        402.48        396.72         8.97 o                         
   0   2  15        288.99        286.85         9.72 o                         
   1   2  15        521.17        533.99        11.55 o                         
   2   2  15        122.78        123.65         6.39 o                         
   3   2  15        388.79        358.94        12.24 o                         
   4   2  15       2270.33       2215.10        29.45 o                         
   5   2  15        697.24        678.44        16.79 o                         
   6   2  15        138.14        132.02         8.76 o                         
   7   2  15       1189.89       1189.00        23.77 o                         
   8   2  15         32.44         26.78        11.97 o                         
   9   2  15          0.02          0.15         8.03 o                         
  10   2  15        147.71        132.60        19.27 o                         
 -11   3  15         84.60         63.33         8.31 o                         
 -10   3  15        529.59        562.02        16.30 o                         
  -9   3  15        288.25        264.89         9.71 o                         
  -8   3  15        961.68        907.87        15.72 o                         
  -7   3  15       1071.65       1092.69        16.89 o                         
  -6   3  15         50.41         48.14         5.02 o                         
  -5   3  15       6910.50       6916.97        69.99 o                         
  -4   3  15       4369.18       4341.01        45.62 o                         
  -3   3  15        306.29        323.46        10.97 o                         
  -2   3  15       4465.49       4313.33       113.70 o                         
  -1   3  15        332.98        285.32        10.56 o                         
   0   3  15        509.25        514.61        11.57 o                         
   1   3  15         23.27         21.63         4.91 o                         
   2   3  15        158.79        134.59         8.04 o                         
   3   3  15       4366.83       4220.20        50.46 o                         
   4   3  15       1003.18       1001.88        22.37 o                         
   5   3  15        170.13        177.42         8.00 o                         
   6   3  15        477.39        452.04        22.16 o                         
   7   3  15          6.84        -10.35         6.90 o                         
   8   3  15         40.51         33.28        28.30 o                         
   9   3  15         22.38         24.87        12.88 o                         
 -10   4  15         69.23         77.57         7.08 o                         
  -9   4  15         77.47         79.13         6.79 o                         
  -8   4  15         52.82         58.63         6.00 o                         
  -7   4  15        205.98        215.59         8.58 o                         
  -6   4  15         37.58         45.71         5.25 o                         
  -5   4  15        234.29        224.86        11.11 o                         
  -4   4  15         60.32         62.22         7.08 o                         
  -3   4  15        367.75        378.97        12.64 o                         
  -2   4  15        120.53        122.72        10.44 o                         
  -1   4  15        192.74        197.42         8.58 o                         
   0   4  15         15.86         19.99         4.73 o                         
   1   4  15        263.55        235.18         9.24 o                         
   2   4  15        495.95        512.03        12.13 o                         
   3   4  15        656.50        650.15        13.83 o                         
   4   4  15        200.04        190.34         8.44 o                         
   5   4  15          1.08          0.31         5.03 o                         
   6   4  15       1095.32       1089.45        22.35 o                         
   7   4  15         16.15         15.61         8.07 o                         
   8   4  15        400.97        469.17        32.06 o                         
   9   4  15        193.55        193.10        23.67 o                         
  -9   5  15         45.70         56.13         7.47 o                         
  -8   5  15        173.19        198.84        10.01 o                         
  -7   5  15       1201.72       1156.84        24.40 o                         
  -6   5  15          9.45          0.67         5.89 o                         
  -5   5  15       1126.66       1163.14        24.73 o                         
  -4   5  15        243.08        257.56        11.86 o                         
  -3   5  15        145.32        154.55        13.45 o                         
  -2   5  15       1079.67       1092.19        22.21 o                         
  -1   5  15        252.64        231.54        11.27 o                         
   0   5  15        117.72        122.61         7.11 o                         
   1   5  15       2855.42       2819.87        36.79 o                         
   2   5  15        183.63        191.68         8.66 o                         
   3   5  15        597.18        612.70        14.02 o                         
   4   5  15        842.95        852.42        16.79 o                         
   5   5  15         35.05         27.49         6.79 o                         
   6   5  15        374.59        380.12        14.44 o                         
   7   5  15        215.39        207.30        13.80 o                         
  -7   6  15        909.02        962.82        22.79 o                         
  -6   6  15        213.62        212.76        11.89 o                         
  -5   6  15         98.31        108.33         9.78 o                         
  -4   6  15        662.12        636.20        17.67 o                         
  -3   6  15       1176.43       1195.63        24.69 o                         
  -2   6  15        518.74        525.25        32.29 o                         
  -1   6  15         29.75         28.42         8.19 o                         
   0   6  15        273.10        264.01        12.39 o                         
   1   6  15       1069.67       1066.41        19.34 o                         
   2   6  15        482.02        489.69        13.06 o                         
   3   6  15        546.15        555.97        21.37 o                         
   4   6  15        416.01        366.91        14.15 o                         
   5   6  15          9.47         15.45         6.83 o                         
   6   6  15          6.18         12.51         7.01 o                         
  -4   7  15          1.63          4.89         7.00 o                         
  -3   7  15          2.07          7.17         6.75 o                         
  -2   7  15        405.35        409.27        15.67 o                         
  -1   7  15        133.22        131.49        12.20 o                         
   0   7  15        546.59        575.17        17.44 o                         
   1   7  15       1134.14       1153.80        24.60 o                         
   2   7  15        509.10        488.16        20.13 o                         
   3   7  15        226.08        223.96        12.04 o                         
 -11   0  16        311.45        287.15        17.33 o                         
 -10   0  16         11.80         12.50         8.86 o                         
  -9   0  16        403.46        425.56        18.33 o                         
  -8   0  16         95.52        112.01        19.12 o                         
  -7   0  16        865.55        866.30        18.25 o                         
  -6   0  16       1899.29       1849.19        29.33 o                         
  -5   0  16          7.00         13.22         5.38 o                         
  -4   0  16      12616.67      12455.56       155.59 o                         
  -3   0  16       3892.00       3906.45        52.76 o                         
  -2   0  16          9.67          5.06         4.30 o                         
  -1   0  16        753.83        712.93        13.93 o                         
   0   0  16       2006.45       1911.04        52.08 o                         
   1   0  16        255.60        243.89        20.04 o                         
   4   0  16         93.60         92.79         8.83 o                         
   5   0  16        159.32        184.60        18.72 o                         
   6   0  16        676.14        651.99        30.40 o                         
   7   0  16        435.63        428.50        27.12 o                         
   8   0  16        261.34        232.97        20.71 o                         
   9   0  16          7.03        -12.65        11.90 o                         
  10   0  16       1454.36       1541.16        52.35 o                         
 -11   1  16         13.24          3.10         8.30 o                         
 -10   1  16        261.14        261.76        11.27 o                         
  -9   1  16          0.36         -4.54         5.50 o                         
  -8   1  16        599.89        557.23        13.75 o                         
  -7   1  16         14.69         19.98         5.33 o                         
  -6   1  16       1076.78       1095.05        16.05 o                         
  -5   1  16        166.28        168.22         5.97 o                         
  -4   1  16          0.50          1.32         3.47 o                         
  -3   1  16        410.16        396.52         7.90 o                         
  -2   1  16        496.70        501.33         8.48 o                         
  -1   1  16        920.25        934.60        13.35 o                         
   0   1  16         63.44         65.41         4.48 o                         
   1   1  16        781.97        789.78        13.71 o                         
   2   1  16         11.85         15.87        11.50 o                         
   3   1  16       2502.23       2283.94       157.15 o                         
   4   1  16         24.86         31.17         6.51 o                         
   5   1  16       2785.40       2773.27        41.59 o                         
   6   1  16        483.45        497.57        14.92 o                         
   7   1  16         87.81         91.57        11.11 o                         
   8   1  16          0.08         -8.30         8.48 o                         
   9   1  16         34.98          9.27         9.06 o                         
  10   1  16         24.56         20.49        13.72 o                         
 -11   2  16        604.97        596.61        16.44 o                         
 -10   2  16         63.74         67.22         7.54 o                         
  -9   2  16        521.57        529.08        15.77 o                         
  -8   2  16        452.23        433.38        11.07 o                         
  -7   2  16        236.10        213.12         7.94 o                         
  -6   2  16       1123.22       1159.17        16.84 o                         
  -5   2  16        189.58        185.30         8.12 o                         
  -4   2  16       2077.32       2101.98        22.62 o                         
  -3   2  16        494.72        509.71        10.20 o                         
  -2   2  16       1090.23       1042.02        14.68 o                         
  -1   2  16       2982.91       2932.03        41.64 o                         
   0   2  16         58.49         62.28         6.51 o                         
   1   2  16        421.85        386.01        10.16 o                         
   2   2  16        951.67        923.57        18.12 o                         
   3   2  16          4.07         10.58         4.77 o                         
   4   2  16       7975.98       7904.04       103.28 o                         
   5   2  16       1052.31       1083.56        21.66 o                         
   6   2  16        443.21        437.98        14.23 o                         
   7   2  16       1615.82       1661.10        29.89 o                         
   8   2  16        150.63        156.55        12.02 o                         
   9   2  16         23.58         23.33        11.13 o                         
  10   2  16       1635.14       1719.79        56.68 o                         
 -10   3  16         20.85         13.80         5.77 o                         
  -9   3  16         64.43         58.62         6.24 o                         
  -8   3  16          0.05         -5.05         4.68 o                         
  -7   3  16        334.25        314.43         9.68 o                         
  -6   3  16          0.71         -1.00         4.17 o                         
  -5   3  16         21.31         23.92         4.65 o                         
  -4   3  16          5.17          2.45         4.51 o                         
  -3   3  16        246.59        272.12        14.15 o                         
  -2   3  16        184.06        177.07         7.87 o                         
  -1   3  16        308.65        322.54        10.02 o                         
   0   3  16          3.80          7.92         4.69 o                         
   1   3  16         99.97        110.72         6.72 o                         
   2   3  16          2.68         -3.19         4.56 o                         
   3   3  16        232.90        240.99         9.33 o                         
   4   3  16        137.51        134.35         7.20 o                         
   5   3  16          3.18          0.69         6.05 o                         
   6   3  16        185.88        187.49        10.53 o                         
   7   3  16         34.86         23.81         7.48 o                         
   8   3  16          0.18         -0.40         8.07 o                         
   9   3  16         80.69        119.89        26.08 o                         
  -9   4  16        508.95        532.67        13.31 o                         
  -8   4  16        288.63        274.66        10.06 o                         
  -7   4  16        348.99        364.17        10.81 o                         
  -6   4  16       2981.67       2926.53        44.85 o                         
  -5   4  16       1492.91       1531.12        27.70 o                         
  -4   4  16        150.55        133.53         8.67 o                         
  -3   4  16        689.93        698.61        16.84 o                         
  -2   4  16        171.54        171.84         9.13 o                         
  -1   4  16       3457.22       3452.66        42.78 o                         
   0   4  16       2356.25       2420.15        32.14 o                         
   1   4  16       1478.05       1391.33        27.95 o                         
   2   4  16       2213.12       2122.70        29.28 o                         
   3   4  16          4.39          6.66         4.98 o                         
   4   4  16        840.84        807.94        18.83 o                         
   5   4  16       1288.92       1286.34        21.56 o                         
   6   4  16        388.33        346.57        13.42 o                         
   7   4  16       1128.10       1143.44        30.10 o                         
   8   4  16       1103.13       1142.97        44.20 o                         
  -8   5  16          8.36          9.99         7.04 o                         
  -7   5  16        225.47        217.40        17.91 o                         
  -6   5  16         54.98         62.40         7.80 o                         
  -5   5  16         52.59         67.90         7.88 o                         
  -4   5  16          1.22         -5.94         5.82 o                         
  -3   5  16        351.83        345.70        13.27 o                         
  -2   5  16         55.57         64.43         8.94 o                         
  -1   5  16         14.11         14.97         6.82 o                         
   0   5  16        284.50        257.74         9.82 o                         
   1   5  16         22.57         25.48         5.43 o                         
   2   5  16        266.95        275.36        10.32 o                         
   3   5  16         52.65         45.29         5.99 o                         
   4   5  16        213.48        217.38         9.56 o                         
   5   5  16         46.92         57.05         7.66 o                         
   6   5  16        174.22        165.20        10.56 o                         
   7   5  16        339.65        322.78        14.76 o                         
  -7   6  16         66.41         62.44         8.77 o                         
  -6   6  16        570.80        567.15        33.01 o                         
  -5   6  16        317.67        300.80        13.74 o                         
  -4   6  16       1653.53       1673.27        31.18 o                         
  -3   6  16       1598.23       1584.17        29.78 o                         
  -2   6  16        919.55        912.94        31.75 o                         
  -1   6  16         10.80         26.44         6.73 o                         
   0   6  16         48.70         41.43         7.64 o                         
   1   6  16        311.64        317.99        13.27 o                         
   2   6  16       1870.41       1880.44        28.28 o                         
   3   6  16          2.27          3.78         5.41 o                         
   4   6  16        944.97        947.60        21.84 o                         
   5   6  16        212.96        207.79        11.63 o                         
  -4   7  16          3.42          3.51         8.41 o                         
  -3   7  16          0.07         -0.67         7.14 o                         
  -2   7  16         69.74         65.01         8.92 o                         
  -1   7  16        698.14        711.98        19.53 o                         
   0   7  16         22.92         34.08         7.57 o                         
   1   7  16         13.64         31.15         7.61 o                         
   2   7  16          1.09         15.32         9.62 o                         
 -11   1  17        175.27        195.30        10.73 o                         
 -10   1  17        429.24        413.25        13.74 o                         
  -9   1  17          4.32         -6.65         5.63 o                         
  -8   1  17       3670.20       3702.08        41.46 o                         
  -7   1  17        660.73        664.27        12.62 o                         
  -6   1  17       2543.67       2497.62        29.14 o                         
  -5   1  17        603.24        589.51        10.27 o                         
  -4   1  17        144.45        143.20         5.62 o                         
  -3   1  17        995.29        968.32        12.91 o                         
  -2   1  17        750.44        808.09        12.70 o                         
  -1   1  17         61.12         57.12         4.37 o                         
   0   1  17       3651.88       3493.85        37.34 o                         
   1   1  17       3732.66       3714.36        63.25 o                         
   2   1  17        788.47        767.92        19.82 o                         
   3   1  17       1296.63       1276.25        23.81 o                         
   4   1  17         21.47         15.43         5.96 o                         
   5   1  17        343.26        343.67        12.95 o                         
   6   1  17          9.81          9.86         6.35 o                         
   7   1  17          1.94        -11.25         8.27 o                         
   8   1  17        694.30        654.67        45.64 o                         
   9   1  17        382.22        316.83        17.92 o                         
 -10   2  17        244.44        253.32        11.12 o                         
  -9   2  17        155.86        148.29         7.79 o                         
  -8   2  17        161.96        160.93         7.56 o                         
  -7   2  17         78.05         86.27         6.08 o                         
  -6   2  17         81.04         75.04         6.20 o                         
  -5   2  17       2048.45       2021.62        24.59 o                         
  -4   2  17       4135.96       4143.61        44.12 o                         
  -3   2  17       2147.76       2127.70        25.24 o                         
  -2   2  17        315.48        319.88         8.44 o                         
  -1   2  17       1439.23       1456.68        21.43 o                         
   0   2  17       1521.30       1429.48        60.65 o                         
   1   2  17        212.66        238.75        19.36 o                         
   2   2  17         33.20         55.90         5.55 o                         
   3   2  17       1677.56       1671.29        28.67 o                         
   4   2  17        101.79        103.92         8.32 o                         
   5   2  17        347.00        363.06        13.57 o                         
   6   2  17        118.57        122.28         9.05 o                         
   7   2  17        456.99        467.59        15.92 o                         
   8   2  17        730.30        751.95        27.11 o                         
   9   2  17         88.47         59.82        15.04 o                         
 -10   3  17       1018.02        953.38        17.83 o                         
  -9   3  17         12.36          1.90         5.32 o                         
  -8   3  17        246.17        231.32        11.29 o                         
  -7   3  17         80.07         82.77         6.21 o                         
  -6   3  17          6.24         11.79         6.33 o                         
  -5   3  17       2934.55       2898.44        37.42 o                         
  -4   3  17        477.82        491.66        15.25 o                         
  -3   3  17       3882.89       3831.06        54.07 o                         
  -2   3  17       2238.17       2260.75        30.21 o                         
  -1   3  17          7.28          6.30         4.71 o                         
   0   3  17       1687.76       1671.79        24.14 o                         
   1   3  17        511.67        455.02        11.47 o                         
   2   3  17        437.03        403.15        11.13 o                         
   3   3  17        290.20        295.60         9.93 o                         
   4   3  17        505.13        517.04        15.42 o                         
   5   3  17       2194.03       2099.04        34.87 o                         
   6   3  17       3564.79       3579.79        53.23 o                         
   7   3  17         12.25          0.52         7.36 o                         
   8   3  17        291.01        290.31        24.38 o                         
   9   3  17         13.48         18.45        10.00 o                         
  -9   4  17         64.89         49.33         6.60 o                         
  -8   4  17         17.62          8.91         6.70 o                         
  -7   4  17        227.98        235.60        12.23 o                         
  -6   4  17         34.24         41.78         7.39 o                         
  -5   4  17        153.49        146.70         9.54 o                         
  -4   4  17        578.03        551.63        16.57 o                         
  -3   4  17        814.56        819.95        18.49 o                         
  -2   4  17        270.86        258.83        11.34 o                         
  -1   4  17        733.12        743.74        14.79 o                         
   0   4  17         98.83         96.25         6.61 o                         
   1   4  17         41.27         54.68         5.83 o                         
   2   4  17          0.29          2.60         5.23 o                         
   3   4  17          6.25         12.05         5.01 o                         
   4   4  17          8.60         10.70         5.20 o                         
   5   4  17          6.49          5.12         5.38 o                         
   6   4  17          3.05         -2.23         7.77 o                         
   7   4  17         39.83         47.38        10.21 o                         
   8   4  17         21.15          4.78        13.10 o                         
  -8   5  17       1505.10       1490.27        30.32 o                         
  -7   5  17          7.79          9.83         6.71 o                         
  -6   5  17        104.75        101.20         9.19 o                         
  -5   5  17       1835.13       1798.63        36.17 o                         
  -4   5  17         14.86         15.82         6.64 o                         
  -3   5  17        209.41        226.14        14.41 o                         
  -2   5  17       1799.18       1841.86        31.77 o                         
  -1   5  17         95.77         92.24         8.22 o                         
   0   5  17         85.34         92.52         6.87 o                         
   1   5  17         42.02         58.11        13.76 o                         
   2   5  17        145.26        146.71         8.12 o                         
   3   5  17        883.80        859.92        17.25 o                         
   4   5  17        230.37        216.79         9.86 o                         
   5   5  17         71.79         82.06         8.32 o                         
   6   5  17       1001.70       1030.48        32.55 o                         
  -6   6  17        251.93        240.64        13.04 o                         
  -5   6  17        843.18        814.02        21.02 o                         
  -4   6  17        848.45        827.71        21.97 o                         
  -3   6  17        196.11        210.78        21.53 o                         
  -2   6  17        380.19        405.24        14.86 o                         
  -1   6  17        227.21        221.76        11.69 o                         
   0   6  17         64.86         71.13         8.29 o                         
   1   6  17         12.38         21.83         6.87 o                         
   2   6  17        668.07        714.28        16.13 o                         
   3   6  17         85.46         94.14         7.79 o                         
   4   6  17         99.01         95.55         9.05 o                         
   5   6  17          5.53          1.92         6.69 o                         
  -2   7  17        228.57        230.43        15.74 o                         
  -1   7  17          2.05          6.81         8.01 o                         
   0   7  17        843.48        880.30        21.98 o                         
   1   7  17        287.67        329.87        15.12 o                         
 -11   0  18         49.61         56.68        11.65 o                         
 -10   0  18        135.58        165.99        25.38 o                         
  -9   0  18       2309.73       2278.98        46.20 o                         
  -8   0  18        290.99        289.54        15.90 o                         
  -7   0  18        616.60        565.10        33.25 o                         
  -6   0  18         32.33         50.28         9.10 o                         
  -5   0  18        144.99        150.15         8.60 o                         
  -4   0  18       5151.41       5083.05        67.97 o                         
  -3   0  18          5.39         12.80         5.16 o                         
  -2   0  18        177.54        162.84        23.10 o                         
  -1   0  18       7795.35       7743.76       122.26 o                         
   0   0  18       1379.56       1373.05        28.91 o                         
   1   0  18         83.79        139.40        26.97 o                         
   2   0  18          3.04         11.94         6.56 o                         
   3   0  18        359.56        355.11        14.63 o                         
   4   0  18       1047.03       1074.61        40.84 o                         
   5   0  18       1692.92       1698.10        53.54 o                         
   6   0  18       1556.20       1629.92        52.70 o                         
   7   0  18       3682.50       3664.75        95.71 o                         
   8   0  18        239.84        201.02        20.89 o                         
   9   0  18        297.35        308.45        26.06 o                         
 -10   1  18        119.32        124.08         9.00 o                         
  -9   1  18         44.37         47.87         6.88 o                         
  -8   1  18        212.33        238.72        10.16 o                         
  -7   1  18        140.33        136.78         6.72 o                         
  -6   1  18        282.18        289.23        14.77 o                         
  -5   1  18       1316.48       1323.63        16.50 o                         
  -4   1  18         54.87         54.54         4.57 o                         
  -3   1  18        103.78        110.23         5.77 o                         
  -2   1  18         17.96         25.29         4.31 o                         
  -1   1  18        466.73        481.85         9.80 o                         
   0   1  18        142.79        142.82        11.32 o                         
   1   1  18         29.26         51.72         6.80 o                         
   2   1  18        546.13        526.44        15.03 o                         
   3   1  18        518.39        540.97        15.39 o                         
   4   1  18        214.21        228.55        10.93 o                         
   5   1  18        184.91        177.96        10.23 o                         
   6   1  18         56.64         46.80        10.53 o                         
   7   1  18         64.03         65.80        11.46 o                         
   8   1  18        296.83        299.08        17.30 o                         
   9   1  18          1.45        -13.40         8.93 o                         
 -10   2  18          9.38         -4.68         6.12 o                         
  -9   2  18        936.96        899.28        16.62 o                         
  -8   2  18         35.80         27.80         5.99 o                         
  -7   2  18          3.23         -2.49         4.91 o                         
  -6   2  18          5.23          7.98         4.22 o                         
  -5   2  18       1149.76       1189.14        19.39 o                         
  -4   2  18       1906.14       1875.79        23.36 o                         
  -3   2  18        669.47        687.49        12.23 o                         
  -2   2  18        323.98        301.02         9.81 o                         
  -1   2  18       1354.10       1341.03        20.61 o                         
   0   2  18        532.12        513.48        12.04 o                         
   1   2  18       2077.68       2001.54        27.41 o                         
   2   2  18        903.97        962.69        20.24 o                         
   3   2  18         65.76         59.65         7.36 o                         
   4   2  18       1545.65       1522.18        27.47 o                         
   5   2  18        354.76        379.96        13.94 o                         
   6   2  18          2.62          5.06         6.57 o                         
   7   2  18       2192.38       2133.42        36.26 o                         
   8   2  18         66.38         55.82        11.09 o                         
   9   2  18        630.14        689.38        35.80 o                         
  -9   3  18         19.06         10.11         5.48 o                         
  -8   3  18         64.65         56.74         6.13 o                         
  -7   3  18         11.69          2.41         5.45 o                         
  -6   3  18        139.97        138.51         8.02 o                         
  -5   3  18          2.27          5.91         6.92 o                         
  -4   3  18        588.10        590.33        15.56 o                         
  -3   3  18        138.03        136.23         8.45 o                         
  -2   3  18        272.95        266.46        11.96 o                         
  -1   3  18        666.17        611.42        13.70 o                         
   0   3  18       1595.17       1535.27        22.96 o                         
   1   3  18       1516.10       1471.96        22.34 o                         
   2   3  18        220.40        232.23         9.02 o                         
   3   3  18         69.26         89.22         8.10 o                         
   4   3  18         23.07         16.89         6.69 o                         
   5   3  18        864.06        888.39        26.52 o                         
   6   3  18        231.30        235.73        12.11 o                         
   7   3  18         68.00         68.28         8.85 o                         
   8   3  18        122.28        123.05        18.67 o                         
  -9   4  18        425.22        417.87        18.38 o                         
  -8   4  18         24.44         16.06         7.50 o                         
  -7   4  18       1294.43       1283.22        26.24 o                         
  -6   4  18       1269.25       1248.81        25.35 o                         
  -5   4  18        289.11        265.98        12.80 o                         
  -4   4  18       2305.13       2211.89        44.04 o                         
  -3   4  18        658.69        679.66        16.94 o                         
  -2   4  18        339.38        387.91        13.11 o                         
  -1   4  18        405.74        418.49        11.66 o                         
   0   4  18        299.97        312.46        10.70 o                         
   1   4  18       1340.79       1336.76        21.56 o                         
   2   4  18       1060.03       1103.53        19.26 o                         
   3   4  18       1176.00       1142.14        19.90 o                         
   4   4  18        399.74        412.10        12.33 o                         
   5   4  18          1.90          2.92         6.78 o                         
   6   4  18         56.96         49.15        11.73 o                         
   7   4  18        248.45        222.98        16.15 o                         
  -7   5  18        111.47        110.06        10.10 o                         
  -6   5  18        120.88        114.29         9.83 o                         
  -5   5  18         12.45         12.72         6.90 o                         
  -4   5  18        231.38        217.06        11.78 o                         
  -3   5  18        133.96        117.74        11.12 o                         
  -2   5  18        108.98        110.46         8.81 o                         
  -1   5  18         38.64         46.12         7.09 o                         
   0   5  18        465.30        451.94        14.69 o                         
   1   5  18        260.52        257.67        14.92 o                         
   2   5  18        680.41        639.96        31.35 o                         
   3   5  18         41.68         43.76         7.91 o                         
   4   5  18        464.48        450.96        13.30 o                         
   5   5  18        373.32        383.91        19.78 o                         
   6   5  18         76.94         66.82        11.01 o                         
  -5   6  18          1.55         -1.77         7.10 o                         
  -4   6  18         73.69         96.53         9.72 o                         
  -3   6  18          2.03          4.65         8.05 o                         
  -2   6  18         27.59         28.73         7.17 o                         
  -1   6  18        556.55        570.48        20.53 o                         
   0   6  18          2.14          8.48         6.55 o                         
   1   6  18        299.72        314.76        13.91 o                         
   2   6  18        129.96        144.17         8.66 o                         
   3   6  18        140.37        153.13         9.05 o                         
   4   6  18       1134.81       1126.12        24.65 o                         
 -10   1  19         16.30         11.21         6.65 o                         
  -9   1  19          1.36         -8.61         5.74 o                         
  -8   1  19       1390.60       1442.26        28.09 o                         
  -7   1  19        181.69        181.46         7.63 o                         
  -6   1  19       1740.45       1698.49        22.22 o                         
  -5   1  19       1390.91       1426.30        17.66 o                         
  -4   1  19        331.82        316.17         8.92 o                         
  -3   1  19       1870.52       1819.44        22.69 o                         
  -2   1  19        397.26        416.90         9.52 o                         
  -1   1  19          6.01         11.25         4.53 o                         
   0   1  19       1876.12       1994.98        32.32 o                         
   1   1  19          4.82         21.08         6.20 o                         
   2   1  19       1626.10       1635.84        28.29 o                         
   3   1  19       1767.15       1841.42        46.23 o                         
   4   1  19          4.64          8.59         9.88 o                         
   5   1  19       2310.52       2281.85        46.98 o                         
   6   1  19         44.16         51.64        11.14 o                         
   7   1  19        240.25        228.23        15.56 o                         
   8   1  19        299.52        313.59        28.94 o                         
   9   1  19        456.84        468.00        22.46 o                         
 -10   2  19         44.33         30.22         7.38 o                         
  -9   2  19        256.25        234.09        10.63 o                         
  -8   2  19        253.12        262.36        13.56 o                         
  -7   2  19        390.41        384.31        10.54 o                         
  -6   2  19         19.21         21.90         5.36 o                         
  -5   2  19         24.67         26.34         5.19 o                         
  -4   2  19       1519.47       1526.36        22.70 o                         
  -3   2  19        159.33        163.32         7.72 o                         
  -2   2  19       1234.87       1217.73        19.67 o                         
  -1   2  19         25.56         27.61         5.05 o                         
   0   2  19        811.91        782.80        14.88 o                         
   1   2  19        221.90        240.67        11.18 o                         
   2   2  19        198.39        207.97        12.74 o                         
   3   2  19         55.21         64.93         7.54 o                         
   4   2  19          2.32          5.09         6.37 o                         
   5   2  19        317.98        295.94        13.24 o                         
   6   2  19        396.21        386.09        14.99 o                         
   7   2  19         83.87         68.01         8.90 o                         
   8   2  19         63.17         64.02        11.95 o                         
  -9   3  19        248.51        260.05        11.47 o                         
  -8   3  19        842.77        860.25        18.09 o                         
  -7   3  19         28.21         22.43         6.93 o                         
  -6   3  19         83.18         82.06         7.96 o                         
  -5   3  19        224.81        232.75        11.69 o                         
  -4   3  19        206.91        207.86        11.87 o                         
  -3   3  19       5547.69       5570.43        75.73 o                         
  -2   3  19        988.48       1006.00        17.82 o                         
  -1   3  19        436.80        410.57        11.50 o                         
   0   3  19       4620.43       4531.01        54.57 o                         
   1   3  19        113.46        106.50         6.86 o                         
   2   3  19        676.94        652.29        21.16 o                         
   3   3  19        262.29        290.16        13.02 o                         
   4   3  19        744.24        739.91        18.98 o                         
   5   3  19       1402.04       1496.46        28.57 o                         
   6   3  19       1185.76       1182.61        25.15 o                         
   7   3  19        366.67        350.98        15.14 o                         
   8   3  19        436.13        421.95        30.04 o                         
  -8   4  19        106.27         96.76        10.05 o                         
  -7   4  19         76.04         65.98        15.29 o                         
  -6   4  19        160.75        143.25        13.29 o                         
  -5   4  19        145.67        125.90        11.22 o                         
  -4   4  19         33.58         38.29         6.81 o                         
  -3   4  19          1.91          4.26         5.76 o                         
  -2   4  19          7.89          4.10         5.74 o                         
  -1   4  19         30.27         30.10         5.68 o                         
   0   4  19         18.65         19.15         5.58 o                         
   1   4  19         14.75         12.74         5.32 o                         
   2   4  19        871.87        859.66        16.98 o                         
   3   4  19         41.49         48.91         6.39 o                         
   4   4  19         29.15         29.99         7.36 o                         
   5   4  19         49.60         51.80        11.57 o                         
   6   4  19          0.31          0.90         8.45 o                         
   7   4  19        312.92        271.99        16.86 o                         
  -7   5  19          8.41          1.21         7.41 o                         
  -6   5  19        621.58        612.47        18.87 o                         
  -5   5  19        591.97        607.43        18.35 o                         
  -4   5  19          5.78          6.16         7.67 o                         
  -3   5  19        724.36        741.07        18.92 o                         
  -2   5  19        232.30        236.23        13.02 o                         
  -1   5  19        147.75        163.81        12.64 o                         
   0   5  19       1283.04       1306.78        25.66 o                         
   1   5  19        267.96        258.75        10.90 o                         
   2   5  19        361.39        358.78        18.46 o                         
   3   5  19        686.37        682.28        15.90 o                         
   4   5  19         30.49         39.29         6.55 o                         
   5   5  19        331.76        341.78        33.61 o                         
  -4   6  19         21.38         31.09         9.73 o                         
  -3   6  19          0.35          7.64         7.18 o                         
  -2   6  19        360.33        375.37        15.20 o                         
  -1   6  19         82.23         88.72         9.15 o                         
   0   6  19        249.28        244.44        12.65 o                         
   1   6  19         11.09          9.35        10.93 o                         
   2   6  19         16.98         21.03         6.21 o                         
   3   6  19         48.83         53.65         8.26 o                         
 -10   0  20       1829.37       1829.51        41.44 o                         
  -9   0  20       2140.42       2118.71        44.39 o                         
  -8   0  20        329.54        316.28        20.02 o                         
  -7   0  20         58.79         62.11         9.34 o                         
  -6   0  20         59.10         59.95         7.08 o                         
  -5   0  20         19.21         18.72         5.89 o                         
  -4   0  20       1536.40       1607.95        33.68 o                         
  -3   0  20        736.09        788.70        27.08 o                         
  -2   0  20        645.06        662.19        25.60 o                         
  -1   0  20       1938.82       2044.73        41.79 o                         
   0   0  20       3424.49       3196.66        56.50 o                         
   1   0  20         57.02         79.42         8.31 o                         
   2   0  20        519.22        546.42        29.12 o                         
   3   0  20        463.63        394.29        26.90 o                         
   4   0  20        429.31        441.59        28.63 o                         
   5   0  20        109.49        108.41        18.01 o                         
   6   0  20        984.27        970.54        40.66 o                         
   7   0  20        927.10        907.26        39.78 o                         
   8   0  20        721.71        662.88        35.18 o                         
 -10   1  20          2.72         -9.67         6.44 o                         
  -9   1  20         76.91         74.54         7.71 o                         
  -8   1  20          9.65          5.51         5.71 o                         
  -7   1  20         94.82        104.37         6.55 o                         
  -6   1  20          5.95          6.76         5.15 o                         
  -5   1  20         77.76         82.90         5.77 o                         
  -4   1  20          3.76          3.10         4.20 o                         
  -3   1  20         77.32         83.47         5.46 o                         
  -2   1  20        613.05        595.64        12.97 o                         
  -1   1  20        329.80        337.58        12.50 o                         
   0   1  20         45.13         92.21         7.92 o                         
   1   1  20        256.30        223.58        10.74 o                         
   2   1  20        123.81        157.75        10.17 o                         
   3   1  20          4.27          2.99         5.99 o                         
   4   1  20         81.79         95.92         8.61 o                         
   5   1  20        669.44        698.28        24.32 o                         
   6   1  20        358.59        349.98        33.85 o                         
   7   1  20        162.59        166.10        14.73 o                         
   8   1  20        685.29        652.17        38.52 o                         
  -9   2  20          2.09         -6.64         5.93 o                         
  -8   2  20         10.12          8.42         5.54 o                         
  -7   2  20        784.13        781.08        16.51 o                         
  -6   2  20         64.39         57.24         6.32 o                         
  -5   2  20         45.22         50.53         5.94 o                         
  -4   2  20       2079.44       2127.19        34.23 o                         
  -3   2  20       1125.21       1134.41        19.17 o                         
  -2   2  20        804.43        794.27        15.56 o                         
  -1   2  20        614.86        638.58        14.13 o                         
   0   2  20         13.41         14.22         6.11 o                         
   1   2  20        440.63        459.95        14.49 o                         
   2   2  20        169.78        191.17        13.65 o                         
   3   2  20        200.29        189.44        10.59 o                         
   4   2  20        575.80        552.67        16.57 o                         
   5   2  20          5.32          6.54         8.73 o                         
   6   2  20        640.88        616.55        18.24 o                         
   7   2  20        664.57        661.81        25.30 o                         
   8   2  20        504.31        491.88        22.79 o                         
  -9   3  20          0.96         -6.14         7.02 o                         
  -8   3  20        793.27        801.56        20.53 o                         
  -7   3  20        342.40        360.20        14.17 o                         
  -6   3  20         86.34         88.43         8.40 o                         
  -5   3  20        111.42        111.66        11.85 o                         
  -4   3  20        204.97        218.37        10.92 o                         
  -3   3  20        623.57        652.34        17.21 o                         
  -2   3  20         54.56         52.93         6.08 o                         
  -1   3  20        185.31        193.94         8.82 o                         
   0   3  20        194.76        221.22        13.27 o                         
   1   3  20        113.21        137.19         9.47 o                         
   2   3  20         92.90         83.50         8.42 o                         
   3   3  20          0.06         -3.68         6.42 o                         
   4   3  20         65.45         78.96         8.57 o                         
   5   3  20        128.02        123.19         9.98 o                         
   6   3  20        264.69        271.11        15.89 o                         
   7   3  20        128.99        103.05        10.88 o                         
  -8   4  20          0.93         -6.89        11.18 o                         
  -7   4  20        436.55        456.18        20.13 o                         
  -6   4  20        646.44        634.27        22.20 o                         
  -5   4  20          3.24          6.85         6.33 o                         
  -4   4  20        411.97        413.38        14.60 o                         
  -3   4  20        325.91        321.98        13.02 o                         
  -2   4  20        264.46        258.15        12.30 o                         
  -1   4  20        357.31        360.84        12.69 o                         
   0   4  20         25.92         28.10         5.77 o                         
   1   4  20        205.96        221.62         9.79 o                         
   2   4  20        445.29        431.87        13.08 o                         
   3   4  20       1474.46       1520.04        29.03 o                         
   4   4  20       1804.43       1806.62        32.72 o                         
   5   4  20          2.11         -2.11         9.89 o                         
   6   4  20        175.89        119.76        12.75 o                         
  -6   5  20        492.36        493.53        21.40 o                         
  -5   5  20          1.88         -5.34         8.17 o                         
  -4   5  20        476.40        489.43        18.32 o                         
  -3   5  20         68.67         78.04         8.65 o                         
  -2   5  20         13.19         30.12         7.10 o                         
  -1   5  20         66.18         67.39         8.11 o                         
   0   5  20         52.38         67.88         8.86 o                         
   1   5  20          2.47          4.91         5.43 o                         
   2   5  20        166.97        178.05        13.16 o                         
   3   5  20          0.26          5.15         5.79 o                         
   4   5  20         55.29         39.86         8.37 o                         
  -3   6  20          1.24          6.95         7.22 o                         
  -2   6  20        702.61        744.75        20.43 o                         
  -1   6  20        144.08        146.73        11.96 o                         
   0   6  20          1.81         11.69         7.10 o                         
   1   6  20        664.32        675.57        19.21 o                         
  -9   1  21         97.14         87.73         8.05 o                         
  -8   1  21         89.16         98.64         7.89 o                         
  -7   1  21         25.76         24.39         6.46 o                         
  -6   1  21       1569.49       1561.73        24.28 o                         
  -5   1  21         87.25         99.17         6.88 o                         
  -4   1  21       1236.90       1231.13        20.97 o                         
  -3   1  21       4139.69       4209.62        51.12 o                         
  -2   1  21        157.06        172.81        19.19 o                         
  -1   1  21        279.43        284.14        12.17 o                         
   0   1  21        751.67        759.47        18.61 o                         
   1   1  21        243.63        190.04        10.49 o                         
   2   1  21       1894.07       1943.53        32.91 o                         
   3   1  21        158.10        174.52        17.30 o                         
   4   1  21        268.55        261.08        16.57 o                         
   5   1  21       3816.99       3921.40        72.79 o                         
   6   1  21        712.30        716.26        36.79 o                         
   7   1  21         47.03         27.56        11.22 o                         
  -9   2  21        144.10        146.16        11.05 o                         
  -8   2  21         40.20         36.68         9.14 o                         
  -7   2  21        471.96        457.20        13.28 o                         
  -6   2  21        486.66        494.95        13.16 o                         
  -5   2  21        145.94        155.76         9.67 o                         
  -4   2  21          3.34          1.71         5.85 o                         
  -3   2  21        184.20        192.46        14.01 o                         
  -2   2  21       1404.31       1426.15        26.70 o                         
  -1   2  21        788.74        793.59        18.98 o                         
   0   2  21        633.54        594.45        16.68 o                         
   1   2  21        129.71        151.51         9.65 o                         
   2   2  21       1255.03       1252.65        24.86 o                         
   3   2  21        292.93        282.27        12.69 o                         
   4   2  21        274.85        270.86        13.00 o                         
   5   2  21        245.03        283.39        13.30 o                         
   6   2  21        311.87        310.07        24.54 o                         
   7   2  21        725.60        704.80        26.20 o                         
  -8   3  21       1272.68       1351.53        27.74 o                         
  -7   3  21        230.94        267.10        17.75 o                         
  -6   3  21       1390.20       1386.13        26.90 o                         
  -5   3  21         37.03         40.11         7.26 o                         
  -4   3  21        345.92        365.65        21.28 o                         
  -3   3  21       1757.20       1730.88        30.43 o                         
  -2   3  21          1.72          7.04         5.18 o                         
  -1   3  21       1860.65       1817.32        27.03 o                         
   0   3  21        899.34       1015.84        27.39 o                         
   1   3  21         23.79         30.49        10.01 o                         
   2   3  21       1307.24       1379.96        26.93 o                         
   3   3  21        473.77        480.30        28.70 o                         
   4   3  21          6.68         11.51         7.08 o                         
   5   3  21        234.50        267.84        13.21 o                         
   6   3  21        123.24        121.57        10.55 o                         
  -7   4  21        152.60        179.96        11.32 o                         
  -6   4  21        271.29        289.17        13.89 o                         
  -5   4  21         41.49         49.16         7.85 o                         
  -4   4  21         57.27         50.35         7.67 o                         
  -3   4  21          0.36          0.05         7.36 o                         
  -2   4  21        481.91        473.20        15.37 o                         
  -1   4  21        102.47         90.44         8.42 o                         
   0   4  21        185.46        162.49         8.78 o                         
   1   4  21          0.02          1.37         6.58 o                         
   2   4  21        400.68        409.56        15.21 o                         
   3   4  21        416.49        399.10        18.54 o                         
   4   4  21        128.13        144.10        10.79 o                         
   5   4  21        153.94        139.12        11.93 o                         
  -5   5  21         54.70         59.20        14.02 o                         
  -4   5  21        193.34        211.62        11.90 o                         
  -3   5  21         95.50        116.69         9.48 o                         
  -2   5  21         93.56        108.07        15.13 o                         
  -1   5  21       1323.70       1332.30        30.13 o                         
   0   5  21        681.98        701.62        19.06 o                         
   1   5  21        300.82        311.14        12.02 o                         
   2   5  21       1309.26       1280.22        22.96 o                         
   3   5  21        153.39        153.36        11.22 o                         
  -9   0  22        114.03        129.37        23.65 o                         
  -8   0  22       1600.51       1592.58        36.49 o                         
  -7   0  22        533.06        520.98        20.84 o                         
  -6   0  22         31.91         43.51         9.04 o                         
  -5   0  22       1368.75       1347.15        31.32 o                         
  -4   0  22         88.98         81.83        11.04 o                         
  -3   0  22        106.45        118.07        10.37 o                         
  -2   0  22        142.18        175.20        16.33 o                         
  -1   0  22         22.83         28.71         7.31 o                         
   0   0  22        139.29        181.24        19.42 o                         
   1   0  22       2904.26       2974.53        81.55 o                         
   2   0  22        136.91        135.66        18.23 o                         
   3   0  22        912.60        863.50        38.54 o                         
   4   0  22         92.53         47.04        16.37 o                         
   5   0  22       1703.57       1811.16        59.60 o                         
   6   0  22         17.40         -4.96        14.78 o                         
   7   0  22         85.31         91.55        19.34 o                         
  -9   1  22          4.13          1.56         7.49 o                         
  -8   1  22        492.57        574.90        18.33 o                         
  -7   1  22         24.90         33.69         6.25 o                         
  -6   1  22        123.00        129.44         7.95 o                         
  -5   1  22          1.79         -2.58         5.72 o                         
  -4   1  22         55.87         65.80         6.44 o                         
  -3   1  22          0.08          7.38        10.07 o                         
  -2   1  22        958.63        994.82        21.52 o                         
  -1   1  22         34.18         34.14         7.46 o                         
   0   1  22        755.54        703.08        17.95 o                         
   1   1  22        713.59        614.54        19.72 o                         
   2   1  22         12.45         18.78         6.70 o                         
   3   1  22          8.76          9.47        10.11 o                         
   4   1  22        157.84        132.08        13.79 o                         
   5   1  22         19.98         16.65        10.75 o                         
   6   1  22        217.09        223.59        16.33 o                         
   7   1  22        144.42        147.71        14.90 o                         
  -8   2  22        116.56        114.20        17.37 o                         
  -7   2  22       1002.79        976.51        19.18 o                         
  -6   2  22        145.47        164.07        10.39 o                         
  -5   2  22       1104.22       1093.94        30.53 o                         
  -4   2  22        376.44        399.98        14.21 o                         
  -3   2  22         68.27         64.69         8.01 o                         
  -2   2  22       1233.93       1282.04        25.27 o                         
  -1   2  22        874.05        856.92        20.20 o                         
   0   2  22         52.01         53.08         7.66 o                         
   1   2  22        139.56        163.68        10.25 o                         
   2   2  22        130.83        133.03         9.77 o                         
   3   2  22        399.60        408.72        15.45 o                         
   4   2  22        430.49        420.05        15.64 o                         
   5   2  22        346.89        312.87        18.77 o                         
   6   2  22       1004.26        984.24        33.39 o                         
  -7   3  22          3.49         -0.94         6.61 o                         
  -6   3  22          4.48          1.42         6.36 o                         
  -5   3  22        182.57        194.78        10.94 o                         
  -4   3  22          0.08          0.07         6.18 o                         
  -3   3  22          1.07          3.85         6.16 o                         
  -2   3  22          5.17         11.58         6.13 o                         
  -1   3  22        446.20        417.38        15.17 o                         
   0   3  22        130.03        136.87         9.98 o                         
   1   3  22        112.54         95.42         9.14 o                         
   2   3  22          5.07          8.01         7.10 o                         
   3   3  22        143.98        143.19        15.30 o                         
   4   3  22        226.69        195.88        11.66 o                         
   5   3  22          0.73         -2.15         9.37 o                         
   6   3  22         83.08         79.14         9.90 o                         
  -6   4  22         11.33         11.04         7.09 o                         
  -5   4  22       1213.29       1235.99        29.80 o                         
  -4   4  22        426.02        410.49        15.34 o                         
  -3   4  22        234.64        225.12        11.84 o                         
  -2   4  22        783.22        812.74        20.10 o                         
  -1   4  22         44.85         57.09        12.39 o                         
   0   4  22        125.38        109.81         9.77 o                         
   1   4  22        297.33        310.68        14.49 o                         
   2   4  22         69.99         85.53         9.21 o                         
   3   4  22        708.70        710.42        19.92 o                         
   4   4  22        873.14        877.18        22.70 o                         
  -4   5  22         31.98         31.48         7.78 o                         
  -3   5  22          1.72          5.56         9.05 o                         
  -2   5  22        129.99        114.51        13.32 o                         
  -1   5  22         14.57         38.22         7.73 o                         
   0   5  22         29.31         54.15         8.29 o                         
   1   5  22        375.07        346.36        15.34 o                         
   2   5  22        601.37        606.96        19.03 o                         
  -8   1  23          8.03         18.66        12.53 o                         
  -7   1  23         84.91         96.05         7.88 o                         
  -6   1  23         68.31         83.14         8.50 o                         
  -5   1  23        159.24        161.35         9.95 o                         
  -4   1  23       1088.61       1068.58        22.89 o                         
  -3   1  23       1181.62       1247.85        25.04 o                         
  -2   1  23        522.76        550.23        16.40 o                         
  -1   1  23       2056.91       2088.61        35.27 o                         
   0   1  23          6.56         23.00         7.62 o                         
   1   1  23        272.47        233.30        11.76 o                         
   2   1  23        685.68        667.36        24.93 o                         
   3   1  23        155.72        162.22        15.02 o                         
   4   1  23       1085.44       1047.43        31.14 o                         
   5   1  23       1316.10       1328.06        35.75 o                         
   6   1  23        145.34        114.95        13.98 o                         
  -7   2  23          1.13         -0.74         6.88 o                         
  -6   2  23        345.48        347.83        14.20 o                         
  -5   2  23        725.21        726.13        18.80 o                         
  -4   2  23        169.15        167.88        13.16 o                         
  -3   2  23         65.93         59.29         8.18 o                         
  -2   2  23        360.12        374.91        14.86 o                         
  -1   2  23        255.86        275.07        13.03 o                         
   0   2  23        488.99        516.85        16.40 o                         
   1   2  23        189.32        198.72        11.26 o                         
   2   2  23          1.08          7.82         6.80 o                         
   3   2  23       1001.80        970.81        22.66 o                         
   4   2  23       1082.18       1127.04        26.01 o                         
   5   2  23        956.09        932.54        30.10 o                         
   6   2  23        171.11        150.14        15.33 o                         
  -7   3  23          3.56          3.98         6.90 o                         
  -6   3  23       1652.35       1709.64        40.50 o                         
  -5   3  23         96.93         91.83         8.92 o                         
  -4   3  23        474.12        474.16        16.06 o                         
  -3   3  23          4.43         12.94         8.63 o                         
  -2   3  23        779.45        782.52        35.40 o                         
  -1   3  23        925.51        951.28        22.15 o                         
   0   3  23        772.65        766.96        28.09 o                         
   1   3  23       2157.60       2162.18        37.41 o                         
   2   3  23       3523.41       3475.27        53.18 o                         
   3   3  23         72.07         76.36        10.52 o                         
   4   3  23        916.98        874.15        22.33 o                         
   5   3  23        230.21        228.83        17.64 o                         
  -5   4  23          1.18         15.75        10.18 o                         
  -4   4  23         51.87         48.86        13.27 o                         
  -3   4  23         75.30         79.20        13.37 o                         
  -2   4  23        157.76        162.27        15.42 o                         
  -1   4  23         12.09         22.22         9.15 o                         
   0   4  23        268.32        305.59        14.29 o                         
   1   4  23         19.55         16.78         7.70 o                         
   2   4  23         21.80         20.48        10.66 o                         
   3   4  23         93.47         91.91        10.02 o                         
  -2   5  23          3.01          6.29         7.27 o                         
  -1   5  23        759.62        798.60        28.29 o                         
   0   5  23         68.25         88.72        12.53 o                         
  -7   0  24         65.42         68.50        14.29 o                         
  -6   0  24       1424.25       1401.16        46.64 o                         
  -5   0  24       2664.77       2771.50        53.48 o                         
  -4   0  24        322.08        345.41        16.87 o                         
  -3   0  24          7.60          0.65         7.74 o                         
  -2   0  24        287.23        292.74        25.13 o                         
  -1   0  24        661.56        641.24        33.67 o                         
   0   0  24        997.76        953.59        41.19 o                         
   1   0  24        754.27        783.45        37.35 o                         
   2   0  24        283.46        253.50        23.45 o                         
   3   0  24       2007.97       2079.70        66.28 o                         
   4   0  24         42.14         36.64        17.08 o                         
   5   0  24        800.77        907.00        42.52 o                         
  -7   1  24         23.76         23.25         9.22 o                         
  -6   1  24          1.26          6.19         6.43 o                         
  -5   1  24        494.28        505.98        19.83 o                         
  -4   1  24         78.07         78.52         8.86 o                         
  -3   1  24        427.27        465.69        21.43 o                         
  -2   1  24        147.73        158.14        10.39 o                         
  -1   1  24         63.31         68.06         8.19 o                         
   0   1  24        150.66        163.56        10.53 o                         
   1   1  24        418.50        389.16        20.96 o                         
   2   1  24        669.97        629.26        24.85 o                         
   3   1  24          2.48          2.79        10.56 o                         
   4   1  24         10.87        -12.13         9.87 o                         
   5   1  24         67.45         43.27        12.64 o                         
  -7   2  24        263.39        306.99        25.15 o                         
  -6   2  24         51.20         77.07        22.79 o                         
  -5   2  24        985.78       1010.40        30.09 o                         
  -4   2  24        153.63        163.17        13.30 o                         
  -3   2  24       1151.32       1185.41        25.31 o                         
  -2   2  24       1252.16       1245.48        25.97 o                         
  -1   2  24         77.27         61.44         8.43 o                         
   0   2  24        753.09        737.69        19.48 o                         
   1   2  24         24.48         14.45         7.18 o                         
   2   2  24         51.45         43.49         8.24 o                         
   3   2  24       1051.12       1152.15        25.48 o                         
   4   2  24        146.26        175.29        21.86 o                         
   5   2  24       1110.41       1102.73        33.24 o                         
  -6   3  24         44.06         36.46         8.24 o                         
  -5   3  24        259.34        260.28        15.75 o                         
  -4   3  24         75.23         70.08        11.13 o                         
  -3   3  24         75.86         77.59        11.16 o                         
  -2   3  24          1.68          6.42         8.39 o                         
  -1   3  24         12.95         15.58         7.45 o                         
   0   3  24        719.06        675.23        25.56 o                         
   1   3  24        313.46        320.40        20.69 o                         
   2   3  24         33.73         44.94        13.48 o                         
   3   3  24          1.33          8.34        12.69 o                         
   4   3  24         75.66        100.10        10.62 o                         
  -4   4  24        110.99        112.55        10.26 o                         
  -3   4  24        531.11        586.92        18.34 o                         
  -2   4  24       1547.15       1637.77        79.98 o                         
  -1   4  24         24.23         34.75        10.06 o                         
   0   4  24       1691.61       1688.96        32.53 o                         
   1   4  24        234.92        235.39        20.82 o                         
   2   4  24         11.79         25.83         8.47 o                         
  -6   1  25        145.48        156.69        13.54 o                         
  -5   1  25         14.47         15.70         9.18 o                         
  -4   1  25        900.47        973.23        22.51 o                         
  -3   1  25        191.66        188.52        11.42 o                         
  -2   1  25        630.18        647.21        18.45 o                         
  -1   1  25       1614.97       1603.11        30.19 o                         
   0   1  25        191.76        210.66        15.94 o                         
   1   1  25       1168.58       1086.27        31.66 o                         
   2   1  25          3.03          2.63        10.45 o                         
   3   1  25         31.75         11.38        11.32 o                         
   4   1  25        678.84        637.45        37.81 o                         
  -6   2  25          9.48         16.61        15.44 o                         
  -5   2  25         70.10         65.67        12.04 o                         
  -4   2  25        543.63        563.47        21.66 o                         
  -3   2  25        959.02       1023.12        28.56 o                         
  -2   2  25        183.71        190.53        11.74 o                         
  -1   2  25         36.92         27.71         8.02 o                         
   0   2  25        277.87        287.59        13.80 o                         
   1   2  25        177.43        170.34        11.42 o                         
   2   2  25        300.16        291.32        13.72 o                         
   3   2  25         28.58         21.00        11.92 o                         
   4   2  25          6.31         -6.29        11.29 o                         
  -4   3  25       1352.28       1411.96        35.62 o                         
  -3   3  25         94.12        119.74        14.78 o                         
  -2   3  25        100.93        122.55        12.58 o                         
  -1   3  25          1.97          0.12         9.40 o                         
   0   3  25        630.53        559.84        18.33 o                         
   1   3  25        668.96        691.49        20.89 o                         
   2   3  25         65.20         85.68        10.15 o                         
  -5   0  26        606.22        626.39        22.50 o                         
  -4   0  26        522.02        580.49        31.90 o                         
  -3   0  26       2444.17       2519.92        73.81 o                         
  -2   0  26        547.24        608.37        33.41 o                         
  -1   0  26         28.26         16.42        14.96 o                         
   0   0  26        128.49        141.64        20.22 o                         
   1   0  26         23.81         19.12        16.33 o                         
   2   0  26        358.94        340.27        30.40 o                         
   3   0  26        166.58        171.42        23.32 o                         
  -5   1  26        144.33        168.83        13.84 o                         
  -4   1  26          0.22          1.10         8.84 o                         
  -3   1  26        214.13        231.33        12.60 o                         
  -2   1  26        808.86        824.74        21.09 o                         
  -1   1  26        272.91        284.06        17.82 o                         
   0   1  26          0.14        -11.39        10.58 o                         
   1   1  26        129.49        160.79        15.36 o                         
   2   1  26        684.57        692.95        27.00 o                         
   3   1  26         13.83         -5.25        11.57 o                         
  -4   2  26         30.51         43.81        10.63 o                         
  -3   2  26       2000.34       1994.67        44.00 o                         
  -2   2  26          6.75         11.46         7.91 o                         
  -1   2  26         26.52         26.26         7.98 o                         
   0   2  26        511.40        580.61        18.44 o                         
   1   2  26          4.79         -4.58         7.41 o                         
   2   2  26       1017.01        982.29        31.49 o                         
  -2   3  26         20.97         16.20        10.02 o                         
  -1   3  26        328.39        357.57        17.04 o                         
   0   3  26         97.03        109.78        26.40 o                         
  -4   1  27         55.14         64.20        11.47 o                         
  -3   1  27        239.49        261.69        16.87 o                         
  -2   1  27         20.74         33.42        11.53 o                         
  -1   1  27          4.73          4.26        11.02 o                         
   0   1  27        342.72        330.43        20.90 o                         
   1   1  27       1876.04       2020.60        47.74 o                         
   2   1  27          5.02          7.79        12.04 o                         
  -2   2  27        189.81        179.21        12.32 o                         
  -1   2  27        242.88        294.55        17.37 o                         
   0   2  27         58.02         61.64         9.49 o                         
                                                                                
